# Supplementary material for: Uncovering the embryonic development-related proteome and metabolome signatures in breast muscle and intramuscular fat of fast-and slow-growing chickens
Source: BMC Genomics. 2017 Oct 23;18:816. doi: 10.1186/s12864-017-4150-3 (PMC5653991; doi:10.1186/s12864-017-4150-3)
Supplement: Supplementary file 1 — Results of protein quantification by iTRAQ (XLSX 1692 kb) [file 12864_2017_4150_MOESM1_ESM.xlsx]

## Sheet: ED17-ED12(BJY)
N	Unused	Total	% Cov	Accession #	Name	Species	Peptides(95%)	115:117	PVal 115:117	116:117	PVal 116:117	Peptides(95%)	115:118	PVal 115:118	116:118	PVal 116:118
1	2373.23	2373.23	65.4	gi|513193910	PREDICTED: titin isoform X3 [Gallus gallus]	Gallus gallus	1457	1.1066	0	1.1272	0	1457	1.0965	0	1.1169	0
2	686.91	690.24	90.6	gi|118099536	PREDICTED: myosin-3 [Gallus gallus]	Gallus gallus	1068	4.4875	0.5528	5.2	0.1583	1068	4.6132	0.8476	5.9156	0.0392
3	322.75	323.16	65.7	gi|513195515	PREDICTED: nebulin [Gallus gallus]	Gallus gallus	230	1.0666	0	1.0864	0	230	1.0765	0	1.0965	0
4	225.91	226.62	70.9	gi|45383033	filamin-C [Gallus gallus]	Gallus gallus	185	5.1051	0	5.2481	0	185	4.6132	0	4.7863	0
5	172	172.69	64.5	gi|110227609	spectrin alpha chain, non-erythrocytic 1 [Gallus gallus]	Gallus gallus	109	1.9588	0.3435	2.355	0	109	1.3428	0.9846	1.5704	0
6	170.81	172.05	92.9	gi|45383974	serum albumin precursor [Gallus gallus]	Gallus gallus	234	2.5586	0.0002	2.9648	0	234	2.9923	0.0012	3.6308	0
7	164.83	562.81	88.8	gi|61657939	myosin heavy chain, skeletal muscle, adult [Gallus gallus]	Gallus gallus	792	7.8705	0.2184	6.8549	0.5893	792	9.4624	0.1438	10.0925	0.104
8	164.5	165.3	89.6	gi|46048687	alpha-actinin-2 [Gallus gallus]	Gallus gallus	168	15.9956	0	17.0608	0	168	15.8489	0	17.2187	0
9	140.19	141.58	95	gi|71894831	actin, alpha skeletal muscle [Gallus gallus]	Gallus gallus	425	17.378	0.2294	17.8649	0.1838	425	17.7011	0.205	18.3654	0.1676
10	139.63	144	62.6	gi|313661476	spectrin beta chain, brain 1 [Gallus gallus]	Gallus gallus	94	1.1169	0.9051	1.1588	0.2559	94	0.9638	0.9507	0.9817	0.2123
11	138.79	141.44	41.6	gi|113206052	apolipoprotein B precursor [Gallus gallus]	Gallus gallus	85	0.3076	0.0001	0.4169	0	85	0.5702	0.0182	0.7586	0.0307
12	138.47	140.62	48	gi|363729491	PREDICTED: LOW QUALITY PROTEIN: FRAS1-related extracellular matrix protein 2 [Gallus gallus]	Gallus gallus	95	0.6138	0.0056	0.413	0.0039	95	0.5058	0.0031	0.3404	0.0015
13	137.81	138.35	76.5	gi|45384088	M-protein, striated muscle [Gallus gallus]	Gallus gallus	104	9.4624	0.0067	14.0605	0	104	10.9648	0.0006	15.5597	0
14	128.93	130.28	75.7	gi|513159724	PREDICTED: myosin-binding protein C, slow-type isoform X1 [Gallus gallus]	Gallus gallus	93	18.7068	0	19.5884	0	93	17.378	0	18.7068	0
15	126.77	127.52	98.2	gi|45382875	creatine kinase M-type [Gallus gallus]	Gallus gallus	139	1.0471	0	1.0568	0.0103	139	1.0568	0	1.0666	0.0079
16	125.27	126.05	95.4	gi|513183353	PREDICTED: alpha-fetoprotein [Gallus gallus]	Gallus gallus	117	0.0991	0	0.0575	0	117	0.1236	0	0.0667	0
17	123.22	132.24	57.1	gi|45383035	filamin-A [Gallus gallus]	Gallus gallus	93	0.5649	0.0018	0.597	0.0021	93	0.6368	0.0003	0.6486	0.0001
18	123.07	124.15	49.7	gi|45384298	nestin [Gallus gallus]	Gallus gallus	102	0.863	0.1743	0.7447	0.022	102	0.673	0.0001	0.5916	0
19	119.79	120.37	97.9	gi|46048961	glyceraldehyde-3-phosphate dehydrogenase [Gallus gallus]	Gallus gallus	187	1	0.1742	1.0093	0.3286	187	1.0186	0.9612	1.028	0.0116
20	118.22	121.46	55.1	gi|363727488	PREDICTED: laminin subunit beta-1 [Gallus gallus]	Gallus gallus	76	9.8175	0	11.272	0	76	13.1826	0	15.1356	0
21	116.03	116.94	96	gi|45382651	pyruvate kinase muscle isozyme [Gallus gallus]	Gallus gallus	126	0.9908	0.5738	0.9908	0.4842	126	1	0.8186	1	0.9734
22	110.04	115.36	57.7	gi|45383127	talin-1 [Gallus gallus]	Gallus gallus	79	0.9036	0.7978	0.9204	0.6706	79	0.8318	0.3544	0.8395	0.0757
23	110	115.25	58.6	gi|45382679	myosin-10 [Gallus gallus]	Gallus gallus	68	0.879	0.1841	0.9638	0.6299	68	0.8241	0.041	0.912	0.2802
24	109.86	111.05	91.3	gi|114326309	vimentin [Gallus gallus]	Gallus gallus	143	1.0375	0.014	1.1695	0.9871	143	1	0.0106	1.1482	0.7075
25	107.46	108.48	37.8	gi|94536813	basement membrane-specific heparan sulfate proteoglycan core protein precursor [Gallus gallus]	Gallus gallus	70	5.9704	0	5.8614	0	70	6.9183	0	7.1779	0
26	107.15	608.18	84.9	gi|513213265	PREDICTED: myosin heavy chain, skeletal muscle, adult isoform X2 [Gallus gallus]	Gallus gallus	881	4.0179	0	4.2462	0.0001	881	3.0761	0.0001	3.281	0.0001
27	106.38	107.28	85.4	gi|45385813	ovotransferrin precursor [Gallus gallus]	Gallus gallus	95	1.1376	0.4409	1.3677	0.2157	95	1.2359	0.1488	1.4454	0.0732
28	105.92	107.36	38.9	gi|363734923	PREDICTED: cytoplasmic dynein 1 heavy chain 1 [Gallus gallus]	Gallus gallus	66	1.0568	0.9013	1.0471	0.6555	66	0.9727	0.0839	0.9204	0.0518
29	104.54	104.66	85.2	gi|363730444	PREDICTED: tubulin beta-1 chain-like isoform X1 [Gallus gallus]	Gallus gallus	119	1.406	0.7561	1.2942	0.8062	119	1.4191	0.7043	1.3062	0.7512
30	104.2	106.38	49.4	gi|45382993	collagen alpha-3(VI) chain precursor [Gallus gallus]	Gallus gallus	78	12.2462	0	14.3219	0	78	11.4815	0	12.4738	0
31	103.99	107.78	73.7	gi|113206110	myosin-binding protein C, fast-type [Gallus gallus]	Gallus gallus	67	7.1779	0.358	9.4624	0.0346	67	7.656	0.0072	9.6383	0.0039
32	103.46	104.35	77.8	gi|157954047	heat shock protein HSP 90-alpha [Gallus gallus]	Gallus gallus	65	0.4446	0	0.4571	0	65	0.3597	0	0.3664	0
33	97.99	98.6	79.4	gi|45382453	elongation factor 2 [Gallus gallus]	Gallus gallus	67	0.3733	0	0.4246	0	67	0.4093	0	0.4656	0
34	94.23	94.58	92.8	gi|50755288	PREDICTED: betaine--homocysteine S-methyltransferase 1 [Gallus gallus]	Gallus gallus	100	2.3121	0	1.7378	0.0001	100	3.9084	0	3.02	0
35	93.1	95.74	91.2	gi|45382323	tropomyosin alpha-1 chain [Gallus gallus]	Gallus gallus	96	13.4277	0.0002	16.9044	0	96	13.1826	0.0001	16.7494	0
36	92.77	92.89	79.5	gi|206597434	collagen alpha-2(I) chain precursor [Gallus gallus]	Gallus gallus	174	13.8038	0.0003	15.7036	0.0002	174	18.7068	0.0001	21.8776	0.0001
37	92.29	92.95	35.9	gi|513167276	PREDICTED: obscurin [Gallus gallus]	Gallus gallus	72	7.379	0.17	7.8705	0	72	5.6494	0.2781	6.4269	0
38	88.28	89.13	57.5	gi|363736407	PREDICTED: LOW QUALITY PROTEIN: laminin subunit gamma-1 [Gallus gallus]	Gallus gallus	58	17.0608	0	19.9526	0	58	10.666	0	12.5892	0
39	87.07	89	63.2	gi|45384434	myomesin-1 [Gallus gallus]	Gallus gallus	56	9.3756	0	8.5507	0	56	10.4713	0	9.2045	0
40	86.51	87.29	92.8	gi|45382961	apolipoprotein A-I preproprotein [Gallus gallus]	Gallus gallus	96	0.4875	0.0053	0.6792	0.215	96	0.6427	0.126	0.8872	0.8691
41	85.15	105.29	62.8	gi|45382693	myosin-9 [Gallus gallus]	Gallus gallus	59	1.1272	0.2559	1.2706	0.0225	59	0.9817	0.4747	1.1169	0.8694
42	84.17	84.68	80.8	gi|45384370	heat shock cognate 71 kDa protein [Gallus gallus]	Gallus gallus	83	0.3251	0	0.2377	0	83	0.2992	0	0.2051	0
43	83.79	84.46	81.5	gi|113206112	transitional endoplasmic reticulum ATPase [Gallus gallus]	Gallus gallus	56	0.8395	0.028	0.9036	0.0788	56	0.6252	0.0009	0.6792	0.0046
44	83.32	84.83	47.7	gi|308081891	xin actin-binding repeat-containing protein 1 [Gallus gallus]	Gallus gallus	46	1.4588	0.1533	1.6444	0.0094	46	1.1066	0.6162	1.2706	0.0908
45	82.75	83.22	67.5	gi|347800728	6-phosphofructokinase, muscle type [Gallus gallus]	Gallus gallus	74	5.1523	0.1749	6.6069	0	74	7.8705	0.0322	9.8175	0
46	80.81	81.47	46.7	gi|45384490	collagen alpha-1(XIV) chain precursor [Gallus gallus]	Gallus gallus	51	6.0813	0	6.7298	0	51	6.1944	0	6.8549	0
47	80.06	80.5	67.1	gi|363728199	PREDICTED: mitochondrial 10-formyltetrahydrofolate dehydrogenase-like [Gallus gallus]	Gallus gallus	53	1.6596	0.0046	1.6293	0.0002	53	1.3677	0.0243	1.3932	0.0015
48	79.62	80.63	87.1	gi|61098372	60 kDa heat shock protein, mitochondrial precursor [Gallus gallus]	Gallus gallus	64	0.8166	0.0442	1.0568	0.688	64	0.4018	0	0.52	0.0001
49	78.47	78.94	72.3	gi|54020687	elongation factor 1-alpha 1 [Gallus gallus]	Gallus gallus	77	0.3873	0.0018	0.3565	0.0293	77	0.3733	0.0184	0.3311	0.005
50	77.7	77.96	84.1	gi|448261627	ATP synthase subunit beta, mitochondrial precursor [Gallus gallus]	Gallus gallus	72	1.3932	0.11	2.0701	0.0022	72	0.7244	0.7565	1.1376	0.1662
51	75.63	75.9	49.2	gi|363731606	PREDICTED: nidogen-1 [Gallus gallus]	Gallus gallus	48	13.1826	0	16.9044	0	48	9.7275	0	12.942	0
52	75.03	76.85	74.4	gi|45382029	annexin A6 [Gallus gallus]	Gallus gallus	59	3.767	0	4.3652	0	59	1.977	0.0108	2.1677	0.0002
53	74.24	75.82	70.9	gi|513228262	PREDICTED: ATP synthase subunit alpha, mitochondrial isoform X1 [Gallus gallus]	Gallus gallus	53	1.9055	0.8362	3.3419	0.1555	53	0.5395	0.1205	1.0186	0.8665
54	73.74	74.72	53.7	gi|430736679	sarcoplasmic/endoplasmic reticulum calcium ATPase 2 isoform 1 [Gallus gallus]	Gallus gallus	68	2.7797	0.18	4.1687	0.0497	68	2.0137	0.7823	2.8576	0.2015
55	72.85	83.06	51.1	gi|513185705	PREDICTED: spectrin beta chain, erythrocytic isoform X1 [Gallus gallus]	Gallus gallus	52	3.1623	0	3.1046	0	52	3.1333	0	3.1333	0
56	72.16	73.49	41.2	gi|45384284	dystrophin [Gallus gallus]	Gallus gallus	44	12.0226	0	11.3763	0	44	8.8716	0	8.7096	0
57	71.93	72.11	90.6	gi|46048768	alpha-enolase [Gallus gallus]	Gallus gallus	73	2.9648	0.0295	3.4995	0.0086	73	2.5586	0.0642	2.8576	0.0017
58	71.45	72.95	67.8	gi|45382123	vinculin [Gallus gallus]	Gallus gallus	43	1.7378	0.1639	1.7378	0.114	43	1.3804	0.4978	1.406	0.2377
59	69.41	70.16	33.7	gi|513201432	PREDICTED: fibrillin-1 isoform X3 [Gallus gallus]	Gallus gallus	41	4.3251	0	3.3419	0.0005	41	4.8753	0	3.767	0.0001
60	69.35	69.97	94.5	gi|330417943	fructose-bisphosphate aldolase C [Gallus gallus]	Gallus gallus	110	1.8365	0.0184	2.9923	0.3494	110	2.2699	0.0071	3.281	0.2902
61	68.95	70.15	62.4	gi|45383562	endoplasmin precursor [Gallus gallus]	Gallus gallus	48	1.1272	0.5509	1.028	0.2931	48	0.912	0.0102	0.8318	0.0358
62	68.23	68.63	80.1	gi|513194595	PREDICTED: tubulin alpha-5 chain-like isoform X2 [Gallus gallus]	Gallus gallus	82	0.6792	0.9473	0.787	0.7019	82	0.7516	0.3946	0.879	0.6771
63	68.14	68.54	72.8	gi|84619526	phosphoglucomutase-1 [Gallus gallus]	Gallus gallus	47	3.6983	0.0004	3.9811	0.294	47	5.7544	0.001	5.9156	0.2772
64	67	188.14	63.4	gi|45383005	myosin-7B [Gallus gallus]	Gallus gallus	181	6.4269	0.0003	7.2444	0.0001	181	6.5464	0.0029	7.5858	0.0001
65	66.33	76.87	81.8	gi|513194584	PREDICTED: LOW QUALITY PROTEIN: desmin [Gallus gallus]	Gallus gallus	78	2.2284	0.0006	2.5119	0.0005	78	1.8535	0.0058	2.0137	0.0002
66	64.53	66.03	48.2	gi|513176456	PREDICTED: A-kinase anchor protein 12 isoform X6 [Gallus gallus]	Gallus gallus	40	0.955	0.6027	0.6855	0.3097	40	0.9204	0.1014	0.6792	0.0228
67	63.89	64.38	91.8	gi|45384392	apolipoprotein A-IV precursor [Gallus gallus]	Gallus gallus	48	4.3251	0	6.2517	0	48	5.9704	0	8.2414	0
68	62.3	62.9	33.7	gi|311213923	fibronectin precursor [Gallus gallus]	Gallus gallus	40	0.5808	0.0068	0.2333	0	40	0.6792	0.0624	0.263	0.0001
69	60.31	67.66	73.5	gi|45382769	78 kDa glucose-regulated protein precursor [Gallus gallus]	Gallus gallus	49	0.9817	0.3987	1.1272	0.9655	49	0.6855	0.0112	0.7656	0.0683
70	59.17	59.62	79.3	gi|60302718	T-complex protein 1 subunit beta [Gallus gallus]	Gallus gallus	40	0.7516	0.0158	0.673	0.0066	40	0.7943	0.0844	0.7047	0.0427
71	59.14	60.59	38.8	gi|45384318	collagen alpha-1(XII) chain precursor [Gallus gallus]	Gallus gallus	34	1.8197	0.0414	3.1046	0.0001	34	1.0471	0.7925	1.8197	0.0252
72	59.05	60.82	36.1	gi|513177212	PREDICTED: laminin subunit alpha-2 [Gallus gallus]	Gallus gallus	40	17.5388	0	18.0302	0	40	14.0605	0	14.5881	0
73	58.32	193.2	62.3	gi|50838836	myosin-7 [Gallus gallus]	Gallus gallus	187	1.4997	0.2682	1.0666	0.7035	187	0.8872	0.5342	0.6546	0.1446
74	57.89	58.84	77.2	gi|45383890	protein disulfide-isomerase A3 precursor [Gallus gallus]	Gallus gallus	41	1.1272	0.8464	1	0.8316	41	0.9638	0.2258	0.8551	0.2329
75	57.52	59.34	42.6	gi|513177613	PREDICTED: laminin subunit alpha-4 isoform X2 [Gallus gallus]	Gallus gallus	36	13.0617	0	14.9969	0	36	11.8032	0	13.8038	0
76	56.49	57.07	97.6	gi|45382061	triosephosphate isomerase [Gallus gallus]	Gallus gallus	82	2.421	0.4645	2.8054	0.9634	82	3.2509	0.5576	3.9446	0.3962
77	55.71	56.67	65.6	gi|71896385	periostin precursor [Gallus gallus]	Gallus gallus	43	1.3062	0.7254	1.2706	0.173	43	1.3677	0.2586	1.3428	0.008
78	55.62	56.15	88.3	gi|45384486	phosphoglycerate kinase [Gallus gallus]	Gallus gallus	49	1.8535	0.6195	2.1878	0.0926	49	2.1086	0.1032	2.466	0.0291
79	54.7	55.73	55.5	gi|45383738	aconitate hydratase, mitochondrial [Gallus gallus]	Gallus gallus	35	4.0926	0.018	4.8306	0.0039	35	4.3652	0.0186	5.7544	0.0001
80	54.65	55.28	71	gi|57524986	stress-70 protein, mitochondrial precursor [Gallus gallus]	Gallus gallus	39	0.4875	0.0017	0.5248	0.002	39	0.6194	0.0381	0.6792	0.0442
81	54.6	55.24	80.2	gi|45384202	lamin-B2 [Gallus gallus]	Gallus gallus	44	1.2134	0.2882	1.2823	0.1495	44	1.3305	0.3526	1.4588	0.1901
82	54.04	54.46	67.5	gi|206597436	collagen alpha-1(III) chain precursor [Gallus gallus]	Gallus gallus	79	8.3176	0.044	8.6298	0.0401	79	5.5463	0.0256	5.7016	0.0197
83	53.82	54.48	50.7	gi|513235208	PREDICTED: puromycin-sensitive aminopeptidase isoform X1 [Gallus gallus]	Gallus gallus	32	0.9638	0.3775	0.9727	0.3798	32	1.0186	0.5429	1.0568	0.5144
84	53.73	53.99	90.4	gi|45384056	ovalbumin precursor [Gallus gallus]	Gallus gallus	64	1.5136	0.2059	0.3631	0.0028	64	1.4322	0.1133	0.3373	0.0002
85	53.49	55.02	81.6	gi|312283582	protein disulfide-isomerase precursor [Gallus gallus]	Gallus gallus	31	1.1803	0.8436	0.871	0.3099	31	0.9462	0.0495	0.7178	0.1887
86	52.3	52.46	99.3	gi|113206048	myosin light chain 1, skeletal muscle isoform [Gallus gallus]	Gallus gallus	91	6.9183	0.0358	8.9536	0.0255	91	9.2897	0.0201	11.272	0.0155
87	50.88	52.31	66.3	gi|57530301	T-complex protein 1 subunit alpha [Gallus gallus]	Gallus gallus	32	0.787	0.0088	0.863	0.1035	32	0.8551	0.0128	0.912	0.1307
88	50.75	71.56	45.7	gi|513201100	PREDICTED: talin-2 isoform X3 [Gallus gallus]	Gallus gallus	45	0.787	0.0367	0.863	0.3662	45	0.6855	0.0209	0.7379	0.2199
89	50.64	52.81	42.8	gi|124339781	clathrin heavy chain 1 [Gallus gallus]	Gallus gallus	38	0.955	0.826	0.8872	0.66	38	0.9204	0.8146	0.8472	0.5411
90	50.42	51.47	64.6	gi|52138673	T-complex protein 1 subunit theta [Gallus gallus]	Gallus gallus	32	0.6486	0.0048	0.7112	0.1182	32	0.6252	0.0064	0.7047	0.0257
91	50.31	50.53	66.7	gi|45382425	vitamin D-binding protein precursor [Gallus gallus]	Gallus gallus	39	0.7311	0.1492	0.6982	0.1015	39	0.7943	0.2501	0.7727	0.1489
92	50.09	50.43	84.8	gi|60302774	T-complex protein 1 subunit epsilon [Gallus gallus]	Gallus gallus	33	0.8472	0.1989	0.8472	0.1057	33	0.7447	0.0132	0.7379	0.0057
93	49.81	50.44	67.1	gi|57524920	glucose-6-phosphate isomerase [Gallus gallus]	Gallus gallus	40	0.3192	0.9456	0.6081	0.1581	40	0.3802	0.777	0.7379	0.2512
94	49.76	50.13	91.2	gi|46048771	adenylate kinase isoenzyme 1 [Gallus gallus]	Gallus gallus	39	8.0168	0.3352	12.0226	0	39	10.4713	0.0974	12.942	0
95	49.72	52.57	43.8	gi|513175140	PREDICTED: leucine-rich PPR motif-containing protein, mitochondrial [Gallus gallus]	Gallus gallus	24	0.7047	0.1379	0.7586	0.4892	24	0.5754	0.0031	0.5754	0.0185
96	49.28	70.66	70.4	gi|45384104	alpha-actinin-4 [Gallus gallus]	Gallus gallus	52	0.8872	0.3294	1.0375	0.8832	52	0.8954	0.4825	1.0186	0.9009
97	48.9	49.63	71.4	gi|45382523	troponin T, fast skeletal muscle isoforms [Gallus gallus]	Gallus gallus	43	10.7647	0	12.0226	0	43	11.272	0	13.1826	0
98	48.46	48.58	78.1	gi|45384364	rab GDP dissociation inhibitor beta [Gallus gallus]	Gallus gallus	31	0.7943	0.1891	0.8551	0.3608	31	0.7178	0.0056	0.787	0.0323
99	47.96	48.22	93.3	gi|71895985	phosphoglycerate mutase 1 [Gallus gallus]	Gallus gallus	47	1.4454	0.513	1.5996	0.4494	47	2.2284	0.0739	2.3121	0.0427
100	47.81	48.22	90	gi|363744981	PREDICTED: glycerol-3-phosphate dehydrogenase [NAD(+)], cytoplasmic-like isoform X1 [Gallus gallus]	NAD(+)	34	1.9231	0.1404	1.7378	0.2637	34	6.5464	0.0012	5.3951	0.002
101	47.59	47.67	65.5	gi|46093996	calsequestrin-2 precursor [Gallus gallus]	Gallus gallus	35	8.3176	0	9.8175	0	35	8.8716	0	10.666	0
102	47.55	47.58	81.9	gi|310772225	bridging integrator 1 [Gallus gallus]	Gallus gallus	33	7.2444	0	7.379	0	33	7.9433	0	7.9433	0
103	47.3	116.5	95.5	gi|363740848	PREDICTED: actin, cytoplasmic 2-like isoform X1 [Gallus gallus]	Gallus gallus	273	1.4454	0.5105	1.0666	0.8761	273	1.1482	0.7735	0.8472	0.7584
104	47.23	48.1	61.5	gi|45384000	nucleolin [Gallus gallus]	Gallus gallus	28	0.4786	0	0.3404	0	28	0.5152	0	0.3733	0
105	47.16	47.61	64.3	gi|45384238	trifunctional enzyme subunit alpha, mitochondrial [Gallus gallus]	Gallus gallus	31	2.0701	0.0001	2.4434	0.0001	31	1.6293	0.0113	1.9409	0.0013
106	46.41	620.95	89.8	gi|513213292	PREDICTED: myosin-3 [Gallus gallus]	Gallus gallus	928	1.1272	0.7731	4.0179	0.0075	928	0.5248	0.2183	1.8707	0.0072
107	46.28	46.28	62.9	gi|71896353	heterogeneous nuclear ribonucleoprotein M [Gallus gallus]	Gallus gallus	27	0.4169	0	0.5445	0.0003	27	0.3698	0	0.5058	0.0011
108	46.01	46.42	81.5	gi|513159594	PREDICTED: cytoskeleton-associated protein 4, partial [Gallus gallus]	Gallus gallus	29	2.1086	0.0003	2.2491	0.0001	29	1.9409	0.004	1.9953	0.0033
109	45.54	45.54	92.2	gi|55741616	14-3-3 protein epsilon [Gallus gallus]	Gallus gallus	37	1	0.3212	0.8954	0.1748	37	1.028	0.1032	0.9204	0.0494
110	45.29	45.85	71.8	gi|71895883	T-complex protein 1 subunit eta [Gallus gallus]	Gallus gallus	38	0.5916	0.0129	0.6668	0.0054	38	0.5248	0.0033	0.6026	0.0015
111	45.12	45.16	93.3	gi|261490820	peptidyl-prolyl cis-trans isomerase A [Gallus gallus]	Gallus gallus	57	1.2246	0.504	1.0375	0.9485	57	1.6749	0.182	1.4191	0.418
112	44.94	47.17	70.5	gi|45384504	sarcalumenin precursor [Gallus gallus]	Gallus gallus	40	6.6069	0.0022	6.1376	0.0044	40	4.4875	0.0003	3.8371	0.0006
113	44.48	45.01	60.4	gi|57529753	NADH-ubiquinone oxidoreductase 75 kDa subunit, mitochondrial [Gallus gallus]	Gallus gallus	29	5.2	0.015	2.8054	0.8348	29	3.7325	0.0011	1.977	0.7819
114	44.02	44.38	80.6	gi|50758110	PREDICTED: malate dehydrogenase, mitochondrial [Gallus gallus]	Gallus gallus	35	1.4723	0.8106	2.6062	0.6264	35	0.929	0.6193	1.6444	0.6848
115	43.61	44.15	85.2	gi|45384208	L-lactate dehydrogenase A chain [Gallus gallus]	Gallus gallus	36	0.912	0.3599	2.0701	0.6253	36	2.3988	0.6268	3.5318	0.0147
116	43.54	48.11	82.5	gi|46048906	T-complex protein 1 subunit delta [Gallus gallus]	Gallus gallus	30	0.8395	0.0055	0.6081	0.0009	30	0.863	0.0676	0.6252	0.0114
117	42.81	43.97	55.3	gi|50750473	PREDICTED: kelch repeat and BTB (POZ) domain containing 10 [Gallus gallus]	Gallus gallus	31	4.6989	0	6.0813	0	31	2.7542	0	3.5645	0
118	42.58	43.27	46	gi|513190198	PREDICTED: protein AHNAK2 [Gallus gallus]	Gallus gallus	28	3.1046	0	3.4356	0	28	3.5645	0	4.0926	0
119	42.43	42.95	51.5	gi|363744224	PREDICTED: dimethylglycine dehydrogenase, mitochondrial [Gallus gallus]	Gallus gallus	27	4.529	0	3.281	0	27	6.0813	0	4.4875	0
120	41.14	42.96	72.1	gi|71895865	myosin-binding protein H [Gallus gallus]	Gallus gallus	31	2.1086	0.5172	2.2284	0.3414	31	2.5823	0.2787	2.6303	0.1576
121	40.87	42.59	44.5	gi|513196869	PREDICTED: nucleoprotein TPR isoform X6 [Gallus gallus]	Gallus gallus	27	0.9638	0.5657	0.879	0.34	27	0.8241	0.2116	0.7586	0.0684
122	40.82	41.14	77.3	gi|513217491	PREDICTED: adenosylhomocysteinase [Gallus gallus]	Gallus gallus	34	1.5417	0.1036	1.556	0.122	34	1	0.4996	1.0093	0.4203
123	40.54	41.12	89.8	gi|513190300	PREDICTED: LIM domain-binding protein 3 isoform X1 [Gallus gallus]	Gallus gallus	31	11.8032	0.0021	15.1356	0.0004	31	16.1436	0.0033	21.4783	0.001
124	39.79	69.11	80	gi|55742654	heat shock 70 kDa protein [Gallus gallus]	Gallus gallus	60	6.0256	0.0195	8.7902	0	60	8.6298	0.0007	11.9124	0
125	39.74	40.14	64.6	gi|45384004	bifunctional purine biosynthesis protein PURH [Gallus gallus]	Gallus gallus	25	1.1482	0.3029	1.6749	0.1083	25	1.3677	0.4414	1.9055	0.1941
126	39.7	40.69	82.5	gi|45382253	troponin I, fast skeletal muscle [Gallus gallus]	Gallus gallus	61	18.8799	0.0008	21.4783	0.0004	61	16.4437	0.0002	18.5353	0.0001
127	39.64	40.29	49.4	gi|513212846	PREDICTED: sarcosine dehydrogenase, mitochondrial isoform X3 [Gallus gallus]	Gallus gallus	22	0.871	0.4147	0.9462	0.7531	22	1.1272	0.4205	1.2023	0.6737
128	39.63	39.86	72.3	gi|71896943	decorin precursor [Gallus gallus]	Gallus gallus	32	12.8233	0.0018	13.4277	0.0005	32	10.0925	0	10.0925	0
129	39.45	39.77	87.8	gi|49169791	hemoglobin subunit beta [Gallus gallus]	Gallus gallus	45	0.2606	0.0088	0.1871	0.2991	45	0.3311	0.0111	0.2355	0.3063
130	39.24	46.74	75.4	gi|268370038	creatine kinase S-type, mitochondrial [Gallus gallus]	Gallus gallus	31	1.0765	0.4226	1.4322	0.5709	31	2.2491	0.1247	2.7542	0.6954
131	39.05	39.27	81.1	gi|57529989	ribonuclease inhibitor [Gallus gallus]	Gallus gallus	28	0.8017	0.0444	0.6194	0.0028	28	0.597	0.0003	0.4699	0.0003
132	38.99	39.32	70.5	gi|71896753	heterogeneous nuclear ribonucleoproteins A2/B1 [Gallus gallus]	Gallus gallus	25	1.1912	0.3193	1.2023	0.8626	25	0.6368	0.0118	0.6607	0.0844
133	38.87	39.64	49.2	gi|57524852	alanyl-tRNA synthetase, cytoplasmic [Gallus gallus]	Gallus gallus	22	0.912	0.7219	1.0186	0.8504	22	1.0375	0.8755	1.1803	0.8242
134	38.86	39.45	66.3	gi|57524955	acyl-CoA dehydrogenase family member 9, mitochondrial [Gallus gallus]	Gallus gallus	21	1.888	0.1006	3.0479	0.0096	21	1.1272	0.2367	1.8365	0.0105
135	38.53	38.53	92.2	gi|52138645	hemoglobin subunit alpha-D [Gallus gallus]	Gallus gallus	73	0.3767	0	0.1871	0	73	0.492	0	0.2466	0
136	38.32	40.06	40.4	gi|57530349	bifunctional aminoacyl-tRNA synthetase [Gallus gallus]	Gallus gallus	24	0.7656	0.1587	0.7311	0.2347	24	0.6855	0.0141	0.6668	0.1067
137	38.31	39.22	49.7	gi|45383904	hexokinase-1 [Gallus gallus]	Gallus gallus	21	2.1086	0.1271	2.2699	0.0466	21	2.2909	0.0162	2.5119	0.0051
138	37.8	38.06	76.8	gi|45384240	serpin H1 precursor [Gallus gallus]	Gallus gallus	25	2.3335	0	3.1623	0.0001	25	2.884	0.0016	4.1305	0.0004
139	37.74	38.5	66.6	gi|71896205	isocitrate dehydrogenase [NADP], mitochondrial [Gallus gallus]	NADP	25	3.4356	0.0007	3.767	0.0024	25	1.7539	0.009	1.9055	0.0146
140	37.7	38.3	50.8	gi|71895411	coatomer subunit gamma [Gallus gallus]	Gallus gallus	22	1.0186	0.5181	1.0093	0.8102	22	0.7379	0.3964	0.787	0.1811
141	37.51	37.85	37.7	gi|118082784	PREDICTED: probable ATP-dependent RNA helicase DDX17 [Gallus gallus]	Gallus gallus	21	0.7727	0.5933	0.9908	0.7927	21	0.7047	0.4246	0.8872	0.2705
142	37.5	44.61	40.6	gi|71896431	filamin-B [Gallus gallus]	Gallus gallus	28	0.7047	0.3647	0.6982	0.4488	28	1.0375	0.8362	1.0765	0.6226
143	37.47	39.24	45.8	gi|513229057	PREDICTED: NAD(P) transhydrogenase, mitochondrial isoform X4 [Gallus gallus]	Gallus gallus	21	1.3062	0.2706	1.6596	0.2873	21	1.9588	0.1527	2.9648	0.0652
144	37.47	38.1	76.3	gi|57529492	3-ketoacyl-CoA thiolase, mitochondrial [Gallus gallus]	Gallus gallus	25	4.0179	0.0002	2.208	0.032	25	5.9156	0	3.4041	0.0056
145	37.27	39.37	31.3	gi|513190075	PREDICTED: nidogen-2, partial [Gallus gallus]	Gallus gallus	26	5.6494	0.0259	7.5858	0.0002	26	2.466	0.0984	3.3729	0.0004
146	37.05	37.52	56.6	gi|118097631	PREDICTED: heat shock 70 kDa protein 4 isoformX2 [Gallus gallus]	Gallus gallus	19	0.4529	0.0006	0.2679	0.0011	19	0.52	0.0004	0.3048	0.0006
147	37.02	37.17	59.7	gi|513180634	PREDICTED: four and a half LIM domains protein 1 isoform X3 [Gallus gallus]	Gallus gallus	24	6.8549	0.0264	5.2481	0.0246	24	4.9204	0.0374	4.2073	0.0345
148	36.91	37.28	58.4	gi|513237537	PREDICTED: neuroblast differentiation-associated protein AHNAK-like, partial [Gallus gallus]	Gallus gallus	26	9.3756	0	10.2802	0	26	11.0662	0	12.3595	0
149	36.89	37.53	66.9	gi|296011017	fascin [Gallus gallus]	Gallus gallus	22	0.5152	0.0587	0.4699	0.0735	22	0.4966	0	0.4571	0.0001
150	36.8	36.96	70.5	gi|513230931	PREDICTED: heterogeneous nuclear ribonucleoprotein K-like isoformX2 [Gallus gallus]	Gallus gallus	26	1.4588	0.4671	1.3677	0.9857	26	0.8091	0.9957	0.7656	0.4732
151	36.63	36.83	53.2	gi|71896197	polyadenylate-binding protein 1 [Gallus gallus]	Gallus gallus	25	0.8017	0.4481	0.7798	0.6805	25	0.5861	0.0968	0.5649	0.1428
152	36.29	54.85	87.1	gi|45384340	creatine kinase B-type [Gallus gallus]	Gallus gallus	42	0.3251	0	0.2512	0	42	0.2704	0	0.2051	0
153	36.03	36.46	61.7	gi|57530041	mitochondrial inner membrane protein [Gallus gallus]	Gallus gallus	20	3.5645	0.1057	3.5318	0.0407	20	2.0137	0.5028	1.888	0.2278
154	35.96	37.11	48.5	gi|363735591	PREDICTED: eukaryotic translation initiation factor 3 subunit A [Gallus gallus]	Gallus gallus	21	0.7244	0.0274	0.9462	0.2031	21	0.5495	0.0129	0.6982	0.0309
155	35.84	40.47	63.4	gi|45384220	lamin-B1 [Gallus gallus]	Gallus gallus	23	0.6194	0.0048	0.5808	0.0283	23	0.7656	0.1521	0.7112	0.4976
156	35.59	35.96	57.7	gi|45383177	dihydropyrimidinase-related protein 2 [Gallus gallus]	Gallus gallus	27	1.6596	0.0267	1.5996	0.0704	27	1.2246	0.262	1.1803	0.5138
157	35.4	38.11	79.1	gi|71895873	annexin A5 [Gallus gallus]	Gallus gallus	27	1.8535	0.0001	1.9409	0.0001	27	1.6144	0.0023	1.6596	0.003
158	35.24	35.8	76.1	gi|45382533	annexin A2 [Gallus gallus]	Gallus gallus	23	2.9107	0.0001	3.1915	0	23	3.2211	0.0003	3.3113	0.0001
159	34.92	35.23	84.5	gi|46048903	voltage-dependent anion-selective channel protein 2 [Gallus gallus]	Gallus gallus	26	1.6444	0.2373	1.8365	0.0428	26	1.3183	0.7735	1.4723	0.2088
160	34.57	67.44	97.2	gi|350537089	tropomyosin alpha-3 chain [Gallus gallus]	Gallus gallus	68	4.529	0.0205	4.6559	0.0208	68	4.3652	0.1077	4.8753	0.1067
161	34.55	34.77	53.7	gi|45382077	radixin [Gallus gallus]	Gallus gallus	21	1.406	0.1247	1.1588	0.0625	21	1.1588	0.8894	0.955	0.6411
162	34.46	34.67	63	gi|71894847	26S protease regulatory subunit 6A [Gallus gallus]	Gallus gallus	22	0.6918	0.066	0.7798	0.2764	22	0.5598	0.0033	0.6194	0.0185
163	34.46	34.54	69.3	gi|45384494	60S acidic ribosomal protein P0 [Gallus gallus]	Gallus gallus	19	0.4831	0.0067	0.4656	0.0093	19	0.5058	0.0059	0.4786	0.0107
164	34.39	35.12	60.3	gi|45384382	collagen alpha-2(VI) chain precursor [Gallus gallus]	Gallus gallus	23	7.1779	0.0009	6.8549	0.0012	23	12.2462	0.001	12.4738	0.001
165	34.26	34.64	50.9	gi|118088308	PREDICTED: plasminogen [Gallus gallus]	Gallus gallus	20	0.7047	0.0307	1.0375	0.5506	20	0.5754	0.013	0.863	0.3966
166	34.23	35.62	53.8	gi|513167767	PREDICTED: kinesin-1 heavy chain isoform X3 [Gallus gallus]	Gallus gallus	21	0.7727	0.2038	0.6546	0.0761	21	0.6546	0.0118	0.5546	0.0042
167	34.05	34.88	54.1	gi|363742292	PREDICTED: splicing factor, proline- and glutamine-rich isoform X5 [Gallus gallus]	Gallus gallus	20	0.7727	0.312	0.7516	0.2016	20	0.5248	0.1889	0.5297	0.0011
168	33.93	34.62	52.3	gi|513215591	PREDICTED: protein unc-45 homolog B isoform X4 [Gallus gallus]	Gallus gallus	23	0.8872	0.1887	0.7727	0.0194	23	0.6026	0.0131	0.5346	0.0014
169	33.75	34.31	39.2	gi|298231107	integrin beta-1 precursor [Gallus gallus]	Gallus gallus	18	0.8954	0.7581	1.1695	0.2878	18	0.871	0.7133	1.1272	0.3604
170	33.71	34.16	62.3	gi|513209640	PREDICTED: cytochrome b-c1 complex subunit 2, mitochondrial-like isoform X5 [Gallus gallus]	Gallus gallus	23	2.4889	0.0236	3.4674	0.0001	23	1.4859	0.3224	2.0324	0.0202
171	33.37	34.23	53.1	gi|49225581	collagen alpha-1(VI) chain precursor [Gallus gallus]	Gallus gallus	24	9.9083	0.001	8.0168	0.0024	24	8.7096	0.0009	7.656	0.0025
172	33.3	34.3	62.1	gi|513205157	PREDICTED: cytochrome b-c1 complex subunit 1, mitochondrial isoform X3 [Gallus gallus]	Gallus gallus	30	2.9923	0.0101	3.8371	0.0298	30	1.3305	0.2731	1.5704	0.0564
173	33.28	34.15	45.1	gi|45382691	sodium/potassium-transporting ATPase subunit alpha-2 [Gallus gallus]	Gallus gallus	23	12.8233	0.052	13.0617	0.0616	23	8.0168	0.0159	8.091	0.0212
174	33.18	34.03	45.9	gi|383087734	ribosome-binding protein 1 [Gallus gallus]	Gallus gallus	18	3.02	0.0009	3.4674	0.0001	18	2.1677	0.0083	2.4889	0.0004
175	33.08	33.61	63.8	gi|513224977	PREDICTED: AMP deaminase 1 isoform X2 [Gallus gallus]	Gallus gallus	22	9.2045	0.0117	8.1658	0.0075	22	9.4624	0.0026	7.7268	0.0055
176	33	34.49	36.3	gi|513216023	PREDICTED: unconventional myosin-XVIIIa isoform X26 [Gallus gallus]	Gallus gallus	18	4.0179	0.1066	3.4674	0.2248	18	3.1333	0.1238	2.5823	0.274
177	32.99	33.36	65.5	gi|46395491	PIT54 protein precursor [Gallus gallus]	Gallus gallus	26	2.208	0.0262	5.2481	0.0003	26	5.3456	0.0872	11.8032	0.0057
178	32.78	33.14	65.5	gi|45382953	aspartate aminotransferase, mitochondrial precursor [Gallus gallus]	Gallus gallus	23	0.4831	0.3946	0.5808	0.4731	23	0.4966	0.1862	0.5649	0.1609
179	32.68	35.04	34.7	gi|513202372	PREDICTED: IQ motif containing GTPase activating protein 1 [Gallus gallus]	Gallus gallus	19	0.9908	0.5232	1.2134	0.9113	19	0.8551	0.1489	1.1272	0.6263
180	32.48	33.76	39.1	gi|313661460	exportin-1 [Gallus gallus]	Gallus gallus	17	0.7943	0.1265	0.7447	0.0356	17	0.6252	0.0183	0.5808	0.0028
181	32.15	32.43	68.4	gi|113206088	protein kinase C and casein kinase substrate in neurons 3 [Gallus gallus]	Gallus gallus	21	22.6987	0	22.2843	0	21	19.4089	0.0002	21.0863	0.0001
182	31.97	32.43	73.2	gi|45383077	eukaryotic initiation factor 4A-II [Gallus gallus]	Gallus gallus	21	0.2938	0.0173	0.52	0.014	21	0.2582	0.0262	0.4365	0.0451
183	31.72	32.87	56	gi|57525300	T-complex protein 1 subunit zeta [Gallus gallus]	Gallus gallus	22	0.787	0.034	0.8318	0.2018	22	0.7379	0.0115	0.787	0.075
184	31.7	32.4	39.3	gi|513215581	PREDICTED: AP-1 complex subunit beta-1 isoform X9 [Gallus gallus]	Gallus gallus	17	0.7943	0.2622	0.8395	0.3491	17	0.8551	0.3183	0.9036	0.4403
185	31.52	32.13	54.7	gi|57530768	protein disulfide-isomerase A4 [Gallus gallus]	Gallus gallus	17	0.8017	0.1218	1.0864	0.7938	17	0.6668	0.0055	0.863	0.1173
186	31.32	32.15	41	gi|46048885	collagen alpha-1(V) chain precursor [Gallus gallus]	Gallus gallus	23	1.9953	0.0776	1.803	0.115	23	1.3183	0.2127	1.1482	0.6155
187	31.23	36.5	56.9	gi|513194006	PREDICTED: heterogeneous nuclear ribonucleoprotein A3-like isoform X12 [Gallus gallus]	Gallus gallus	26	0.7112	0.0108	0.5495	0.0057	26	0.6252	0.0028	0.4875	0.0015
188	30.83	30.89	56.2	gi|475808004	succinate dehydrogenase [ubiquinone] flavoprotein subunit, mitochondrial [Gallus gallus]	1.26433e+06	18	1.8197	0.1172	1.7378	0.1658	18	1.2706	0.0362	1.2823	0.028
189	30.8	30.85	90	gi|45382723	myristoylated alanine-rich C-kinase substrate [Gallus gallus]	Gallus gallus	23	1.2589	0.7674	1.3062	0.688	23	0.6982	0.1295	0.7244	0.0649
190	30.72	31.76	35.7	gi|363727569	PREDICTED: cullin-associated NEDD8-dissociated protein 1 isoform 2 [Gallus gallus]	Gallus gallus	16	0.863	0.2341	0.6368	0.0449	16	0.6546	0.1483	0.4699	0.0125
191	30.65	36.98	89.8	gi|71897035	14-3-3 protein zeta [Gallus gallus]	Gallus gallus	33	0.5445	0.002	0.6427	0.0048	33	0.673	0.0097	0.8166	0.0238
192	30.54	31.17	42.5	gi|289326038	carnosine synthase 1 [Gallus gallus]	Gallus gallus	17	4.8306	0.0111	3.1333	0.0245	17	4.7863	0.0684	2.6546	0.1166
193	30.52	30.78	71.7	gi|295148230	prohibitin [Gallus gallus]	Gallus gallus	16	0.9817	0.5641	1.028	0.2661	16	0.9638	0.8502	1	0.651
194	30.51	31.14	61.6	gi|313760551	S-adenosylmethionine synthase isoform type-1 [Gallus gallus]	Gallus gallus	24	1.803	0.0117	1.5136	0.0246	24	1.7061	0.0124	1.3552	0.139
195	30.5	31.48	34.4	gi|513199731	PREDICTED: eukaryotic translation initiation factor 4 gamma 1 isoform X7 [Gallus gallus]	Gallus gallus	17	0.5649	0.0149	0.6792	0.0027	17	0.5598	0.0277	0.6668	0.0077
196	30.43	31.45	45.4	gi|50754810	PREDICTED: catenin alpha-1 [Gallus gallus]	Gallus gallus	15	0.4831	0.193	0.7447	0.5645	15	0.3281	0.0173	0.52	0.0701
197	30.2	34.28	22	gi|513226445	PREDICTED: fibrillin-2 [Gallus gallus]	Gallus gallus	22	0.7311	0.065	0.4656	0.001	22	0.6792	0.0248	0.4285	0.0004
198	30.09	30.82	53.2	gi|45382201	dynactin subunit 2 [Gallus gallus]	Gallus gallus	17	0.7727	0.4813	0.8872	0.5223	17	0.5546	0.0479	0.6194	0.0716
199	29.99	32.22	43	gi|71897175	coatomer subunit alpha [Gallus gallus]	Gallus gallus	20	0.8166	0.4251	0.8395	0.2429	20	0.8017	0.5859	0.8017	0.2165
200	29.9	29.9	70	gi|52138659	guanine nucleotide-binding protein subunit beta-2-like 1 [Gallus gallus]	Gallus gallus	24	0.4656	0.0042	0.6026	0.0133	24	0.4656	0.0032	0.6026	0.0102
201	29.87	56.44	91.9	gi|45382083	tropomyosin beta chain [Gallus gallus]	Gallus gallus	53	7.1121	0.0147	7.9433	0.0068	53	6.5464	0.0075	7.7983	0.0035
202	29.84	30.54	44.1	gi|71895483	lysine--tRNA ligase [Gallus gallus]	Gallus gallus	17	0.9462	0.592	0.9376	0.7573	17	0.9462	0.6248	0.9376	0.8344
203	29.6	31.8	35.4	gi|513225677	PREDICTED: alpha-2-macroglobulin-like protein 1-like [Gallus gallus]	Gallus gallus	17	0.7727	0.3591	1.3932	0.4838	17	0.955	0.5016	1.6904	0.0736
204	29.57	30.17	76.7	gi|480354971	acetyl-CoA acetyltransferase, mitochondrial [Gallus gallus]	Gallus gallus	22	0.7447	0.2305	1.0765	0.9882	22	0.7656	0.2451	1.0864	0.9962
205	29.48	29.93	48.6	gi|60592998	succinyl-CoA:3-ketoacid-coenzyme A transferase 1, mitochondrial [Gallus gallus]	Gallus gallus	16	1.406	0.2633	1.4191	0.0627	16	1.2706	0.6335	1.2823	0.28
206	29.47	30.21	57.4	gi|57529674	far upstream element-binding protein 1 [Gallus gallus]	Gallus gallus	16	0.4325	0.0057	0.5916	0.0006	16	0.3532	0.0032	0.4966	0.0007
207	29.35	29.46	53.7	gi|513177075	PREDICTED: heterogeneous nuclear ribonucleoprotein U, partial [Gallus gallus]	Gallus gallus	21	0.6546	0.0053	0.5754	0.0124	21	0.6194	0.0212	0.5546	0.0101
208	29.31	29.57	55.8	gi|513196353	PREDICTED: 4-trimethylaminobutyraldehyde dehydrogenase [Gallus gallus]	Gallus gallus	18	0.631	0.5336	1.1272	0.3361	18	0.6668	0.1916	1.0864	0.9487
209	29.22	29.44	76.4	gi|148225102	myosin regulatory light chain 2B, cardiac muscle isoform [Gallus gallus]	Gallus gallus	26	0.4699	0.0025	0.2884	0.0019	26	0.3436	0.0026	0.2168	0.0004
210	29.08	34.05	48.3	gi|60302800	heat shock 70 kDa protein 4L [Gallus gallus]	Gallus gallus	21	0.863	0.9614	0.9908	0.9786	21	1.1588	0.4155	1.3305	0.2982
211	29.05	29.09	79.8	gi|45384222	heat shock protein beta-1 [Gallus gallus]	Gallus gallus	24	5.6494	0.0006	6.9183	0.0003	24	3.9084	0.0008	4.9204	0.0003
212	29.01	30.55	39.8	gi|45382303	complement C3 precursor [Gallus gallus]	Gallus gallus	21	1.803	0.5315	2.729	0.0289	21	1.8535	0.5922	2.7797	0.0021
213	28.7	29.51	60.5	gi|308081909	40S ribosomal protein SA [Gallus gallus]	Gallus gallus	19	0.6607	0.0771	0.8017	0.1768	19	0.5395	0.0605	0.6546	0.0774
214	28.63	29.26	51.2	gi|513210248	PREDICTED: aldehyde dehydrogenase, mitochondrial isoform X3 [Gallus gallus]	Gallus gallus	21	0.871	0.234	0.871	0.3081	21	0.9036	0.184	0.9036	0.2267
215	28.6	28.81	75	gi|129270064	ribosomal protein S3A [Gallus gallus]	Gallus gallus	18	0.7047	0.0192	0.9036	0.0168	18	0.8954	0.3219	1.1482	0.7435
216	28.57	29.13	50.6	gi|513207193	PREDICTED: LOW QUALITY PROTEIN: myotilin [Gallus gallus]	Gallus gallus	19	3.8019	0.003	4.1305	0.0057	19	2.2284	0.002	2.355	0.0014
217	28.37	29.49	56.3	gi|45384386	gelsolin precursor [Gallus gallus]	Gallus gallus	25	2.9923	0.0015	4.4463	0	25	2.1281	0.0004	3.1046	0
218	28.26	28.44	53.8	gi|118093904	PREDICTED: glycerol-3-phosphate dehydrogenase, mitochondrial [Gallus gallus]	Gallus gallus	15	2.3768	0.077	1.977	0.4843	15	2.1086	0.0184	1.6444	0.2022
219	28.16	29.14	38	gi|45383822	matrin-3 [Gallus gallus]	Gallus gallus	18	0.4093	0.0032	0.3565	0.0945	18	0.413	0.2765	0.3698	0.1379
220	28.15	28.34	65.7	gi|45383173	heterogeneous nuclear ribonucleoprotein H [Gallus gallus]	Gallus gallus	18	0.8318	0.0782	0.863	0.2431	18	0.7516	0.0828	0.7656	0.3365
221	28.09	28.7	64.1	gi|45383528	actin-related protein 3 [Gallus gallus]	Gallus gallus	16	0.8872	0.5548	1.028	0.9669	16	0.5808	0.0762	0.6427	0.0138
222	28.08	28.21	61.3	gi|513206786	PREDICTED: ovoinhibitor [Gallus gallus]	Gallus gallus	25	3.4041	0.1869	3.4674	0.313	25	2.421	0.2539	2.8314	0.3939
223	27.93	28.42	44.1	gi|363728330	PREDICTED: ubiquitin carboxyl-terminal hydrolase 5 isoform 1 [Gallus gallus]	Gallus gallus	20	0.6792	0.2574	0.6668	0.0087	20	0.7727	0.3907	0.7447	0.0191
224	27.87	104.6	86.7	gi|45384338	tubulin beta-7 chain [Gallus gallus]	Gallus gallus	126	0.5495	0.1274	0.673	0.3755	126	0.7447	0.61	0.9376	0.717
225	27.83	28.13	42	gi|57530288	prolyl endopeptidase [Gallus gallus]	Gallus gallus	16	0.8166	0.803	0.7656	0.3906	16	1.0864	0.8508	1.0093	0.531
226	27.58	27.9	99.1	gi|56119088	parvalbumin, thymic [Gallus gallus]	Gallus gallus	21	0.4831	0.0008	0.5649	0.0052	21	0.5395	0.0005	0.6252	0.0029
227	27.41	28.58	40.5	gi|61097989	AP-2 complex subunit alpha-2 [Gallus gallus]	Gallus gallus	15	0.8017	0.0287	0.6026	0.0085	15	0.9204	0.1323	0.6792	0.0509
228	27.33	28.44	48.4	gi|60302842	26S proteasome non-ATPase regulatory subunit 1 [Gallus gallus]	Gallus gallus	17	0.9036	0.2917	1.3804	0.2444	17	0.6368	0.056	0.9462	0.8016
229	27.21	28.48	55.2	gi|118104602	PREDICTED: alpha-aminoadipic semialdehyde dehydrogenase isoform 2 [Gallus gallus]	Gallus gallus	18	4.2073	0.004	2.8314	0.1255	18	5.3456	0.0001	3.3113	0.0024
230	27.15	28.57	37.5	gi|513161063	PREDICTED: alpha-2-macroglobulin isoform X4 [Gallus gallus]	Gallus gallus	17	1.2942	0.2281	2.0893	0.0403	17	2.0137	0.0038	3.281	0.0016
231	27.15	28.19	63.9	gi|71897123	septin-9 [Gallus gallus]	Gallus gallus	16	0.6486	0.4562	0.8017	0.3644	16	0.413	0.0022	0.4966	0.2051
232	27.09	27.3	48.8	gi|513179326	PREDICTED: trifunctional enzyme subunit beta, mitochondrial isoform X3 [Gallus gallus]	Gallus gallus	17	2.1086	0.0028	2.466	0.0086	17	1.9409	0.0023	2.2284	0.0436
233	26.83	27.25	74.4	gi|482845617	aldo-keto reductase family 1, member B10 (aldose reductase) [Gallus gallus]	Gallus gallus	18	1.1272	0.0689	1.406	0.0066	18	0.7379	0.5404	0.9727	0.1816
234	26.75	27.7	57.3	gi|60302768	septin-7 [Gallus gallus]	Gallus gallus	15	0.9817	0.7327	0.6918	0.0514	15	1.2589	0.5462	0.8551	0.3122
235	26.3	26.53	41.8	gi|513198628	PREDICTED: nexilin isoformX1 [Gallus gallus]	Gallus gallus	18	2.7542	0	2.884	0	18	2.884	0.0001	2.9107	0.0002
236	26.05	26.58	57.7	gi|45382981	adenylosuccinate lyase [Gallus gallus]	Gallus gallus	14	1.888	0.0233	2.0512	0.0205	14	1.4997	0.1515	1.6293	0.0474
237	25.99	28.17	66.4	gi|45383766	L-lactate dehydrogenase B chain [Gallus gallus]	Gallus gallus	19	0.5861	0.0036	0.5495	0.0014	19	0.5808	0.0082	0.5445	0.0029
238	25.91	26.09	91.5	gi|45382979	destrin [Gallus gallus]	Gallus gallus	13	0.8318	0.1886	0.9727	0.15	13	0.5861	0.0475	0.7178	0.1277
239	25.76	26.19	39.1	gi|61098410	26S proteasome non-ATPase regulatory subunit 2 [Gallus gallus]	Gallus gallus	14	0.7447	0.004	0.6982	0.1377	14	0.7112	0.0125	0.6607	0.2985
240	25.46	25.78	43.2	gi|71897293	2-oxoglutarate dehydrogenase, mitochondrial [Gallus gallus]	Gallus gallus	14	0.9376	0.7702	1.7061	0.2928	14	0.8166	0.6365	1.6293	0.3132
241	25.39	25.94	66.8	gi|57530120	ADP/ATP translocase 1 [Gallus gallus]	Gallus gallus	17	0.7447	0.3337	2.3335	0.2125	17	0.5916	0.2333	1.7701	0.4193
242	25.38	25.53	44.6	gi|45383706	mimecan precursor [Gallus gallus]	Gallus gallus	15	12.0226	0.0017	12.7057	0.0007	15	11.1686	0	11.3763	0
243	25.35	30.47	71.2	gi|513237884	PREDICTED: neuroblast differentiation-associated protein AHNAK-like, partial [Gallus gallus]	Gallus gallus	22	10.5682	0.0002	13.3045	0	22	10.4713	0.0001	13.0617	0
244	25.29	26.03	55.3	gi|86129508	calcium/calmodulin-dependent protein kinase type II delta chain [Gallus gallus]	Gallus gallus	15	1.0765	0.4158	1.0765	0.5709	15	1.1066	0.4129	1.0965	0.5062
245	25.28	26.1	44.6	gi|71895355	arginine--tRNA ligase, cytoplasmic [Gallus gallus]	Gallus gallus	14	0.5248	0.0038	0.8551	0.2018	14	0.6792	0.0217	1.0864	0.3073
246	25.23	25.79	54.6	gi|50745031	PREDICTED: protein disulfide-isomerase A6 isoform 2 [Gallus gallus]	Gallus gallus	22	1.0864	0.1899	1.1695	0.152	22	1.0666	0.9273	1.1376	0.8253
247	25.19	25.54	57.5	gi|57529797	long-chain specific acyl-CoA dehydrogenase, mitochondrial [Gallus gallus]	Gallus gallus	17	2.1677	0.0112	2.6303	0.7114	17	2.2699	0.0045	2.6792	0.6807
248	25.01	25.86	58.6	gi|57530433	fumarate hydratase, mitochondrial [Gallus gallus]	Gallus gallus	18	2.5351	0.0599	2.704	0.0539	18	1.3932	0.0792	1.4997	0.0743
249	25.01	25.21	52.2	gi|513188218	PREDICTED: methylmalonate-semialdehyde dehydrogenase [acylating], mitochondrial isoform X1 [Gallus gallus]	4.94184e+06	14	1.8707	0.0846	2.3335	0.0069	14	1.3428	0.3123	1.6749	0.0228
250	24.7	25.67	55.8	gi|57525400	60S ribosomal protein L3 [Gallus gallus]	Gallus gallus	15	0.7656	0.0829	0.5495	0.0046	15	0.7244	0.0936	0.5445	0.0068
251	24.69	27.34	35.5	gi|71896747	general vesicular transport factor p115 [Gallus gallus]	Gallus gallus	18	0.8954	0.5105	0.9462	0.8317	18	0.7244	0.3401	0.787	0.4619
252	24.62	24.87	44.3	gi|57530180	plastin-3 [Gallus gallus]	Gallus gallus	13	0.3221	0.1091	0.4529	0.2375	13	0.3342	0.1021	0.4207	0.2476
253	24.58	25.04	59.1	gi|71897021	dihydrolipoyl dehydrogenase, mitochondrial [Gallus gallus]	Gallus gallus	15	1.3804	0.9044	1.4997	0.6748	15	1	0.4521	1.0471	0.6469
254	24.52	24.73	73.8	gi|71895095	40S ribosomal protein S3 [Gallus gallus]	Gallus gallus	15	0.413	0.0002	0.5346	0.0003	15	0.3733	0.0007	0.4831	0.0015
255	24.42	27.16	69	gi|60302824	heterogeneous nuclear ribonucleoprotein H3 [Gallus gallus]	Gallus gallus	20	0.9036	0.0896	0.7586	0.0132	20	0.5702	0.0164	0.4966	0.0026
256	24.41	24.59	69.4	gi|60302808	UDP-glucose 6-dehydrogenase [Gallus gallus]	Gallus gallus	19	1.4723	0.5977	1.4588	0.7821	19	0.8551	0.4382	0.8472	0.559
257	24.37	144.58	56.9	gi|45382109	myosin heavy chain, cardiac muscle isoform [Gallus gallus]	Gallus gallus	134	0.912	0.6744	0.9204	0.7285	134	0.871	0.6835	0.879	0.4639
258	24.3	24.33	91.3	gi|50800573	PREDICTED: 60S acidic ribosomal protein P2 [Gallus gallus]	Gallus gallus	20	0.673	0.2024	0.7379	0.3694	20	0.5445	0.0594	0.6081	0.1088
259	24.28	24.67	64.8	gi|57529874	26S protease regulatory subunit S10B [Gallus gallus]	Gallus gallus	12	0.9727	0.8583	1.028	0.7567	12	0.9727	0.7632	1.028	0.8453
260	24.23	26.06	22.8	gi|513164434	PREDICTED: ADP-ribosylhydrolase like 1 isoform X3 [Gallus gallus]	Gallus gallus	13	1.6293	0.0409	1.556	0.0939	13	1.6596	0.0263	1.5417	0.056
261	24.19	25.03	33.5	gi|513164583	PREDICTED: tripeptidyl-peptidase 2 isoform X4 [Gallus gallus]	Gallus gallus	12	0.8551	0.0547	0.631	0.0036	12	0.9462	0.3428	0.673	0.0185
262	24.16	48.24	45.5	gi|45384060	myosin-11 [Gallus gallus]	Gallus gallus	30	6.9183	0.3902	18.197	0.0002	30	3.9084	0.5146	11.695	0.0009
263	24.1	26.6	36	gi|71895651	116 kDa U5 small nuclear ribonucleoprotein component [Gallus gallus]	Gallus gallus	14	0.9036	0.7285	0.9036	0.7035	14	0.9036	0.8544	0.8954	0.8906
264	24.07	34.22	94.6	gi|126165290	hemoglobin subunit epsilon [Gallus gallus]	Gallus gallus	29	0.5495	0.3798	0.3105	0.2272	29	0.7112	0.5491	0.4018	0.287
265	24.04	24.72	48.8	gi|45384348	aspartate aminotransferase, cytoplasmic [Gallus gallus]	Gallus gallus	16	3.4041	0.0403	4.2073	0.0044	16	3.8726	0.0151	6.3096	0.0024
266	23.98	23.98	74.5	gi|45384092	troponin C, slow skeletal and cardiac muscles [Gallus gallus]	Gallus gallus	15	1.6293	0.0323	2.1281	0.0183	15	1.1066	0.3275	1.2706	0.2735
267	23.9	24.55	43.9	gi|57524951	DNA replication licensing factor MCM2 [Gallus gallus]	Gallus gallus	12	0.2938	0.0103	0.4285	0.0125	12	0.2992	0.0141	0.4365	0.0049
268	23.86	33.79	89.8	gi|55741594	14-3-3 protein theta [Gallus gallus]	Gallus gallus	29	0.879	0.5178	0.7656	0.1628	29	0.8472	0.8804	0.7516	0.1393
269	23.73	24.32	48.8	gi|132626770	heterogeneous nuclear ribonucleoprotein R [Gallus gallus]	Gallus gallus	16	0.7727	0.4962	0.8472	0.422	16	0.6368	0.495	0.6855	0.3252
270	23.37	24.62	34	gi|513164679	PREDICTED: importin-5 isoform X6 [Gallus gallus]	Gallus gallus	18	0.4742	0.0649	0.2377	0.009	18	0.5445	0.3352	0.2466	0.0163
271	23.29	23.74	50.4	gi|71895387	inosine-5'-monophosphate dehydrogenase 2 [Gallus gallus]	Gallus gallus	14	0.9204	0.6639	1.0471	0.7053	14	0.9908	0.9985	1.1169	0.9209
272	23.28	27.92	84.5	gi|52138655	hemoglobin subunit alpha-A [Gallus gallus]	Gallus gallus	40	0.3133	0.0006	0.2443	0.0003	40	0.5808	0.0098	0.3981	0.0065
273	23.22	24.47	42.7	gi|45384156	vigilin [Gallus gallus]	Gallus gallus	15	1.1376	0.839	0.8241	0.4021	15	0.9376	0.1368	0.7047	0.0328
274	23.2	23.53	54.1	gi|45384432	26S protease regulatory subunit 4 [Gallus gallus]	Gallus gallus	13	0.7379	0.1362	0.8091	0.3828	13	0.7178	0.1601	0.787	0.3475
275	23.18	24.32	46.5	gi|45383139	structural maintenance of chromosomes protein 3 [Gallus gallus]	Gallus gallus	11	0.7244	0.4605	1.1912	0.1719	11	0.7244	0.3238	1.1803	0.6551
276	23.12	23.21	68.8	gi|57529969	eukaryotic translation initiation factor 2 subunit 1 [Gallus gallus]	Gallus gallus	15	0.6486	0.3508	0.9036	0.3461	15	0.7943	0.2384	1.0864	0.2009
277	23.11	24.52	44.1	gi|71896565	DEAH (Asp-Glu-Ala-His) box polypeptide 15 [Gallus gallus]	Gallus gallus	15	0.5702	0.264	0.3499	0.0121	15	0.5702	0.0871	0.3404	0.0004
278	23.06	25.63	29	gi|513179838	PREDICTED: CAD protein [Gallus gallus]	Gallus gallus	13	1.4588	0.6739	0.879	0.1024	13	1.2823	0.1902	0.7178	0.2886
279	22.88	29.06	56.7	gi|45383183	dihydropyrimidinase-related protein 3 [Gallus gallus]	Gallus gallus	20	1.0965	0.679	1.1803	0.6971	20	1.1482	0.3718	1.2359	0.3828
280	22.86	22.86	92.5	gi|46048435	16 kDa beta-galactoside-binding lectin [Gallus gallus]	Gallus gallus	15	0.6792	0.0173	0.8551	0.0149	15	0.4571	0.0018	0.5861	0.007
281	22.82	24.21	61.1	gi|57530355	malate dehydrogenase, cytoplasmic [Gallus gallus]	Gallus gallus	21	0.9638	0.4937	2.421	0.2111	21	0.5861	0.8278	1.4997	0.4497
282	22.8	22.9	50.3	gi|57530409	cytosolic non-specific dipeptidase [Gallus gallus]	Gallus gallus	15	0.9036	0.984	0.7943	0.6778	15	0.955	0.9324	0.8395	0.7054
283	22.79	22.94	68	gi|310750374	pyruvate dehydrogenase E1 component subunit beta, mitochondrial [Gallus gallus]	Gallus gallus	14	5.3951	0.0306	5.8076	0.0297	14	4.2462	0.0313	5.445	0.0239
284	22.68	23.45	53.7	gi|57530009	nucleosome assembly protein 1-like 4 [Gallus gallus]	Gallus gallus	13	1.2134	0.5413	1.2589	0.5003	13	0.8472	0.4408	0.8872	0.4785
285	22.67	22.86	38	gi|57530557	major vault protein [Gallus gallus]	Gallus gallus	15	1.2474	0.4522	1.3677	0.1476	15	1.1588	0.4761	1.2823	0.1985
286	22.63	22.92	60.4	gi|118102574	PREDICTED: prolargin [Gallus gallus]	Gallus gallus	16	10.0925	0.0665	12.5892	0.0001	16	4.8753	0.115	5.8614	0.0473
287	22.61	24.46	76.4	gi|50053682	stathmin [Gallus gallus]	Gallus gallus	16	0.3076	0.0916	0.3373	0.0003	16	0.3311	0.1111	0.3802	0.0007
288	22.59	23.98	77.6	gi|461496478	40S ribosomal protein S2 [Gallus gallus]	Gallus gallus	13	0.2704	0.0574	0.6026	0.0701	13	0.2992	0.0644	0.6607	0.0888
289	22.42	23.33	70.3	gi|513158882	PREDICTED: histone H2B 1/2/3/4/6-like [Gallus gallus]	Gallus gallus	26	0.863	0.3807	0.6792	0.8869	26	0.7379	0.0239	0.6486	0.0993
290	22.21	23.11	42.4	gi|363743079	PREDICTED: ATP synthase subunit b, mitochondrial [Gallus gallus]	Gallus gallus	19	0.7586	0.1967	1.3552	0.9208	19	0.4656	0.027	0.7943	0.282
291	22.12	22.47	51.5	gi|513175882	PREDICTED: angiotensinogen isoform X6 [Gallus gallus]	Gallus gallus	13	0.6368	0.3034	0.9817	0.9536	13	0.929	0.9834	1.4588	0.2086
292	22.1	22.24	100	gi|45382067	troponin C, skeletal muscle [Gallus gallus]	Gallus gallus	30	22.2843	0.0034	25.8226	0.003	30	22.2843	0.0087	26.3027	0.0063
293	22.06	22.11	70.1	gi|86129578	peroxiredoxin-6 [Gallus gallus]	Gallus gallus	13	3.4041	0.0047	3.2509	0.0027	13	4.7863	0.0006	4.6559	0.001
294	22.02	23.45	35.3	gi|513180230	PREDICTED: phosphorylase b kinase regulatory subunit alpha, skeletal muscle isoform isoform X5 [Gallus gallus]	Gallus gallus	14	1.2706	0.2244	0.7178	0.2144	14	2.1086	0.3335	1.2942	0.3749
295	21.88	22.97	57.6	gi|363735738	PREDICTED: collagen alpha-2(V) chain isoform X2 [Gallus gallus]	Gallus gallus	32	3.4356	0.0627	2.8054	0.2131	32	7.9433	0.0299	6.9183	0.0685
296	21.82	21.89	83.9	gi|45382667	transforming protein RhoA [Gallus gallus]	Gallus gallus	14	0.929	0.9512	0.787	0.3913	14	0.9638	0.8249	0.8241	0.4994
297	21.71	24.14	65.9	gi|57525156	septin-2 [Gallus gallus]	Gallus gallus	15	1.3677	0.9505	1.1803	0.8662	15	1.1066	0.5626	0.9462	0.559
298	21.63	21.77	70.8	gi|45382141	capping protein (actin filament) muscle Z-line, beta isoform 1 [Gallus gallus]	Gallus gallus	16	0.6668	0.2762	1.1803	0.9282	16	0.6194	0.5219	1.0666	0.576
299	21.62	614.72	89	gi|165973976	myosin, heavy chain 1C, skeletal muscle (similar to human myosin, heavy chain 1, skeletal muscle, adult) [Gallus gallus]	Gallus gallus	942	28.3139	0.0102	34.6737	0.0091	942	14.5881	0.0254	19.2309	0.0224
300	21.5	21.58	51.2	gi|513180287	PREDICTED: ribose-phosphate pyrophosphokinase 1 isoform X5 [Gallus gallus]	Gallus gallus	12	1.0666	0.5105	1.2706	0.8801	12	0.8166	0.8969	0.9462	0.6821
301	21.41	21.96	53.5	gi|302488427	Sjogren syndrome antigen B (autoantigen La) isoform 1 [Gallus gallus]	Gallus gallus	13	0.7244	0.3479	0.6607	0.3937	13	0.5105	0.0378	0.4742	0.0257
302	21.41	21.87	46	gi|513178827	PREDICTED: 40S ribosomal protein S7 isoform X7 [Gallus gallus]	Gallus gallus	14	1.0568	0.7016	0.9638	0.9166	14	0.6194	0.08	0.5598	0.0405
303	21.35	21.43	88.5	gi|363746230	PREDICTED: ubiquitin thioesterase OTUB1 [Gallus gallus]	Gallus gallus	13	0.9817	0.146	1.2474	0.7495	13	0.6792	0.0783	0.9817	0.3891
304	21.27	21.47	57.9	gi|475808547	fetuin-B precursor [Gallus gallus]	Gallus gallus	17	0.3499	0.2384	1.028	0.7781	17	0.2938	0.0913	0.7516	0.532
305	21.25	22.47	43.3	gi|71895729	glycogen phosphorylase, brain form [Gallus gallus]	Gallus gallus	24	2.3335	0.4768	2.6546	0.4867	24	6.3096	0.8501	5.4954	0.8239
306	21.03	21.34	33.1	gi|45383053	ATP-dependent RNA helicase DDX1 [Gallus gallus]	Gallus gallus	13	0.6427	0.365	0.7112	0.3646	13	0.4406	0.0263	0.4169	0.0086
307	21	22.23	43.8	gi|57528712	hypoxia up-regulated protein 1 precursor [Gallus gallus]	Gallus gallus	11	0.6026	0.3174	0.6982	0.3619	11	0.5058	0.255	0.5916	0.3113
308	20.99	22.79	48.1	gi|57530020	coatomer subunit beta [Gallus gallus]	Gallus gallus	16	1.1066	0.6438	1.0186	0.8977	16	0.9817	0.8635	0.9204	0.858
309	20.95	22.29	38.8	gi|45382795	Golgi apparatus protein 1 precursor [Gallus gallus]	Gallus gallus	12	1.4859	0.4659	1.1803	0.9616	12	1.2359	0.6542	1	0.5471
310	20.83	21.13	51	gi|57530789	thioredoxin domain-containing protein 5 precursor [Gallus gallus]	Gallus gallus	15	1.1272	0.3148	1.1912	0.9123	15	0.7586	0.158	0.8954	0.5707
311	20.75	21.28	67.3	gi|71895681	electron-transfer-flavoprotein, alpha polypeptide [Gallus gallus]	Gallus gallus	13	2.0512	0.0487	2.5586	0.0062	13	1.7701	0.5872	2.2699	0.0995
312	20.66	20.74	57.8	gi|45383996	nucleophosmin [Gallus gallus]	Gallus gallus	13	0.3105	0.0001	0.4246	0.0001	13	0.278	0.0001	0.3733	0.0001
313	20.6	21.63	36.4	gi|45383688	DNA damage-binding protein 1 [Gallus gallus]	Gallus gallus	14	0.7178	0.1328	0.6368	0.2713	14	0.8318	0.5694	0.7379	0.599
314	20.5	21.99	32.6	gi|513238173	PREDICTED: microtubule-actin cross-linking factor 1, partial [Gallus gallus]	Gallus gallus	13	1.1169	0.6566	0.6855	0.1517	13	0.7943	0.268	0.4966	0.0077
315	20.45	20.68	62.1	gi|45384300	tropomodulin-1 [Gallus gallus]	Gallus gallus	15	14.4544	0	12.8233	0	15	7.7268	0	6.1944	0.0001
316	20.43	21.16	40.1	gi|46048792	catenin beta-1 [Gallus gallus]	Gallus gallus	12	0.2312	0.0045	0.4699	0.004	12	0.3342	0.0986	0.7178	0.12
317	20.39	53.16	70.6	gi|74048411	eukaryotic translation elongation factor 1 alpha 2 [Gallus gallus]	Gallus gallus	48	5.445	0.0052	5.2481	0.0028	48	4.2462	0.0313	4.2462	0.0054
318	20.36	20.36	51.2	gi|50731694	PREDICTED: 2,4-dienoyl-CoA reductase, mitochondrial [Gallus gallus]	Gallus gallus	13	1.8707	0.0557	2.4889	0.0096	13	1.888	0.051	2.466	0.0088
319	20.32	20.45	48.8	gi|71896903	hsc70-interacting protein [Gallus gallus]	Gallus gallus	11	0.7244	0.1622	0.9462	0.7572	11	0.6026	0.0154	0.787	0.1206
320	20.29	20.6	30.4	gi|195539501	inter-alpha-trypsin inhibitor heavy chain H2 precursor [Gallus gallus]	Gallus gallus	15	0.5808	0.2955	0.492	0.0542	15	0.5649	0.2714	0.4966	0.0247
321	20.28	20.72	27.6	gi|113206144	calpain-1 catalytic subunit [Gallus gallus]	Gallus gallus	11	2.6062	0.3366	2.6062	0.3433	11	2.0137	0.3135	1.9953	0.2884
322	20.22	20.49	53.5	gi|363738693	PREDICTED: cAMP-dependent protein kinase type II-alpha regulatory subunit [Gallus gallus]	Gallus gallus	10	0.8954	0.9169	0.9036	0.9602	10	0.7586	0.189	0.7586	0.1738
323	20.21	21.28	42.6	gi|71896465	programmed cell death 6-interacting protein [Gallus gallus]	Gallus gallus	14	2.0324	0.0068	1.1376	0.4274	14	1.5849	0.0611	0.871	0.9591
324	20.21	20.28	26.3	gi|293597548	calcium channel, voltage-dependent, alpha 2/delta subunit 1 preproprotein [Gallus gallus]	Gallus gallus	13	1.8535	0.0727	2.2699	0.0265	13	3.4356	0.0094	4.2462	0.0106
325	20.2	55.85	62.2	gi|47604960	heat shock cognate protein HSP 90-beta [Gallus gallus]	Gallus gallus	37	0.5297	0.217	0.5105	0.073	37	0.4831	0.3485	0.4831	0.1568
326	20.1	20.33	75.9	gi|71897167	proteasome subunit alpha type-5 [Gallus gallus]	Gallus gallus	17	0.5861	0.0323	0.6918	0.0619	17	0.597	0.0854	0.7178	0.1611
327	20.05	20.16	76.4	gi|475807703	enoyl-CoA hydratase, mitochondrial precursor [Gallus gallus]	Gallus gallus	12	1.3932	0.4111	1.4859	0.4452	12	1.7701	0.0537	1.888	0.0488
328	20.03	22.62	64.3	gi|71895845	non-POU domain-containing octamer-binding protein [Gallus gallus]	Gallus gallus	17	0.4446	0.0112	0.5395	0.0129	17	0.3532	0.0135	0.4406	0.0174
329	20.01	21.48	67.1	gi|160358333	neo-calmodulin [Gallus gallus]	Gallus gallus	14	1.2474	0.966	0.5702	0.7352	14	3.8019	0.9306	1.7378	0.7656
330	19.97	20.26	74.5	gi|45382541	retinol-binding protein 4 precursor [Gallus gallus]	Gallus gallus	12	0.4571	0.006	0.5649	0.0067	12	0.4365	0.0055	0.5297	0.0384
331	19.95	20.27	53	gi|513222537	PREDICTED: dihydrolipoyllysine-residue acetyltransferase component of pyruvate dehydrogenase complex, mitochondrial [Gallus gallus]	Gallus gallus	12	3.3729	0.5247	6.1376	0.0114	12	1.3305	0.4276	2.355	0.2838
332	19.89	21.28	37.5	gi|118094989	PREDICTED: coatomer subunit beta' [Gallus gallus]	Gallus gallus	12	1.028	0.4954	1.2589	0.4196	12	0.7047	0.295	0.871	0.3548
333	19.85	20.07	48	gi|71896273	cold shock domain-containing protein E1 [Gallus gallus]	Gallus gallus	12	0.631	0.0369	0.6368	0.0085	12	0.52	0.0592	0.5445	0.0023
334	19.74	19.83	66.3	gi|363729530	PREDICTED: hemopexin [Gallus gallus]	Gallus gallus	13	0.5808	0.8846	1.3183	0.8331	13	1.1803	0.3372	2.1677	0.1704
335	19.72	19.9	65.6	gi|46048916	peptidyl-prolyl cis-trans isomerase FKBP3 [Gallus gallus]	Gallus gallus	12	1.2942	0.1769	1.1695	0.3949	12	1.2589	0.2428	1.1376	0.5726
336	19.72	19.86	55.1	gi|513233472	PREDICTED: proliferation-associated protein 2G4, partial [Gallus gallus]	Gallus gallus	14	0.5297	0.0681	0.8166	0.5975	14	0.5152	0.0319	0.787	0.3095
337	19.67	19.73	46.2	gi|513223400	PREDICTED: pre-B-cell leukemia transcription factor-interacting protein 1 [Gallus gallus]	Gallus gallus	11	5.8614	0.0091	5.0582	0.0179	11	3.8371	0.0288	3.4995	0.0588
338	19.63	20.02	32.9	gi|52694650	cell surface glycoprotein MUC18 precursor [Gallus gallus]	Gallus gallus	11	6.368	0.0017	7.3114	0.0002	11	5.7544	0.0084	6.4863	0.0026
339	19.62	20	54.8	gi|71896741	heterogeneous nuclear ribonucleoprotein D-like [Gallus gallus]	Gallus gallus	12	0.4487	0.0132	0.207	0.0062	12	0.6081	0.1389	0.2606	0.0214
340	19.58	19.7	45.4	gi|60302852	fragile X mental retardation syndrome-related protein 1 [Gallus gallus]	Gallus gallus	12	0.9727	0.3789	1.1588	0.4793	12	1.2589	0.673	1.406	0.9505
341	19.56	19.94	50.6	gi|118405190	coatomer subunit delta [Gallus gallus]	Gallus gallus	12	0.8551	0.6132	0.7047	0.22	12	0.6982	0.0138	0.5754	0.0986
342	19.5	20.76	73.2	gi|397529551	ras-related protein Rab-1A [Gallus gallus]	Gallus gallus	15	1.3183	0.9741	1.1695	0.5305	15	0.8318	0.4382	0.7586	0.1082
343	19.47	21.34	49.8	gi|45382421	kinectin [Gallus gallus]	Gallus gallus	15	0.7178	0.3405	0.7798	0.5619	15	0.6918	0.1658	0.7311	0.1979
344	19.46	19.55	50.1	gi|60302740	pyruvate dehydrogenase E1 component subunit alpha, somatic form, mitochondrial precursor [Gallus gallus]	Gallus gallus	10	1.888	0.1326	2.1478	0.0211	10	1.9055	0.0476	2.1878	0.0103
345	19.45	20.53	73.4	gi|124249322	prohibitin-2 [Gallus gallus]	Gallus gallus	13	0.5546	0.0574	0.6607	0.0677	13	0.6668	0.2357	0.7447	0.253
346	19.44	19.64	84.6	gi|513191013	PREDICTED: myozenin-1 isoform X2 [Gallus gallus]	Gallus gallus	15	11.1686	0.0008	10.5682	0.0056	15	12.7057	0.0004	14.9969	0.0006
347	19.39	19.76	59.1	gi|45383117	endophilin-A2 [Gallus gallus]	Gallus gallus	11	1.9055	0.0786	1.5417	0.3496	11	1.5849	0.1577	1.2942	0.4725
348	19.34	19.43	52.4	gi|57525201	short-chain specific acyl-CoA dehydrogenase, mitochondrial [Gallus gallus]	Gallus gallus	11	1.5136	0.338	1.8535	0.7728	11	1.1169	0.7923	1.5276	0.4735
349	19.28	25.78	74.5	gi|71895543	14-3-3 protein gamma [Gallus gallus]	Gallus gallus	22	1.7378	0.2067	1.1482	0.2152	22	1.5417	0.6709	0.9817	0.6913
350	19.25	20.1	45.1	gi|363736327	PREDICTED: d-3-phosphoglycerate dehydrogenase [Gallus gallus]	Gallus gallus	10	0.7447	0.2312	0.787	0.2966	10	1.1803	0.346	1.2359	0.4799
351	19.17	19.4	55.3	gi|495529346	succinate-CoA ligase, ADP-forming, beta subunit [Gallus gallus]	Gallus gallus	11	2.5119	0.0908	2.2284	0.1475	11	1.0965	0.7454	1.0568	0.7081
352	19.16	19.17	57.3	gi|50730713	PREDICTED: ES1 protein homolog, mitochondrial isoformX2 [Gallus gallus]	Gallus gallus	11	1.2474	0.4421	1.7539	0.0561	11	1.0568	0.7155	1.4859	0.1031
353	19.15	19.74	66.5	gi|513193723	PREDICTED: elongation factor 1-beta isoform X1 [Gallus gallus]	Gallus gallus	14	0.5808	0.0103	0.673	0.0313	14	0.5152	0.0022	0.597	0.0125
354	19.13	20.44	33.3	gi|46048714	integrin alpha-6 precursor [Gallus gallus]	Gallus gallus	12	1.5136	0.2189	0.9036	0.4426	12	1.3677	0.4289	0.871	0.4866
355	19.08	19.73	38.1	gi|118085462	PREDICTED: kelch repeat and BTB (POZ) domain containing 5 [Gallus gallus]	Gallus gallus	10	1.3305	0.0731	1.2134	0.0715	10	2.0512	0.0117	1.803	0.0188
356	19.05	23.56	41.1	gi|300116724	nuclear mitotic apparatus protein 1 [Gallus gallus]	Gallus gallus	9	2.2699	0.0549	2.466	0.0446	9	1.6904	0.2889	1.7865	0.2149
357	19.05	22.58	26.5	gi|513211404	PREDICTED: translational activator GCN1 [Gallus gallus]	Gallus gallus	13	0.7047	0.0692	0.6607	0.0836	13	0.673	0.2554	0.6194	0.1741
358	18.98	19.13	38.2	gi|383387814	neural cell adhesion molecule 1 isoform 1 precursor [Gallus gallus]	Gallus gallus	10	1.2359	0.6014	1.028	0.1052	10	1.0471	0.6392	0.879	0.1777
359	18.96	19.6	17.6	gi|46048882	versican core protein precursor [Gallus gallus]	Gallus gallus	13	0.5808	0.0816	0.2655	0.1114	13	0.4831	0.0249	0.2109	0.072
360	18.91	21.2	47.4	gi|56710334	structural maintenance of chromosomes protein 1A [Gallus gallus]	Gallus gallus	11	0.912	0.4957	0.9036	0.4977	11	0.6918	0.2608	0.7047	0.2885
361	18.87	18.95	52.8	gi|363743597	PREDICTED: peptidyl-prolyl cis-trans isomerase FKBP10 isoform 1 [Gallus gallus]	Gallus gallus	15	0.871	0.3336	0.7586	0.1539	15	0.9817	0.4305	0.863	0.1642
362	18.86	19.01	53	gi|513190195	PREDICTED: adenylosuccinate synthetase isozyme 1 A, partial [Gallus gallus]	Gallus gallus	11	2.5586	0.092	3.3113	0.0245	11	5.1051	0.0032	5.2	0.0005
363	18.86	19	48.2	gi|61098266	glutaminyl-tRNA synthetase [Gallus gallus]	Gallus gallus	14	0.7311	0.1737	0.6607	0.0978	14	0.8091	0.4033	0.673	0.0966
364	18.85	20.25	30.2	gi|513221849	PREDICTED: myomesin-3 [Gallus gallus]	Gallus gallus	9	2.5586	0.0134	2.5586	0.0175	9	1.9231	0.0109	1.9231	0.0098
365	18.8	26.45	68.7	gi|71897163	eukaryotic initiation factor 4A-III [Gallus gallus]	Gallus gallus	15	1	0.7253	0.9638	0.8239	15	0.9908	0.2516	0.955	0.6637
366	18.75	19.11	55	gi|513158892	PREDICTED: histone H2A-IV-like [Gallus gallus]	Gallus gallus	17	1.2474	0.7364	1.2474	0.549	17	0.8241	0.5194	0.8166	0.6987
367	18.66	19.55	23.4	gi|513202440	PREDICTED: microtubule-associated protein 1A [Gallus gallus]	Gallus gallus	13	1.2359	0.8939	1.1803	0.4825	13	0.9817	0.5071	0.9376	0.6166
368	18.66	19.11	86	gi|483968188	40S ribosomal protein S12 [Gallus gallus]	Gallus gallus	12	0.5916	0.0118	0.7047	0.0333	12	0.5445	0.0049	0.6546	0.0058
369	18.61	18.64	65.2	gi|57530666	ADP-ribosylation factor 1 [Gallus gallus]	Gallus gallus	14	0.7586	0.3149	0.879	0.5835	14	0.8472	0.2545	0.9817	0.4885
370	18.57	18.61	65.7	gi|493795864	ATP synthase subunit gamma, mitochondrial isoform 1 [Gallus gallus]	Gallus gallus	12	1.1066	0.4436	2.8054	0.0306	12	1.028	0.3349	2.4434	0.0249
371	18.55	18.83	40.1	gi|513160374	PREDICTED: branched-chain-amino-acid aminotransferase, cytosolic isoform X3 [Gallus gallus]	Gallus gallus	11	1.1169	0.546	1.3305	0.2621	11	0.929	0.917	1.1169	0.7096
372	18.54	18.95	56.4	gi|50752381	PREDICTED: alpha-2-HS-glycoprotein [Gallus gallus]	Gallus gallus	16	7.379	0.2301	12.0226	0.128	16	7.3114	0.1237	14.8594	0.033
373	18.53	18.72	52.5	gi|513170467	PREDICTED: adenylyl cyclase-associated protein 2 isoform X4 [Gallus gallus]	Gallus gallus	15	1.6444	0.5956	1.803	0.1275	15	0.879	0.2804	1.0765	0.8507
374	18.44	18.53	87	gi|513214501	PREDICTED: ATP synthase subunit d, mitochondrial isoform X3 [Gallus gallus]	Gallus gallus	13	1.1169	0.6673	1.9588	0.051	13	0.955	0.9213	1.7539	0.0915
375	18.37	18.39	34.8	gi|118100855	PREDICTED: probable aminopeptidase NPEPL1 isoform X3 [Gallus gallus]	Gallus gallus	12	0.9817	0.8387	1.1376	0.6174	12	1.0568	0.988	1.2246	0.4506
376	18.35	18.4	78.8	gi|71895291	40S ribosomal protein S14 [Gallus gallus]	Gallus gallus	11	1.4588	0.2568	1.2359	0.2129	11	1.7378	0.1746	1.4588	0.183
377	18.33	18.82	68.6	gi|71896123	NADH dehydrogenase [ubiquinone] flavoprotein 1, mitochondrial [Gallus gallus]	1.02675e+06	11	1.2942	0.7776	1.1066	0.5096	11	2.8314	0.3664	2.355	0.1607
378	18.33	18.33	79.8	gi|60302796	SH3 domain-binding glutamic acid-rich-like protein [Gallus gallus]	Gallus gallus	9	0.3908	0.0146	0.3404	0.0137	9	0.3597	0.0047	0.302	0.0044
379	18.29	18.61	42.8	gi|513235217	PREDICTED: importin subunit beta-1 isoform X1 [Gallus gallus]	Gallus gallus	12	0.5598	0.1417	0.5916	0.0337	12	0.4169	0.0188	0.4571	0.0101
380	18.27	18.72	76.3	gi|71897051	cold-inducible RNA-binding protein [Gallus gallus]	Gallus gallus	12	0.4613	0.0341	0.492	0.0416	12	0.4055	0.0244	0.4365	0.0294
381	18.21	18.62	61.8	gi|57525441	peptidyl-prolyl cis-trans isomerase FKBP4 [Gallus gallus]	Gallus gallus	11	0.2992	0.0019	0.3698	0.0041	11	0.4571	0.0006	0.5754	0.0113
382	18.2	18.65	47.1	gi|71896651	alcohol dehydrogenase class-3 [Gallus gallus]	Gallus gallus	10	0.6368	0.1149	0.6138	0.1864	10	0.8017	0.1205	0.7656	0.2182
383	18.18	19.04	36.8	gi|119331100	alpha-adducin [Gallus gallus]	Gallus gallus	11	1.1169	0.6203	1.1912	0.5961	11	0.8551	0.827	0.8954	0.9154
384	18.17	21.03	69.5	gi|513225669	PREDICTED: 26S protease regulatory subunit 8 isoform X4 [Gallus gallus]	Gallus gallus	10	1.028	0.7615	1.1066	0.692	10	0.8318	0.2999	0.8954	0.5064
385	18.12	18.53	69.2	gi|47604951	ubiquitin-40S ribosomal protein S27a [Gallus gallus]	Gallus gallus	12	1.7219	0.2265	1.5996	0.1705	12	0.955	0.9401	0.912	0.5845
386	18.12	18.21	42.6	gi|444741714	lumican precursor [Gallus gallus]	Gallus gallus	17	5.2966	0	6.4863	0	17	7.7983	0.0003	8.7902	0.0001
387	18.11	18.29	63.5	gi|356460917	40S ribosomal protein S8 [Gallus gallus]	Gallus gallus	13	0.9727	0.7157	0.4786	0.3513	13	1.0765	0.78	0.5649	0.1431
388	18.09	18.49	47.7	gi|71895709	glycine--tRNA ligase [Gallus gallus]	Gallus gallus	11	1.0186	0.8457	0.6792	0.4192	11	0.6252	0.0785	0.3981	0.0334
389	18.08	18.46	65.8	gi|513239679	PREDICTED: T-complex protein 1 subunit gamma, partial [Gallus gallus]	Gallus gallus	12	0.6427	0.314	0.7943	0.8808	12	0.5546	0.0822	0.7178	0.7988
390	18.04	18.42	63	gi|513158278	PREDICTED: 40S ribosomal protein S16 isoform X3 [Gallus gallus]	Gallus gallus	12	0.4831	0.0315	0.7047	0.6601	12	0.5248	0.011	0.7727	0.3758
391	18.01	18.01	92.5	gi|310772215	phosphatidylethanolamine-binding protein 1 [Gallus gallus]	Gallus gallus	16	1.0471	0.5255	1.4997	0.3474	16	0.7798	0.4981	1.1169	0.7146
392	18	18.06	62.3	gi|363747068	PREDICTED: LOW QUALITY PROTEIN: transgelin-2-like [Gallus gallus]	Gallus gallus	13	0.8872	0.9491	1.0186	0.6238	13	0.863	0.3513	1	0.5924
393	17.93	20	83.7	gi|52138701	cofilin-2 [Gallus gallus]	Gallus gallus	13	1.406	0.8563	1.7378	0.2613	13	1.1803	0.7115	1.4454	0.5411
394	17.92	18.14	50.7	gi|118086692	PREDICTED: muscle-related coiled-coil protein [Gallus gallus]	Gallus gallus	11	11.5878	0.0003	16.9044	0	11	11.0662	0.0037	14.0605	0.0017
395	17.92	18.04	51.8	gi|513227132	PREDICTED: perilipin-3-like isoform X3 [Gallus gallus]	Gallus gallus	11	1.2706	0.5591	1.1912	0.6203	11	2.0701	0.0745	2.0137	0.0492
396	17.89	18.15	48.5	gi|57524964	ruvB-like 1 [Gallus gallus]	Gallus gallus	9	0.9908	0.7912	1.028	0.8922	9	0.9376	0.5327	0.9817	0.8587
397	17.86	18.32	81.4	gi|513171889	PREDICTED: myosin regulatory light chain 2, smooth muscle minor isoform-like isoform X2 [Gallus gallus]	Gallus gallus	14	1.4859	0.7871	1.4322	0.835	14	0.8872	0.6593	0.879	0.5609
398	17.85	18.13	39.5	gi|513191929	PREDICTED: xaa-Pro aminopeptidase 1 isoform X5 [Gallus gallus]	Gallus gallus	11	0.929	0.5923	1.3305	0.5696	11	0.7178	0.0698	1.0093	0.4943
399	17.8	18.18	82.4	gi|45384260	nucleoside diphosphate kinase [Gallus gallus]	Gallus gallus	12	1.1588	0.577	1.2023	0.7061	12	1.3062	0.0873	1.3305	0.3788
400	17.76	17.98	48.9	gi|45384108	serine/threonine-protein phosphatase 2A catalytic subunit alpha isoform [Gallus gallus]	Gallus gallus	11	1.1695	0.7804	1.406	0.5103	11	0.8091	0.801	0.9204	0.9493
401	17.69	20.55	57.3	gi|363743385	PREDICTED: LOW QUALITY PROTEIN: 26S proteasome non-ATPase regulatory subunit 11 [Gallus gallus]	Gallus gallus	12	0.8241	0.4628	0.787	0.2642	12	0.6792	0.0764	0.6546	0.0522
402	17.61	17.94	46.3	gi|45383884	UTP--glucose-1-phosphate uridylyltransferase [Gallus gallus]	Gallus gallus	11	2.208	0.137	1.8535	0.4333	11	3.6644	0.0069	3.1046	0.0285
403	17.59	17.72	56.5	gi|478246981	serpin peptidase inhibitor, clade A (alpha-1 antiproteinase, antitrypsin), member 4 precursor [Gallus gallus]	Gallus gallus	12	0.278	0.0002	0.3733	0.0001	12	0.278	0.0003	0.3802	0.0003
404	17.55	18.22	46.4	gi|513161834	PREDICTED: mitochondrial import receptor subunit TOM70 [Gallus gallus]	Gallus gallus	12	1.0186	0.84	1.1588	0.3728	12	0.9817	0.6946	1.1376	0.4461
405	17.51	17.54	47.1	gi|363742430	PREDICTED: adenylyl cyclase-associated protein 1 isoform X1 [Gallus gallus]	Gallus gallus	13	0.6026	0.3366	0.5297	0.0401	13	0.5346	0.0921	0.4487	0.0294
406	17.47	18.01	52.9	gi|55741590	aspartyl-tRNA synthetase, cytoplasmic [Gallus gallus]	Gallus gallus	12	1.1912	0.6653	0.9817	0.6481	12	0.863	0.7564	0.6918	0.09
407	17.35	17.37	49.1	gi|50762391	PREDICTED: fructose-1,6-bisphosphatase isozyme 2 [Gallus gallus]	Gallus gallus	10	1.9409	0.5203	0.7311	0.3935	10	4.2462	0.0685	1.803	0.9316
408	17.28	17.96	44.8	gi|513172145	PREDICTED: DNA replication licensing factor mcm4 isoform X1 [Gallus gallus]	Gallus gallus	11	0.4406	0.0122	0.4831	0.0742	11	0.278	0.0006	0.3048	0.0006
409	17.28	17.74	42.9	gi|50754507	PREDICTED: 26S proteasome non-ATPase regulatory subunit 6 isoform X2 [Gallus gallus]	Gallus gallus	9	0.7112	0.0914	0.879	0.3895	9	0.6138	0.1223	0.6855	0.4958
410	17.16	17.9	51.8	gi|57529634	phenylalanyl-tRNA synthetase beta chain [Gallus gallus]	Gallus gallus	12	0.787	0.6127	0.7311	0.2245	12	0.9462	0.8947	0.879	0.5387
411	17	17.06	53	gi|513225031	PREDICTED: 60S ribosomal protein L10a isoform X7 [Gallus gallus]	Gallus gallus	9	0.4742	0.0059	0.5445	0.0114	9	0.4786	0.0079	0.5546	0.0154
412	16.95	17.28	40.1	gi|71897197	asparaginyl-tRNA synthetase, cytoplasmic [Gallus gallus]	Gallus gallus	10	1.556	0.6169	1.0965	0.6747	10	0.879	0.5118	0.6252	0.1469
413	16.92	17.09	34.7	gi|45382075	protein-glutamine gamma-glutamyltransferase 2 [Gallus gallus]	Gallus gallus	10	2.3988	0.035	2.1086	0.1622	10	3.1915	0.0348	2.884	0.0887
414	16.92	17.09	31.8	gi|71897367	caprin-1 [Gallus gallus]	Gallus gallus	10	0.4571	0.026	0.3436	0.0012	10	0.3664	0.0008	0.2729	0.0001
415	16.89	17.31	41.3	gi|57530702	insulin-like growth factor 2 mRNA-binding protein 3 [Gallus gallus]	Gallus gallus	9	0.5297	0.2812	0.7178	0.5758	9	0.4966	0.2697	0.6668	0.5979
416	16.84	19.02	52	gi|513183226	PREDICTED: septin-11 isoform X2 [Gallus gallus]	Gallus gallus	15	0.929	0.9434	0.863	0.3335	15	1.1066	0.4987	1.0666	0.8152
417	16.84	18.25	40.6	gi|513190117	PREDICTED: fermitin family homolog 2 isoform X7 [Gallus gallus]	Gallus gallus	11	2.1878	0.0073	2.2909	0.004	11	1.9409	0.0127	1.9953	0.0101
418	16.83	17.03	24.4	gi|45383790	fibulin-1 precursor [Gallus gallus]	Gallus gallus	9	0.4365	0.0217	0.4742	0.0221	9	0.4325	0.0181	0.4529	0.0185
419	16.79	31.11	70.9	gi|513236841	PREDICTED: heterogeneous nuclear ribonucleoprotein A1 [Gallus gallus]	Gallus gallus	24	0.6368	0.3665	0.4055	0.0209	24	0.787	0.5807	0.4831	0.119
420	16.79	17.56	54.9	gi|57525483	eukaryotic translation initiation factor 2 subunit 3 [Gallus gallus]	Gallus gallus	12	0.5297	0.0113	0.6982	0.0708	12	0.492	0.0024	0.6427	0.0134
421	16.76	18.72	35.6	gi|513210461	PREDICTED: unconventional myosin-XVIIIb isoform X11 [Gallus gallus]	Gallus gallus	13	1.6293	0.0108	1.6596	0.0116	13	1.2589	0.1004	1.2823	0.0187
422	16.76	17.11	40.2	gi|118082912	PREDICTED: tRNA-splicing ligase RtcB homolog [Gallus gallus]	Gallus gallus	11	1.3305	0.2016	0.7379	0.3653	11	0.955	0.9	0.5248	0.0203
423	16.75	16.95	52.9	gi|45383023	60S ribosomal protein L5 [Gallus gallus]	Gallus gallus	14	0.3499	0.0045	0.7178	0.149	14	0.3436	0.002	0.6918	0.0647
424	16.73	16.85	68.5	gi|45382905	F-actin-capping protein subunit alpha-1 [Gallus gallus]	Gallus gallus	11	1.977	0.2842	1.0666	0.6271	11	1.4723	0.7324	0.8166	0.3548
425	16.67	17.06	63.5	gi|513162756	PREDICTED: ATP synthase subunit O, mitochondrial isoform 2 [Gallus gallus]	Gallus gallus	11	1.2589	0.8817	3.281	0.3259	11	0.8395	0.2828	2.2909	0.7368
426	16.62	16.87	84.3	gi|57530631	fatty acid binding protein 5 (psoriasis-associated) [Gallus gallus]	Gallus gallus	11	3.3113	0.0007	3.9811	0.0003	11	4.1305	0.003	5.0582	0.0015
427	16.6	16.73	52.3	gi|57525015	ras GTPase-activating protein-binding protein 1 [Gallus gallus]	Gallus gallus	11	0.3837	0.1486	0.5058	0.159	11	0.2965	0.1328	0.3802	0.1243
428	16.55	16.88	56.2	gi|347360902	isocitrate dehydrogenase [NAD] subunit alpha, mitochondrial [Gallus gallus]	NAD	11	2.0512	0.1978	1.5996	0.8281	11	1.2023	0.2341	0.871	0.7961
429	16.52	16.77	43.6	gi|513185976	PREDICTED: 26S proteasome non-ATPase regulatory subunit 13 isoform X2 [Gallus gallus]	Gallus gallus	8	0.7447	0.237	0.7447	0.1755	8	0.8091	0.4341	0.8091	0.3333
430	16.49	16.57	62.1	gi|71896825	plasminogen activator inhibitor 1 RNA-binding protein [Gallus gallus]	Gallus gallus	11	0.6486	0.5236	0.8241	0.4717	11	0.6668	0.3027	0.8241	0.3501
431	16.43	17.05	29.9	gi|71896765	vitellogenin-2 precursor [Gallus gallus]	Gallus gallus	15	0.0745	0.0024	0.1259	0	15	0.1754	0.0347	0.3802	0.0001
432	16.41	16.58	72.1	gi|118084001	PREDICTED: peroxiredoxin-4 isoformX2 [Gallus gallus]	Gallus gallus	8	2.0137	0.2774	1.5849	0.4763	8	0.9638	0.8281	0.7447	0.1966
433	16.33	17.57	31.6	gi|71897355	dynactin subunit 1 [Gallus gallus]	Gallus gallus	9	1.3804	0.3759	1.3804	0.1385	9	1.1272	0.5741	1.1376	0.3396
434	16.33	16.47	17.5	gi|45382557	low-density lipoprotein receptor-related protein 1 precursor [Gallus gallus]	Gallus gallus	13	1.3062	0.6239	1.2023	0.532	13	1.406	0.4178	1.2942	0.348
435	16.23	16.42	55.8	gi|513240627	PREDICTED: poly(rC)-binding protein 2-like isoform X14 [Gallus gallus]	Gallus gallus	15	0.2858	0.2562	0.3597	0.2056	15	0.2333	0.2072	0.278	0.0012
436	16.17	16.96	39.5	gi|57529439	6-phosphogluconate dehydrogenase, decarboxylating [Gallus gallus]	Gallus gallus	10	0.6918	0.0863	0.8241	0.3223	10	0.6607	0.1236	0.7727	0.4392
437	16.11	16.28	68.6	gi|45382027	peptidyl-prolyl cis-trans isomerase B precursor [Gallus gallus]	Gallus gallus	9	2.0893	0.0103	2.208	0.0045	9	1.6596	0.0997	1.7378	0.0409
438	16.08	16.52	63.4	gi|57530626	60S ribosomal protein L7 [Gallus gallus]	Gallus gallus	9	0.4742	0.024	0.6138	0.0604	9	0.4831	0.0588	0.6252	0.1455
439	16.08	16.21	60.2	gi|45384112	serine/threonine-protein phosphatase PP1-beta catalytic subunit [Gallus gallus]	Gallus gallus	9	0.9376	0.7312	0.9036	0.9552	9	0.7798	0.2381	0.787	0.4132
440	16.02	16.93	64.9	gi|50760475	PREDICTED: probable C-_U-editing enzyme APOBEC-2 [Gallus gallus]	Gallus gallus	13	3.4674	0.0038	3.3729	0.0017	13	3.3419	0.0019	3.281	0.0007
441	16.01	16.56	46	gi|71894765	transaldolase [Gallus gallus]	Gallus gallus	9	0.5248	0.0494	0.3311	0.0267	9	0.6252	0.1024	0.3873	0.053
442	15.98	16.01	81.4	gi|513239673	PREDICTED: heterogeneous nuclear ribonucleoprotein U-like protein 2-like isoform X2 [Gallus gallus]	Gallus gallus	11	0.7943	0.1485	0.9638	0.356	11	0.6427	0.029	0.879	0.0762
443	15.96	16.25	25.2	gi|513225742	PREDICTED: C-type mannose receptor 2, partial [Gallus gallus]	Gallus gallus	11	1.3677	0.2441	1.3677	0.0463	11	1.3932	0.0882	1.406	0.1294
444	15.94	16.01	63.8	gi|50729210	PREDICTED: histone H1 [Gallus gallus]	Gallus gallus	8	1.406	0.5045	1.1482	0.7496	8	2.3335	0.2484	1.888	0.314
445	15.92	16.14	41.4	gi|482661640	coronin-1C isoform 1 [Gallus gallus]	Gallus gallus	8	0.5297	0.0917	0.4406	0.0189	8	0.5598	0.0249	0.4571	0.0154
446	15.86	16.44	33.8	gi|47825387	trifunctional purine biosynthetic protein adenosine-3 [Gallus gallus]	Gallus gallus	11	0.597	0.016	0.7047	0.1927	11	0.5861	0.0024	0.6982	0.1489
447	15.85	17.58	24.9	gi|513161045	PREDICTED: alpha-2-macroglobulin-like protein 1-like isoform X6 [Gallus gallus]	Gallus gallus	7	6.4863	0.0519	11.3763	0.0122	7	6.4269	0.0495	10.666	0.0116
448	15.85	16.15	39.2	gi|363744876	PREDICTED: hydroxysteroid dehydrogenase-like protein 2-like isoform 1 [Gallus gallus]	Gallus gallus	9	1.2589	0.438	1.1066	0.6875	9	1.9953	0.0726	1.6596	0.3925
449	15.84	24.7	79.4	gi|56119054	14-3-3 protein eta [Gallus gallus]	Gallus gallus	23	3.02	0.0413	2.6792	0.075	23	1.3183	0.4739	1.2246	0.7349
450	15.81	15.98	70.8	gi|513215283	PREDICTED: eukaryotic translation initiation factor 4H-like isoform X5 [Gallus gallus]	Gallus gallus	10	0.5702	0.0693	0.3532	0.1423	10	0.6855	0.7788	0.4487	0.5751
451	15.76	17.15	34.2	gi|57530231	DNA replication licensing factor MCM3 [Gallus gallus]	Gallus gallus	9	0.4966	0.2042	0.1343	0.0147	9	0.871	0.8108	0.2051	0.3325
452	15.71	15.79	59.2	gi|513181054	PREDICTED: BTB/POZ domain-containing protein KCTD12-like isoform X3 [Gallus gallus]	Gallus gallus	9	1.0093	0.8377	0.9462	0.4369	9	0.7311	0.1569	0.6982	0.8455
453	15.69	15.84	46.1	gi|118103033	PREDICTED: synaptic vesicle membrane protein VAT-1 homolog [Gallus gallus]	Gallus gallus	8	1.0471	0.7181	1.028	0.943	8	0.8318	0.272	0.8166	0.1844
454	15.66	17.53	27.6	gi|513224300	PREDICTED: immunoglobulin-like and fibronectin type III domain containing 1 isoform X11 [Gallus gallus]	Gallus gallus	11	1.7219	0.285	1.1482	0.5203	11	2.3121	0.3479	1.3677	0.6171
455	15.66	15.77	57.7	gi|45383015	protein DJ-1 [Gallus gallus]	Gallus gallus	11	1.1912	0.9703	1.028	0.7783	11	1.9231	0.9077	1.5996	0.9611
456	15.65	15.73	44.6	gi|46048795	vitronectin precursor [Gallus gallus]	Gallus gallus	10	0.9638	0.6227	1.556	0.5088	10	0.6368	0.1453	0.879	0.3525
457	15.64	19.46	82.4	gi|52138651	hemoglobin subunit pi [Gallus gallus]	Gallus gallus	17	0.2168	0.3341	0.166	0.0863	17	0.1888	0.0724	0.157	0.0023
458	15.51	622.19	87.8	gi|45383668	myosin-3 [Gallus gallus]	Gallus gallus	954	12.4738	0.0011	12.3595	0.0009	954	10.4713	0.0232	10.7647	0.0205
459	15.51	15.59	93.3	gi|47604946	thymosin, beta 4 [Gallus gallus]	Gallus gallus	9	0.1086	0.0002	0.2168	0.0003	9	0.1419	0.0002	0.2911	0.001
460	15.48	16.35	28.7	gi|513204803	PREDICTED: isoleucine--tRNA ligase, cytoplasmic isoform X5 [Gallus gallus]	Gallus gallus	9	1.406	0.7759	1.2359	0.8088	9	1.0375	0.8678	0.929	0.5657
461	15.44	18.16	37.5	gi|45384280	calpain-1 catalytic subunit [Gallus gallus]	Gallus gallus	9	1.1695	0.7687	1.4997	0.5768	9	1.2023	0.5583	1.5996	0.3014
462	15.43	15.43	41.9	gi|52138693	WD repeat-containing protein 1 [Gallus gallus]	Gallus gallus	10	1.0186	0.9253	1.0375	0.807	10	1	0.8781	1.0093	0.7547
463	15.42	15.7	50	gi|313760586	isovaleryl-CoA dehydrogenase, mitochondrial [Gallus gallus]	Gallus gallus	8	1.4997	0.2697	1.6904	0.1652	8	1.2589	0.6487	1.3804	0.4357
464	15.4	15.67	78.5	gi|475504687	rho GDP-dissociation inhibitor 2 [Gallus gallus]	Gallus gallus	8	0.9908	0.7221	1.5136	0.2436	8	0.7244	0.31	1.1066	0.8062
465	15.4	15.47	63.3	gi|363730685	PREDICTED: NADH dehydrogenase [ubiquinone] flavoprotein 2, mitochondrial isoform 2 [Gallus gallus]	424129	9	0.9376	0.4934	1.5136	0.7176	9	0.8017	0.866	1.5849	0.1584
466	15.37	17.05	82.5	gi|363737490	PREDICTED: cytochrome c oxidase subunit 5A, mitochondrial isoform 1 [Gallus gallus]	Gallus gallus	13	1.3677	0.2924	1.6749	0.019	13	1.2359	0.5322	1.5276	0.0301
467	15.34	15.47	39.7	gi|513199025	PREDICTED: serine/threonine-protein kinase PAK 2 isoform X3 [Gallus gallus]	Gallus gallus	9	0.8318	0.5086	1.2359	0.5736	9	0.8241	0.4754	1.2246	0.427
468	15.3	18.37	67.5	gi|76443696	voltage-dependent anion-selective channel protein 1 [Gallus gallus]	Gallus gallus	10	2.0324	0.0499	2.0701	0.1154	10	2.355	0.0135	2.3121	0.0311
469	15.3	15.47	45.6	gi|310750337	proteasome subunit alpha type-4 [Gallus gallus]	Gallus gallus	8	0.4446	0.1532	0.5649	0.2483	8	0.4529	0.1061	0.5702	0.1723
470	15.27	15.35	72.1	gi|57530730	ras-related protein Rab-5A [Gallus gallus]	Gallus gallus	10	2.1677	0.2952	3.3729	0.1966	10	0.6668	0.4983	1.0375	0.9181
471	15.26	15.63	55.9	gi|392513682	guanine nucleotide-binding protein G(I)/G(S)/G(T) subunit beta-1 [Gallus gallus]	Gallus gallus	11	1.9231	0.0261	1.7539	0.0308	11	1.7378	0.0172	1.5996	0.0454
472	15.26	15.5	23.4	gi|513186274	PREDICTED: LOW QUALITY PROTEIN: importin-7 [Gallus gallus]	Gallus gallus	10	0.5346	0.1128	0.5598	0.0443	10	0.5598	0.1638	0.6026	0.0619
473	15.22	15.79	40.1	gi|513197844	PREDICTED: LOW QUALITY PROTEIN: nuclear autoantigenic sperm protein [Gallus gallus]	Gallus gallus	11	0.3076	0.1685	0.2655	0.0015	11	0.3945	0.2488	0.3404	0.2051
474	15.2	15.58	67.8	gi|71895267	carbonyl reductase [NADPH] 1 [Gallus gallus]	NADPH	12	1.803	0.0965	1.7701	0.1582	12	1.2359	0.4133	1.1912	0.6211
475	15.19	15.64	61.3	gi|482845615	hydroxyacyl-coenzyme A dehydrogenase, mitochondrial [Gallus gallus]	Gallus gallus	11	2.2284	0.1756	2.2491	0.1897	11	1.0765	0.9383	1.0965	0.7619
476	15.18	16.09	55.8	gi|381342463	pigment epithelium-derived factor precursor [Gallus gallus]	Gallus gallus	12	3.3729	0.0198	2.5351	0.123	12	3.1915	0.0181	2.6546	0.0911
477	15.17	17.65	43.5	gi|429484490	fibrinogen alpha chain isoform 1 precursor [Gallus gallus]	Gallus gallus	13	1.1066	0.7692	1.1912	0.4632	13	1.0186	0.8166	1.0965	0.6865
478	15.15	15.37	77.8	gi|166091440	serine/arginine-rich splicing factor 1 [Gallus gallus]	Gallus gallus	10	0.871	0.2259	1.0375	0.3011	10	0.7656	0.1747	0.9204	0.2357
479	15.1	15.74	35	gi|45384294	transforming growth factor-beta-induced protein ig-h3 precursor [Gallus gallus]	Gallus gallus	9	6.3096	0.0078	6.792	0.0043	9	3.4356	0.0106	3.6983	0.0097
480	15.07	15.09	57.9	gi|57529689	ubiquitin carboxyl-terminal hydrolase isozyme L5 [Gallus gallus]	Gallus gallus	7	0.9908	0.3562	1.1695	0.9	7	0.7447	0.2712	0.8954	0.5456
481	15.06	15.77	19.6	gi|513181925	PREDICTED: palladin isoform X5 [Gallus gallus]	Gallus gallus	10	0.631	0.1812	0.5808	0.1584	10	0.5546	0.1208	0.5297	0.033
482	15.06	15.06	79.3	gi|307078119	splicing factor, arginine/serine-rich 3 [Gallus gallus]	Gallus gallus	9	0.8017	0.5255	0.6427	0.5313	9	0.879	0.5965	0.6982	0.6088
483	15.04	15.25	57.1	gi|45382065	glycine amidinotransferase, mitochondrial [Gallus gallus]	Gallus gallus	10	7.1121	0.0003	8.3946	0.0002	10	7.5162	0.0002	8.8716	0.0002
484	14.94	18.26	48.2	gi|513193820	PREDICTED: isocitrate dehydrogenase [NADP] cytoplasmic isoform X5 [Gallus gallus]	NADP	10	1.0471	0.6131	0.9638	0.5958	10	1.1695	0.1607	1.0666	0.6902
485	14.93	16.5	41.1	gi|56118970	importin subunit alpha-4 [Gallus gallus]	Gallus gallus	9	1.6904	0.3776	1.4723	0.5636	9	0.7656	0.8345	0.6427	0.5001
486	14.92	14.97	66.5	gi|45382561	ras-related protein Rab-2A [Gallus gallus]	Gallus gallus	10	0.912	0.8558	1.1482	0.5317	10	0.7244	0.2116	0.912	0.6136
487	14.79	17.32	70.7	gi|513205135	PREDICTED: ADP-ribosylation factor 4 [Gallus gallus]	Gallus gallus	13	0.5916	0.0997	0.4699	0.0578	13	0.8241	0.746	0.6368	0.46
488	14.77	14.8	38.8	gi|71897303	poly(U)-binding-splicing factor PUF60 [Gallus gallus]	Gallus gallus	8	0.9817	0.8375	0.9908	0.5785	8	0.955	0.6567	0.9638	0.9655
489	14.69	15.33	27.6	gi|118097622	PREDICTED: leucine--tRNA ligase, cytoplasmic isoform X2 [Gallus gallus]	Gallus gallus	10	0.9638	0.9168	1.0965	0.4307	10	0.9376	0.7924	1.0666	0.5521
490	14.67	14.91	44.7	gi|57529758	cytoplasmic dynein 1 intermediate chain 2 [Gallus gallus]	Gallus gallus	9	2.704	0.0437	1.7539	0.0249	9	1.0864	0.9619	0.6427	0.7291
491	14.64	14.77	43.2	gi|513223148	PREDICTED: interleukin enhancer-binding factor 2 isoform X9 [Gallus gallus]	Gallus gallus	8	0.3162	0.1062	0.2679	0.0583	8	0.3048	0.0329	0.2333	0.0083
492	14.63	14.72	56.9	gi|487442401	succinate dehydrogenase [ubiquinone] iron-sulfur subunit, mitochondrial isoform 2 precursor [Gallus gallus]	1.26497e+06	8	1.1912	0.8303	1.6596	0.3613	8	3.9446	0.3375	5.8614	0.1023
493	14.61	14.69	32.8	gi|268370014	cytoplasmic dynein 1 light intermediate chain 1 [Gallus gallus]	Gallus gallus	9	1.0568	0.7331	0.929	0.9297	9	1.028	0.6152	0.8954	0.9285
494	14.58	16.34	42.5	gi|71895115	paraspeckle component 1 [Gallus gallus]	Gallus gallus	10	0.7379	0.2428	0.9204	0.8215	10	0.6486	0.1019	0.8091	0.793
495	14.58	15.09	50.7	gi|71897125	26S proteasome non-ATPase regulatory subunit 3 [Gallus gallus]	Gallus gallus	8	0.912	0.539	0.912	0.1666	8	0.9376	0.6933	0.929	0.2323
496	14.58	14.64	75.5	gi|513193412	PREDICTED: 10 kDa heat shock protein, mitochondrial-like isoform X2 [Gallus gallus]	Gallus gallus	15	0.5598	0.8064	1.2706	0.7493	15	0.4831	0.5394	1.0186	0.9929
497	14.54	15.72	34.6	gi|363741621	PREDICTED: exportin-2 isoform X3 [Gallus gallus]	Gallus gallus	8	0.3597	0.0014	0.6427	0.0519	8	0.4613	0.0139	0.8395	0.3456
498	14.42	15.05	45.3	gi|57525333	26S protease regulatory subunit 7 [Gallus gallus]	Gallus gallus	8	0.7516	0.3093	0.8551	0.3053	8	0.8318	0.4199	0.9462	0.4149
499	14.4	14.53	73.3	gi|71894959	microtubule-associated protein RP/EB family member 1 [Gallus gallus]	Gallus gallus	12	0.4018	0.0154	0.492	0.0056	12	0.4018	0.0199	0.4831	0.0228
500	14.37	14.73	55.4	gi|47825391	polymerase I and transcript release factor [Gallus gallus]	Gallus gallus	11	12.2462	0.0545	13.1826	0.0224	11	11.272	0.072	12.5892	0.0376
501	14.35	14.4	56.3	gi|513192155	PREDICTED: thioredoxin-dependent peroxide reductase, mitochondrial isoform X5 [Gallus gallus]	Gallus gallus	9	1.8535	0.3762	1.7378	0.1962	9	1.1695	0.5307	1.0965	0.6126
502	14.33	14.48	51.3	gi|55926194	60S ribosomal protein L4 [Gallus gallus]	Gallus gallus	9	0.2965	0.0394	0.3373	0.1786	9	0.631	0.4957	0.7516	0.8889
503	14.3	14.47	30.6	gi|513209023	PREDICTED: eukaryotic translation initiation factor 3 subunit B, partial [Gallus gallus]	Gallus gallus	8	0.4018	0.2211	0.6486	0.2972	8	0.3767	0.1887	0.6546	0.3307
504	14.3	14.44	57	gi|45384514	heterogeneous nuclear ribonucleoprotein A/B [Gallus gallus]	Gallus gallus	9	0.5445	0.1429	0.7047	0.411	9	0.3342	0.0009	0.4446	0.0037
505	14.29	14.52	40.5	gi|45382957	prothrombin precursor [Gallus gallus]	Gallus gallus	11	0.7447	0.7818	1.3932	0.4235	11	1.028	0.4199	2.355	0.0706
506	14.25	14.38	62.8	gi|363738555	PREDICTED: ras-related protein Rab-7a isoform 1 [Gallus gallus]	Gallus gallus	9	1.1588	0.7641	1.1912	0.6471	9	1.1272	0.9383	1.1695	0.8122
507	14.21	14.51	52.3	gi|71895183	obg-like ATPase 1 [Gallus gallus]	Gallus gallus	8	1.0965	0.3551	0.929	0.7168	8	0.863	0.5515	0.7112	0.251
508	14.2	14.22	50.9	gi|60302752	ras-related protein Rab-11B [Gallus gallus]	Gallus gallus	8	0.8472	0.3685	0.8551	0.2818	8	0.8872	0.4924	0.8954	0.3831
509	14.15	14.32	70.7	gi|46048780	40S ribosomal protein S4 [Gallus gallus]	Gallus gallus	10	0.4487	0.069	0.7727	0.4427	10	0.3664	0.0233	0.6368	0.0942
510	14.14	14.91	39.2	gi|513205031	PREDICTED: transketolase isoform X1 [Gallus gallus]	Gallus gallus	11	0.597	0.4548	0.8017	0.859	11	0.5248	0.1314	0.7047	0.4917
511	14.11	14.17	37.7	gi|513159418	PREDICTED: eukaryotic translation initiation factor 3 subunit D isoform X2 [Gallus gallus]	Gallus gallus	8	0.7727	0.3679	0.871	0.2093	8	0.6668	0.1287	0.6918	0.0713
512	14.09	14.83	41.7	gi|57530144	ATP-binding cassette sub-family E member 1 [Gallus gallus]	Gallus gallus	9	0.6368	0.3475	0.7311	0.5397	9	0.6081	0.1557	0.6668	0.3233
513	14.07	21.77	60	gi|71894995	synaptotagmin binding, cytoplasmic RNA interacting protein [Gallus gallus]	Gallus gallus	13	0.9908	0.7286	1.1272	0.388	13	0.863	0.3867	0.9817	0.6343
514	14.07	15.13	31.5	gi|513188197	PREDICTED: protein transport protein Sec23A isoform X5 [Gallus gallus]	Gallus gallus	9	0.879	0.5571	0.7727	0.2648	9	0.9727	0.8547	0.863	0.4576
515	14.07	14.32	47.7	gi|71897255	nucleolar protein 56 [Gallus gallus]	Gallus gallus	10	0.7656	0.2682	0.8166	0.2766	10	0.8017	0.3046	0.8472	0.2601
516	14.04	49.82	68.4	gi|474451712	tubulin alpha-3 chain [Gallus gallus]	Gallus gallus	53	0.9727	0.9254	1	0.9608	53	0.8318	0.501	0.863	0.5903
517	14.04	14.44	56.3	gi|57524866	cytochrome b-c1 complex subunit Rieske, mitochondrial precursor [Gallus gallus]	Gallus gallus	9	3.1046	0.0319	3.9084	0.0101	9	2.4434	0.139	3.0479	0.0861
518	14.01	14.06	59.1	gi|57530095	COP9 signalosome complex subunit 4 [Gallus gallus]	Gallus gallus	9	1.0093	0.9094	0.9638	0.7827	9	0.955	0.6266	0.912	0.4946
519	14	15.53	42.9	gi|513212250	PREDICTED: dynamin-1 isoform X4 [Gallus gallus]	Gallus gallus	9	0.52	0.2359	0.8318	0.3549	9	0.673	0.5143	1.0864	0.9038
520	14	14.48	36.2	gi|86129600	pre-mRNA-processing factor 19 [Gallus gallus]	Gallus gallus	10	0.9036	0.6086	0.5808	0.6573	10	0.7379	0.4	0.4699	0.4852
521	13.95	14.1	90.5	gi|45382717	histidine triad nucleotide-binding protein 1 [Gallus gallus]	Gallus gallus	9	3.4995	0.0386	2.0137	0.1208	9	3.9084	0.0309	2.3121	0.091
522	13.93	14.04	44	gi|61098338	dihydrolipoyllysine-residue succinyltransferase component of 2-oxoglutarate dehydrogenase complex, mitochondrial [Gallus gallus]	Gallus gallus	7	1.8197	0.5473	0.955	0.9818	7	1.8707	0.404	1.0375	0.8184
523	13.89	13.97	71.2	gi|71894971	tumor protein D54 [Gallus gallus]	Gallus gallus	9	0.5861	0.2372	0.6668	0.2895	9	0.7112	0.2633	0.7798	0.3634
524	13.88	13.91	41.5	gi|363742909	PREDICTED: 26S proteasome non-ATPase regulatory subunit 4-like isoform X1 [Gallus gallus]	Gallus gallus	7	0.6368	0.0453	0.6368	0.2648	7	0.6194	0.0332	0.6138	0.1939
525	13.87	62.79	72.2	gi|50752600	PREDICTED: tubulin alpha-3 chain [Gallus gallus]	Gallus gallus	84	0.6546	0.8534	1.1066	0.9906	84	0.879	0.7455	1.4322	0.8908
526	13.85	13.91	31.5	gi|513241059	PREDICTED: citrate synthase, mitochondrial [Gallus gallus]	Gallus gallus	10	0.6026	0.4658	0.7447	0.9728	10	1.0093	0.9132	1.3677	0.2817
527	13.82	60.02	61.2	gi|45383852	alpha-actinin-1 [Gallus gallus]	Gallus gallus	49	0.871	0.2731	0.912	0.7806	49	0.8318	0.2454	0.879	0.3632
528	13.79	14.11	33.9	gi|119331078	dynamin-1-like protein [Gallus gallus]	Gallus gallus	8	0.929	0.4196	0.8472	0.0676	8	1	0.6598	0.912	0.5376
529	13.79	13.95	57.2	gi|363747239	PREDICTED: drebrin-like [Gallus gallus]	Gallus gallus	9	1.6749	0.0709	1.1169	0.7927	9	1.3428	0.054	0.863	0.7656
530	13.75	19.14	45.5	gi|71895253	ATP-dependent RNA helicase DDX3X [Gallus gallus]	Gallus gallus	15	0.2884	0.0236	0.2109	0.2366	15	0.3251	0.0504	0.2512	0.1967
531	13.73	13.83	56.6	gi|45382971	eukaryotic translation initiation factor 2 subunit 2 [Gallus gallus]	Gallus gallus	9	0.3767	0.033	0.6252	0.1357	9	0.4018	0.0293	0.6546	0.1168
532	13.68	15.02	36.5	gi|363743802	PREDICTED: thimet oligopeptidase isoform X4 [Gallus gallus]	Gallus gallus	9	1.1482	0.6124	0.8166	0.1998	9	0.9204	0.6547	0.6081	0.1932
533	13.64	13.72	35.8	gi|347800637	calnexin precursor [Gallus gallus]	Gallus gallus	9	1.3804	0.1291	1.0666	0.5582	9	1.5136	0.1745	1.1803	0.6502
534	13.63	20.45	46.5	gi|513158256	PREDICTED: nucleosome assembly protein 1-like 1 isoform X9 [Gallus gallus]	Gallus gallus	13	0.9204	0.6342	0.4786	0.7847	13	0.6138	0.329	0.3342	0.2677
535	13.56	13.87	55.6	gi|45382959	multifunctional protein ADE2 [Gallus gallus]	Gallus gallus	9	0.8017	0.5675	0.3908	0.049	9	0.5808	0.1444	0.2911	0.008
536	13.55	13.82	52.9	gi|71897227	seryl-tRNA synthetase, cytoplasmic [Gallus gallus]	Gallus gallus	8	1.0864	0.9202	1.1272	0.7649	8	0.8241	0.4675	0.8551	0.5563
537	13.55	13.71	52.6	gi|57530465	tyrosine--tRNA ligase, cytoplasmic [Gallus gallus]	Gallus gallus	7	0.863	0.918	0.6668	0.4654	7	1.1912	0.4509	0.8954	0.9278
538	13.51	14.87	26.2	gi|118100253	PREDICTED: pre-mRNA-processing-splicing factor 8 isoform X2 [Gallus gallus]	Gallus gallus	8	1.803	0.3562	1.3932	0.4275	8	1.2589	0.5293	0.8872	0.7285
539	13.51	13.65	55.4	gi|56118628	adapter molecule crk [Gallus gallus]	Gallus gallus	7	1.2942	0.4267	1.556	0.2246	7	1.2134	0.177	1.4997	0.0311
540	13.5	14.34	65.2	gi|56119030	ras-related protein Rap-1b precursor [Gallus gallus]	Gallus gallus	8	0.8241	0.6225	1.1803	0.7713	8	0.8017	0.7786	1.1803	0.9458
541	13.48	15.88	28.3	gi|513194563	PREDICTED: obscurin isoform X1 [Gallus gallus]	Gallus gallus	7	0.5012	0.3792	0.8472	0.6738	7	0.4487	0.392	0.7586	0.4266
542	13.48	13.62	51	gi|45384500	fibrinogen, gamma chain precursor [Gallus gallus]	Gallus gallus	13	1.2942	0.8753	2.7542	0.007	13	0.9638	0.7681	1.9409	0.0152
543	13.48	13.58	41	gi|167860105	acidic leucine-rich nuclear phosphoprotein 32 family member E [Gallus gallus]	Gallus gallus	9	0.8318	0.3725	0.955	0.8233	9	0.9036	0.2562	1.028	0.596
544	13.44	13.64	22.9	gi|319803091	MICAL-like protein 1 [Gallus gallus]	Gallus gallus	9	0.6194	0.1186	0.3048	0.216	9	0.6982	0.2312	0.3221	0.2353
545	13.44	13.58	43.8	gi|363733121	PREDICTED: peptidyl-prolyl cis-trans isomerase D isoform X1 [Gallus gallus]	Gallus gallus	9	0.8017	0.2106	1.0375	0.9237	9	0.7798	0.1638	1.0186	0.7902
546	13.42	13.7	55.7	gi|45383776	proliferating cell nuclear antigen [Gallus gallus]	Gallus gallus	11	0.2704	0.2114	0.2754	0.0006	11	0.3105	0.2081	0.3048	0.0006
547	13.41	13.49	67.5	gi|71896121	proteasome inhibitor PI31 subunit [Gallus gallus]	Gallus gallus	8	1.1272	0.3927	1.3428	0.0939	8	1.2942	0.2219	1.5136	0.045
548	13.38	13.76	29.3	gi|513171170	PREDICTED: protein cordon-bleu isoform X8 [Gallus gallus]	Gallus gallus	8	5.5976	0.013	6.6069	0.004	8	6.6681	0.0087	8.091	0.0025
549	13.36	14.41	35.2	gi|86129512	C-1-tetrahydrofolate synthase, cytoplasmic [Gallus gallus]	Gallus gallus	9	0.912	0.2305	0.879	0.2645	9	0.9638	0.6156	0.929	0.6501
550	13.36	13.88	46.8	gi|269784816	dolichyl-diphosphooligosaccharide--protein glycosyltransferase 48 kDa subunit [Gallus gallus]	Gallus gallus	10	2.5351	0.2447	3.0479	0.0225	10	1.9055	0.5284	2.2284	0.2089
551	13.34	13.99	27.3	gi|513202923	PREDICTED: splicing factor 3B subunit 3 isoform X2 [Gallus gallus]	Gallus gallus	9	0.6982	0.4159	1.1588	0.8726	9	0.6427	0.2581	1.0765	0.9081
552	13.28	13.99	35.2	gi|57529307	NADH dehydrogenase [ubiquinone] 1 alpha subcomplex subunit 9, mitochondrial [Gallus gallus]	1.00628e+06	9	0.7943	0.7012	1.5276	0.4724	9	0.6486	0.3016	1.2942	0.9583
553	13.28	13.48	59.9	gi|513240646	PREDICTED: stress-induced-phosphoprotein 1-like [Gallus gallus]	Gallus gallus	9	0.879	0.3611	1.0186	0.9087	9	0.7516	0.1178	0.879	0.4807
554	13.25	14.67	35.6	gi|513171872	PREDICTED: LOW QUALITY PROTEIN: erythrocyte membrane protein band 4.1-like 3 [Gallus gallus]	Gallus gallus	10	1.0471	0.9806	1.028	0.952	10	1.1695	0.7103	1.1482	0.6321
555	13.19	13.63	35.8	gi|403048721	phenylalanine--tRNA ligase alpha subunit [Gallus gallus]	Gallus gallus	11	0.8551	0.1977	0.9036	0.5618	11	0.9204	0.5773	0.9817	0.9796
556	13.18	14.2	27.9	gi|513221597	PREDICTED: microtubule-actin cross-linking factor 1, isoforms 1/2/3/5-like isoform X3 [Gallus gallus]	Gallus gallus	8	1.1169	0.2186	1.0864	0.3406	8	1.0666	0.3261	1.0375	0.6021
557	13.16	17.66	45.6	gi|156119330	neurofilament medium polypeptide [Gallus gallus]	Gallus gallus	10	1.7378	0.0577	1.6444	0.0763	10	2.9107	0.0745	2.9923	0.0829
558	13.13	13.34	40	gi|208610021	eukaryotic peptide chain release factor GTP-binding subunit ERF3A [Gallus gallus]	Gallus gallus	9	0.3532	0.2522	0.8091	0.7448	9	0.263	0.1585	0.6081	0.0059
559	13.08	14.1	36	gi|118084650	PREDICTED: propionyl-CoA carboxylase alpha chain, mitochondrial isoform X3 [Gallus gallus]	Gallus gallus	6	1.7378	0.4217	2.1677	0.0908	6	1.5136	0.2799	1.9231	0.0457
560	13.06	13.24	62.5	gi|513190291	PREDICTED: LIM domain-binding protein 3-like [Gallus gallus]	Gallus gallus	15	5.7544	0.0908	6.6069	0.0149	15	11.9124	0.0416	11.1686	0.0243
561	13.04	13.43	44.2	gi|363737017	PREDICTED: propionyl-CoA carboxylase beta chain, mitochondrial [Gallus gallus]	Gallus gallus	7	0.8318	0.6816	1.4191	0.7363	7	1.3932	0.3168	2.6792	0.1732
562	13.03	13.1	47.2	gi|363744612	PREDICTED: UV excision repair protein RAD23 homolog B isoform X4 [Gallus gallus]	Gallus gallus	8	0.7311	0.5	0.4699	0.0459	8	0.8472	0.8326	0.5395	0.1017
563	12.99	14.59	32.3	gi|513167879	PREDICTED: supervillin isoform X30 [Gallus gallus]	Gallus gallus	7	1.1482	0.3492	1.3932	0.2254	7	1.1376	0.5553	1.3552	0.0479
564	12.95	12.99	63.2	gi|71895805	protein-L-isoaspartate(D-aspartate) O-methyltransferase [Gallus gallus]	Gallus gallus	8	2.3121	0.0275	3.4356	0.0346	8	1.3305	0.1226	1.888	0.0611
565	12.94	13.29	34.3	gi|513195693	PREDICTED: LOW QUALITY PROTEIN: calcium-binding mitochondrial carrier protein Aralar1, partial [Gallus gallus]	Gallus gallus	7	1.7061	0.1186	0.9638	0.6208	7	1.8365	0.1796	1.1588	0.3233
566	12.94	13.04	42.8	gi|55741612	lamina-associated polypeptide 2, isoform beta [Gallus gallus]	Gallus gallus	7	1.4322	0.178	1.4191	0.3411	7	1.2134	0.165	1.2134	0.3386
567	12.94	12.94	94.1	gi|45382991	eukaryotic translation initiation factor 5A-2 [Gallus gallus]	Gallus gallus	9	0.2208	0.0777	0.5649	0.1859	9	0.227	0.0904	0.4875	0.2223
568	12.89	12.92	40.5	gi|363742391	PREDICTED: regulator of chromosome condensation [Gallus gallus]	Gallus gallus	8	1.2359	0.7313	1.6293	0.5166	8	1.4322	0.5755	1.888	0.3563
569	12.8	13.58	32.3	gi|314122256	sec1 family domain-containing protein 1 [Gallus gallus]	Gallus gallus	8	1.803	0.579	1.5276	0.7474	8	1.0375	0.5907	0.8241	0.4011
570	12.8	12.94	53.7	gi|513159232	PREDICTED: uncharacterized protein LOC769852 [Gallus gallus]	Gallus gallus	7	6.792	0.0122	4.7863	0.0139	7	7.7268	0.0263	5.2	0.0595
571	12.8	12.8	57.9	gi|459683855	60S ribosomal protein L26 [Gallus gallus]	Gallus gallus	7	1.028	0.6607	0.9817	0.8084	7	1.0471	0.8181	0.9908	0.9903
572	12.79	15.84	56.4	gi|46195459	annexin A1 [Gallus gallus]	Gallus gallus	9	4.8306	0.027	4.0179	0.0657	9	5.2481	0.0132	4.2073	0.0244
573	12.79	12.84	55.4	gi|71895109	short/branched chain specific acyl-CoA dehydrogenase, mitochondrial [Gallus gallus]	Gallus gallus	7	1.5849	0.348	1.7701	0.2004	7	1.3305	0.8786	1.6144	0.5926
574	12.79	12.81	35.7	gi|356991151	protein SET [Gallus gallus]	Gallus gallus	8	0.7586	0.1692	0.5395	0.0386	8	0.7516	0.2336	0.5395	0.0522
575	12.78	13.03	33.4	gi|57529699	DNA replication licensing factor MCM6 [Gallus gallus]	Gallus gallus	7	0.8241	0.0947	0.5012	0.1401	7	0.8551	0.9378	0.4966	0.2696
576	12.76	15.75	37.7	gi|52138687	collagen alpha-1(XX) chain precursor [Gallus gallus]	Gallus gallus	8	2.1878	0.0247	1.5417	0.2011	8	2.6792	0.0027	1.8707	0.0686
577	12.73	13.01	67	gi|83745133	histone cluster 1, H4-VI, germinal H4 (similar to human histone cluster 1, class H4 genes) [Gallus gallus]	Gallus gallus	7	4.7424	0.0004	3.281	0.0013	7	9.1201	0.0306	7.3114	0.0442
578	12.69	12.8	39.3	gi|45383504	lissencephaly-1 homolog [Gallus gallus]	Gallus gallus	7	0.912	0.4219	0.9204	0.6638	7	0.9817	0.7977	0.9817	0.6614
579	12.63	13.32	38.9	gi|71896683	rap1 GTPase-GDP dissociation stimulator 1 [Gallus gallus]	Gallus gallus	9	0.7379	0.0911	0.4207	0.096	9	0.5861	0.0686	0.3733	0.0585
580	12.61	12.67	48.8	gi|45382613	caspase-3 [Gallus gallus]	Gallus gallus	7	0.7379	0.3012	0.9036	0.1966	7	0.7447	0.2439	0.863	0.2657
581	12.6	13.28	30.4	gi|513205246	PREDICTED: family with sequence similarity 120A [Gallus gallus]	Gallus gallus	7	0.3499	0.2592	0.5248	0.0023	7	0.3873	0.2945	0.5916	0.0298
582	12.57	73.46	76.8	gi|513239633	PREDICTED: myosin-7-like, partial [Gallus gallus]	Gallus gallus	62	2.5586	0.1166	2.466	0.1061	62	1.7061	0.1702	1.6293	0.0851
583	12.5	12.57	32.6	gi|45382803	drebrin [Gallus gallus]	Gallus gallus	7	0.5495	0.0406	0.5546	0.0669	7	0.5445	0.0174	0.5598	0.0302
584	12.5	12.5	50.5	gi|45383966	GTP-binding nuclear protein Ran [Gallus gallus]	Gallus gallus	8	0.6138	0.101	0.6546	0.0642	8	0.5861	0.0894	0.631	0.0568
585	12.46	12.89	40.2	gi|513171410	PREDICTED: endoplasmic reticulum resident protein 44 isoform X4 [Gallus gallus]	Gallus gallus	7	1.2023	0.5071	1.2023	0.6107	7	0.9817	0.7001	0.9817	0.5363
586	12.46	12.51	40.7	gi|118095485	PREDICTED: sorting nexin-1 isoform X3 [Gallus gallus]	Gallus gallus	7	1.3062	0.8045	1.3428	0.4692	7	0.6982	0.3098	0.7516	0.3592
587	12.44	12.85	79.3	gi|363739435	PREDICTED: 40S ribosomal protein S15a isoform X2 [Gallus gallus]	Gallus gallus	8	0.4246	0.0055	0.5445	0.0156	8	0.4365	0.0072	0.5702	0.0115
588	12.44	12.46	48.7	gi|513228048	PREDICTED: thioredoxin-like 1 isoform X4 [Gallus gallus]	Gallus gallus	8	0.8472	0.4437	0.5598	0.0706	8	1.1482	0.7995	0.7727	0.2898
589	12.43	12.44	56.3	gi|45383690	40S ribosomal protein S17 [Gallus gallus]	Gallus gallus	8	1.1482	0.6278	0.8954	0.95	8	0.8954	0.8489	0.6855	0.6975
590	12.42	12.98	31.2	gi|513183564	PREDICTED: synaptopodin-2 isoform X2 [Gallus gallus]	Gallus gallus	8	1.7865	0.3747	1.8197	0.4032	8	0.8472	0.742	0.7516	0.4004
591	12.38	12.44	69.4	gi|513227522	PREDICTED: LOW QUALITY PROTEIN: guanidinoacetate N-methyltransferase [Gallus gallus]	Gallus gallus	8	5.8076	0.0038	3.8371	0.0092	8	3.5645	0.0088	2.5351	0.0243
592	12.38	12.41	56.2	gi|478431053	3,2-trans-enoyl-CoA isomerase, mitochondrial [Gallus gallus]	Gallus gallus	10	6.4269	0.0473	4.7863	0.0278	10	2.6792	0.1433	1.9409	0.0863
593	12.37	12.58	52.6	gi|513186084	PREDICTED: reticulocalbin-1 [Gallus gallus]	Gallus gallus	8	1.2589	0.1825	1.0186	0.6916	8	1.1803	0.5682	0.955	0.6538
594	12.37	12.41	30.7	gi|60302834	protein Niban [Gallus gallus]	Gallus gallus	8	1.7219	0.5882	2.5351	0.1512	8	0.9204	0.9521	1.4723	0.221
595	12.34	12.45	32.9	gi|71896681	PDZ and LIM domain protein 5 [Gallus gallus]	Gallus gallus	11	10.0925	0.0053	12.2462	0.0298	11	12.5892	0.0683	16.1436	0.0233
596	12.34	12.4	39.6	gi|513190784	PREDICTED: inorganic pyrophosphatase isoform X3 [Gallus gallus]	Gallus gallus	7	1.4723	0.2225	1.5276	0.2959	7	0.955	0.9655	0.9908	0.6478
597	12.32	13.06	24.9	gi|513229857	PREDICTED: microtubule-associated protein 1B isoform X3 [Gallus gallus]	Gallus gallus	9	0.929	0.9213	0.8017	0.2798	9	0.912	0.703	0.7943	0.1821
598	12.31	13.09	32.2	gi|153799357	eukaryotic translation initiation factor 4 gamma 2 isoform 1 [Gallus gallus]	Gallus gallus	7	0.6607	0.1787	0.5808	0.0721	7	0.8472	0.6257	0.7112	0.4415
599	12.3	12.46	46.4	gi|310772238	glutathione S-transferase kappa 1 [Gallus gallus]	Gallus gallus	7	2.3335	0.2131	2.6062	0.258	7	1.4454	0.1004	1.4588	0.4762
600	12.29	14.41	52.9	gi|113206062	ras-related protein Rab-6A [Gallus gallus]	Gallus gallus	7	1.3062	0.4597	0.9727	0.9925	7	1.2706	0.2501	0.9462	0.9404
601	12.28	12.39	25	gi|513175082	PREDICTED: echinoderm microtubule associated protein like 4 isoform X8 [Gallus gallus]	Gallus gallus	6	0.912	0.6132	0.6252	0.0578	6	1.2023	0.9318	0.863	0.1958
602	12.27	12.58	42.2	gi|45383540	protein enabled homolog [Gallus gallus]	Gallus gallus	9	0.7516	0.7565	0.5346	0.1367	9	1.0093	0.9361	0.7516	0.5147
603	12.24	13	29.3	gi|45382357	myosin light chain kinase 2, skeletal/cardiac muscle [Gallus gallus]	Gallus gallus	7	3.4356	0.3916	7.1779	0.1736	7	3.2509	0.1744	6.9823	0.0275
604	12.2	12.34	31.9	gi|118101676	PREDICTED: splicing factor 3A subunit 3 [Gallus gallus]	Gallus gallus	7	0.5754	0.0308	0.631	0.046	7	0.6081	0.0137	0.6668	0.032
605	12.15	12.67	34.8	gi|513172118	PREDICTED: dystrobrevin alpha isoform X7 [Gallus gallus]	Gallus gallus	7	3.281	0.0337	3.6644	0.0017	7	3.3729	0.011	3.5975	0.0065
606	12.15	12.29	53.5	gi|45382329	translationally-controlled tumor protein homolog [Gallus gallus]	Gallus gallus	11	0.6792	0.6636	0.879	0.719	11	0.413	0.108	0.52	0.1199
607	12.12	38.94	37.7	gi|513209672	PREDICTED: clathrin heavy chain 1 isoform X3 [Gallus gallus]	Gallus gallus	21	1.556	0.1871	1	0.8198	21	2.2284	0.1098	1.4322	0.9617
608	12.12	12.39	67.9	gi|381342486	40S ribosomal protein S10 [Gallus gallus]	Gallus gallus	6	0.5649	0.2176	0.7516	0.0893	6	0.5861	0.2535	0.8472	0.1719
609	12.11	12.53	39.3	gi|45384462	V-type proton ATPase catalytic subunit A [Gallus gallus]	Gallus gallus	8	0.8954	0.243	1.1066	0.644	8	0.787	0.1052	0.9817	0.897
610	12.09	15.38	63.3	gi|52138663	F-actin-capping protein subunit alpha-2 [Gallus gallus]	Gallus gallus	13	1.5849	0.3036	1.2474	0.402	13	1.1272	0.0876	0.8954	0.381
611	12.06	13.82	24.8	gi|513183661	PREDICTED: ankyrin-2 [Gallus gallus]	Gallus gallus	11	1.3183	0.3166	1.1482	0.3945	11	2.8576	0.1062	2.4889	0.1564
612	12.04	13.3	22.1	gi|319655768	fatty acid synthase [Gallus gallus]	Gallus gallus	7	0.3467	0.0004	0.2208	0.0803	7	0.2443	0.0003	0.1343	0.0678
613	12.04	12.48	49.7	gi|57525368	methionine aminopeptidase 2 [Gallus gallus]	Gallus gallus	6	0.673	0.467	0.492	0.2898	6	0.7311	0.527	0.5649	0.2237
614	12.01	12.28	32.9	gi|60593028	U5 small nuclear ribonucleoprotein 200 kDa helicase [Gallus gallus]	Gallus gallus	9	0.8395	0.6741	0.9727	0.9439	9	0.5395	0.1742	0.6194	0.1604
615	12	12.58	70.9	gi|478486799	60S ribosomal protein L12 [Gallus gallus]	Gallus gallus	12	0.6607	0.5587	0.6918	0.6195	12	0.5346	0.1291	0.5861	0.1083
616	11.99	12.12	69.6	gi|45383339	growth factor receptor-bound protein 2 [Gallus gallus]	Gallus gallus	8	0.6668	0.0759	0.7112	0.2108	8	0.8395	0.4489	0.912	0.8615
617	11.97	12	42.4	gi|513235641	PREDICTED: malonyl-CoA O-methyltransferase BioC isoform X2 [Gallus gallus]	Gallus gallus	6	0.9204	0.8408	1.1912	0.3878	6	0.8551	0.5288	1.1803	0.4629
618	11.95	12.07	67.2	gi|45384330	ras-related C3 botulinum toxin substrate 1 [Gallus gallus]	Gallus gallus	8	0.6368	0.2588	0.8241	0.3109	8	0.6138	0.2028	0.8166	0.2315
619	11.94	12.6	35.3	gi|57524880	vacuolar protein sorting-associated protein 35 [Gallus gallus]	Gallus gallus	9	0.6026	0.0487	0.5702	0.4025	9	0.4742	0.0176	0.4613	0.2025
620	11.93	12	55.2	gi|71897053	flotillin-2 [Gallus gallus]	Gallus gallus	8	5.2966	0.1266	5.3951	0.0292	8	2.0701	0.0971	2.0324	0.0674
621	11.91	12.21	66.3	gi|45383329	nuclease-sensitive element-binding protein 1 [Gallus gallus]	Gallus gallus	7	0.9204	0.6473	0.4246	0.0456	7	0.7244	0.2807	0.3342	0.0311
622	11.89	12.91	26.4	gi|513161104	PREDICTED: LOW QUALITY PROTEIN: chromodomain-helicase-DNA-binding protein 4 [Gallus gallus]	Gallus gallus	8	0.2148	0.4083	0.4831	0.0513	8	0.1854	0.4202	0.4093	0.0456
623	11.88	12.16	53.3	gi|363733172	PREDICTED: aminoacyl tRNA synthase complex-interacting multifunctional protein 1 isoform X2 [Gallus gallus]	Gallus gallus	7	0.8318	0.3573	0.8318	0.1389	7	0.879	0.3661	0.871	0.2758
624	11.87	12.37	32	gi|513212080	PREDICTED: syntaxin-binding protein 1 isoform X1 [Gallus gallus]	Gallus gallus	6	0.8954	0.4273	1.0568	0.9694	6	0.9638	0.7467	1.1376	0.788
625	11.85	18.41	37.1	gi|45384120	myosin-binding protein C, cardiac-type [Gallus gallus]	Gallus gallus	13	0.4487	0.1508	0.673	0.3058	13	0.3162	0.0218	0.5445	0.0621
626	11.84	12	28.7	gi|71896739	protein transport protein Sec31A [Gallus gallus]	Gallus gallus	11	1.1066	0.3393	0.787	0.376	11	1.0093	0.6941	0.7112	0.1434
627	11.79	12.47	32	gi|363743617	PREDICTED: lon protease homolog, mitochondrial [Gallus gallus]	Gallus gallus	8	0.8318	0.4479	0.912	0.9404	8	0.912	0.2862	1	0.9196
628	11.77	12.27	21.9	gi|52138705	vitellogenin-1 precursor [Gallus gallus]	Gallus gallus	7	0.1472	0.0209	0.1047	0.0159	7	0.5808	0.2125	0.4055	0.1052
629	11.76	11.95	44	gi|487439524	beta-2-glycoprotein 1 precursor [Gallus gallus]	Gallus gallus	8	1.2246	0.3783	4.5709	0.1162	8	1.2474	0.2189	4.8753	0.0098
630	11.75	12.05	21.5	gi|45384078	probable global transcription activator SNF2L2 [Gallus gallus]	Gallus gallus	6	1.3428	0.1441	0.5152	0.4727	6	1.9409	0.0372	0.6982	0.8294
631	11.75	11.95	52.5	gi|303227902	acetyl-CoA acetyltransferase, cytosolic [Gallus gallus]	Gallus gallus	8	0.6252	0.0429	0.8091	0.5027	8	0.7112	0.2573	0.9204	0.6955
632	11.74	12.56	37.3	gi|253970482	sarcolemma associated protein [Gallus gallus]	Gallus gallus	7	2.9923	0.0075	3.02	0.0206	7	3.3113	0.0104	3.4356	0.0083
633	11.7	12.04	43	gi|476007906	protein phosphatase 1 regulatory subunit 7 isoform 3 [Gallus gallus]	Gallus gallus	6	1.0375	0.7043	1.0093	0.8365	6	1.1066	0.3966	1.0765	0.4914
634	11.7	11.82	55.6	gi|48976033	PDZ and LIM domain protein 3 [Gallus gallus]	Gallus gallus	7	4.9659	0.0354	4.2073	0.097	7	3.6644	0.1308	3.1046	0.3432
635	11.69	13.84	70	gi|71897353	serine/arginine-rich splicing factor 7 [Gallus gallus]	Gallus gallus	7	0.6427	0.4866	0.52	0.311	7	0.7311	0.8484	0.5754	0.4751
636	11.69	12.25	55.7	gi|71897101	26S proteasome non-ATPase regulatory subunit 12 [Gallus gallus]	Gallus gallus	11	1.028	0.5899	0.9908	0.9899	11	1	0.6613	0.9638	0.9587
637	11.67	16.51	36.2	gi|513173818	PREDICTED: uncharacterized protein LOC769368 isoform X7 [Gallus gallus]	Gallus gallus	8	2.0701	0.3366	2.2699	0.3034	8	2.4889	0.2625	2.729	0.2413
638	11.67	11.88	34.9	gi|60302722	eukaryotic translation initiation factor 3 subunit L [Gallus gallus]	Gallus gallus	7	1.1169	0.7808	0.8318	0.3237	7	0.7727	0.3323	0.5649	0.0455
639	11.66	13.17	32.1	gi|363735880	PREDICTED: splicing factor 3B subunit 1 isoform X2 [Gallus gallus]	Gallus gallus	7	0.2704	0.0031	0.2992	0.0025	7	0.3499	0.0203	0.4285	0.1315
640	11.66	12.52	30.8	gi|61098218	double-stranded RNA-binding protein Staufen homolog 1 [Gallus gallus]	Gallus gallus	7	0.4529	0.0646	0.7447	0.2265	7	0.4656	0.0592	0.7656	0.2561
641	11.63	11.66	72.8	gi|86129490	low molecular weight phosphotyrosine protein phosphatase [Gallus gallus]	Gallus gallus	7	2.1478	0.0241	1.4997	0.2326	7	1.2023	0.2313	0.8166	0.9511
642	11.61	12.26	46.3	gi|513173537	PREDICTED: translation initiation factor IF-2 isoform X6 [Gallus gallus]	Gallus gallus	7	1.4322	0.8796	1.3305	0.7783	7	1.2706	0.921	1.1588	0.9975
643	11.6	12.01	60.2	gi|45382931	proteasome subunit alpha type-7 [Gallus gallus]	Gallus gallus	6	0.955	0.4279	0.7943	0.2255	6	0.7586	0.3185	0.6427	0.1634
644	11.53	11.56	57.8	gi|382545825	60S ribosomal protein L9 [Gallus gallus]	Gallus gallus	10	0.2655	0.0034	0.5649	0.1044	10	0.2333	0.0023	0.5105	0.0177
645	11.48	11.62	39.4	gi|347800736	serine-threonine kinase receptor-associated protein [Gallus gallus]	Gallus gallus	7	1.0666	0.5219	0.8472	0.4448	7	0.8166	0.1395	0.6368	0.1541
646	11.47	11.55	60.2	gi|45384528	60S ribosomal protein L13 [Gallus gallus]	Gallus gallus	12	0.7798	0.8323	0.7656	0.9921	12	1.2942	0.3324	1.2589	0.2901
647	11.46	13.72	35.8	gi|347800681	annexin A11 [Gallus gallus]	Gallus gallus	7	1.7219	0.1075	1.6293	0.3279	7	2.1086	0.0092	1.9953	0.0214
648	11.45	11.63	35.4	gi|45382327	peptidyl-prolyl cis-trans isomerase FKBP9 precursor [Gallus gallus]	Gallus gallus	7	1.1066	0.6757	1.1376	0.5956	7	1.3804	0.2851	1.3804	0.3137
649	11.43	12.51	25.1	gi|513228910	PREDICTED: nuclear pore complex protein Nup155 isoform X4 [Gallus gallus]	Gallus gallus	8	0.4529	0.4169	0.4529	0.5789	8	0.4325	0.2432	0.4285	0.3976
650	11.39	12.3	34.9	gi|513176444	PREDICTED: monofunctional C1-tetrahydrofolate synthase, mitochondrial isoform X4 [Gallus gallus]	Gallus gallus	7	1.1482	0.5278	0.863	0.9824	7	0.8954	0.6872	0.673	0.2741
651	11.37	12	55	gi|71895641	EH domain-containing protein 3 [Gallus gallus]	Gallus gallus	6	2.6303	0.0844	2.8314	0.0596	6	1.3677	0.3658	1.4723	0.3765
652	11.34	11.67	35.8	gi|45383984	poly [ADP-ribose] polymerase 1 [Gallus gallus]	ADP-ribose	7	0.8318	0.3499	0.673	0.0842	7	0.8872	0.5197	0.7178	0.1178
653	11.34	11.46	16.4	gi|363736454	PREDICTED: complement factor H [Gallus gallus]	Gallus gallus	7	1.1695	0.8034	3.2509	0.0917	7	2.9376	0.1741	7.9433	0.0136
654	11.32	11.46	60	gi|71895363	dynactin subunit 3 [Gallus gallus]	Gallus gallus	6	1.7701	0.3663	1.4859	0.5562	6	1.406	0.2571	1.2246	0.3634
655	11.31	11.42	59.7	gi|293601661	LIM and SH3 domain protein 1 [Gallus gallus]	Gallus gallus	8	0.673	0.5527	1.1695	0.5163	8	0.7656	0.3764	1.2823	0.7311
656	11.29	11.53	57	gi|363736402	PREDICTED: antithrombin-III [Gallus gallus]	Gallus gallus	8	1.5276	0.2634	1.7701	0.0228	8	3.281	0.1028	2.9923	0.0019
657	11.28	17.55	76.3	gi|45384044	myosin light chain 1, cardiac muscle [Gallus gallus]	Gallus gallus	18	0.9036	0.2387	0.8241	0.1077	18	0.6081	0.2108	0.5346	0.0801
658	11.27	11.79	34.2	gi|119331150	sorting nexin-6 [Gallus gallus]	Gallus gallus	6	0.6668	0.7087	0.8551	0.7286	6	0.5649	0.4798	0.6668	0.2005
659	11.26	11.42	35.5	gi|55926141	apoptosis-inducing factor 1, mitochondrial [Gallus gallus]	Gallus gallus	7	1.7865	0.2961	0.5649	0.6163	7	1.9231	0.2332	0.6026	0.763
660	11.26	11.34	33.4	gi|57529551	glycogenin-1 [Gallus gallus]	Gallus gallus	8	1.9231	0.3255	0.9204	0.7237	8	4.3251	0.0543	2.1878	0.7149
661	11.25	11.54	42.3	gi|267844833	fibrinogen beta chain precursor [Gallus gallus]	Gallus gallus	9	2.5823	0.2059	2.3121	0.4082	9	1.5136	0.322	1.3305	0.6802
662	11.23	11.7	23.9	gi|56119070	phosphorylase b kinase regulatory subunit beta [Gallus gallus]	Gallus gallus	6	1.4454	0.6249	1.2823	0.6042	6	1.1376	0.7455	0.871	0.5339
663	11.23	11.49	35.5	gi|56118958	WD40 repeat-containing protein SMU1 [Gallus gallus]	Gallus gallus	6	0.7727	0.7855	0.5702	0.4458	6	0.597	0.2205	0.4406	0.1655
664	11.22	11.52	52	gi|476007876	proteasome subunit alpha type-6 [Gallus gallus]	Gallus gallus	11	0.9036	0.6543	0.7727	0.6209	11	0.787	0.5603	0.6486	0.5291
665	11.2	11.31	71.4	gi|45382053	thioredoxin [Gallus gallus]	Gallus gallus	10	0.6855	0.1502	0.6855	0.0774	10	0.6982	0.2736	0.6918	0.1408
666	11.16	13.23	28.1	gi|513227528	PREDICTED: microtubule-associated protein 1B-like, partial [Gallus gallus]	Gallus gallus	8	0.3981	0.3958	0.4786	0.128	8	0.2992	0.3466	0.3631	0.0533
667	11.16	11.67	40.7	gi|312032360	prolyl 4-hydroxylase subunit alpha-1 isoform 4 precursor [Gallus gallus]	Gallus gallus	8	1.3183	0.5166	1.3428	0.6553	8	1.2246	0.3343	1.2474	0.5592
668	11.14	11.19	67	gi|45382473	high mobility group protein B1 [Gallus gallus]	Gallus gallus	9	0.4487	0.0034	0.3281	0.0192	9	0.492	0.0043	0.3436	0.0554
669	11.12	11.6	77.1	gi|118405198	cytochrome c [Gallus gallus]	Gallus gallus	10	0.2188	0.0365	0.3945	0.877	10	0.227	0.0738	0.3981	0.7933
670	11.08	11.28	38.8	gi|513189024	PREDICTED: interferon regulatory factor 2 binding protein-like, partial [Gallus gallus]	Gallus gallus	7	0.8872	0.8148	0.8091	0.8806	7	1.1272	0.9603	1.0186	0.818
671	11.05	13.17	67.4	gi|61098298	ras-related protein Rab-14 [Gallus gallus]	Gallus gallus	9	1.0375	0.8401	0.8395	0.4785	9	0.8091	0.5016	0.6607	0.136
672	11.05	11.1	59.9	gi|513239426	PREDICTED: 3-hydroxyacyl-CoA dehydrogenase type-2, partial [Gallus gallus]	Gallus gallus	7	1.2474	0.286	1.1376	0.416	7	2.3121	0.3497	2.0893	0.3746
673	11.03	11.13	58.8	gi|226437575	NADH dehydrogenase [ubiquinone] iron-sulfur protein 3, mitochondrial [Gallus gallus]	1.1398e+06	7	2.3335	0.0905	1.6144	0.8323	7	3.02	0.0432	1.9953	0.6836
674	10.96	10.98	47.9	gi|45383484	doublecortin [Gallus gallus]	Gallus gallus	7	0.9376	0.7497	0.7727	0.4371	7	1.0375	0.8719	0.8551	0.5308
675	10.95	10.95	75.4	gi|45383878	brain acid soluble protein 1 homolog [Gallus gallus]	Gallus gallus	6	0.7047	0.7904	0.9376	0.9669	6	0.9036	0.4717	1.2823	0.6139
676	10.94	10.97	68.5	gi|513216944	PREDICTED: complement component 1 Q subcomponent-binding protein, mitochondrial [Gallus gallus]	Gallus gallus	8	1.0568	0.567	1.3932	0.3084	8	0.5916	0.5273	0.7798	0.7015
677	10.93	11.14	39.5	gi|56119042	cAMP-dependent protein kinase type I-alpha regulatory subunit [Gallus gallus]	Gallus gallus	8	2.1878	0.079	1.4997	0.2387	8	1.556	0.2444	1.0471	0.5514
678	10.91	12	79.6	gi|513222341	PREDICTED: apolipoprotein C-III [Gallus gallus]	Gallus gallus	10	0.5445	0.0708	0.52	0.118	10	0.6668	0.4315	0.6427	0.4582
679	10.89	12.03	67.6	gi|513224253	PREDICTED: troponin I, slow skeletal muscle isoform X7 [Gallus gallus]	Gallus gallus	10	0.7447	0.2854	0.6368	0.0446	10	0.8395	0.268	0.7178	0.0486
680	10.86	11.1	69	gi|326633233	ubiquitin-conjugating enzyme E2 variant 1 [Gallus gallus]	Gallus gallus	8	1.3932	0.1154	0.9376	0.7893	8	1.0864	0.515	0.7379	0.1584
681	10.83	11.05	41.9	gi|71895853	electron transfer flavoprotein-ubiquinone oxidoreductase, mitochondrial [Gallus gallus]	Gallus gallus	10	4.0551	0.149	4.0179	0.027	10	2.5586	0.1255	2.5351	0.0461
682	10.83	11.01	31.5	gi|363735650	PREDICTED: synaptopodin 2-like isoform X2 [Gallus gallus]	Gallus gallus	7	1.3677	0.3709	1.8535	0.0238	7	1.2706	0.299	1.7701	0.0236
683	10.82	11.1	34	gi|513205672	PREDICTED: LOW QUALITY PROTEIN: leiomodin-3 [Gallus gallus]	Gallus gallus	7	5.7544	0.0678	4.3652	0.1108	7	2.7797	0.0339	1.9409	0.0762
684	10.81	13.67	50.9	gi|50759528	PREDICTED: neurofilament light polypeptide isoform 2 [Gallus gallus]	Gallus gallus	12	1.7865	0.3432	2.704	0.0858	12	1.977	0.3034	3.4674	0.0111
685	10.8	11.23	54.4	gi|71896147	6-phosphogluconolactonase [Gallus gallus]	Gallus gallus	8	1.1588	0.8305	1.0666	0.4224	8	0.8872	0.861	0.8091	0.7617
686	10.74	11.06	45.7	gi|57530712	3-hydroxyisobutyrate dehydrogenase [Gallus gallus]	Gallus gallus	8	4.8306	0.3227	4.1305	0.3536	8	2.0324	0.3732	1.803	0.4224
687	10.73	14.58	40.1	gi|45383900	gamma-adducin [Gallus gallus]	Gallus gallus	8	1.8365	0.3339	2.3121	0.12	8	1.4322	0.313	1.8707	0.2037
688	10.68	11.43	31.4	gi|71896389	ATP-citrate synthase [Gallus gallus]	Gallus gallus	7	0.5058	0.2524	0.3908	0.1886	7	0.4529	0.0537	0.3631	0.1547
689	10.66	13.25	60.2	gi|57530682	ras-related protein Rab-18 [Gallus gallus]	Gallus gallus	7	0.7047	0.3448	1.0375	0.7194	7	0.3837	0.0581	0.5297	0.3898
690	10.66	11.01	30	gi|383387799	methionine--tRNA ligase, cytoplasmic [Gallus gallus]	Gallus gallus	6	0.8017	0.1826	0.8318	0.4768	6	0.9376	0.4487	0.9727	0.8474
691	10.64	10.98	52.5	gi|513183296	PREDICTED: G-rich sequence factor 1 isoform X2 [Gallus gallus]	Gallus gallus	6	1.0765	0.7381	0.9638	0.9417	6	1.028	0.8477	0.9204	0.8093
692	10.62	11.35	32.6	gi|513182227	PREDICTED: N-alpha-acetyltransferase 15, NatA auxiliary subunit [Gallus gallus]	Gallus gallus	6	0.7379	0.346	0.9462	0.8808	6	0.7798	0.3539	1	0.9091
693	10.62	11.12	37	gi|57530084	signal recognition particle 72 kDa protein [Gallus gallus]	Gallus gallus	6	0.7244	0.2671	0.4093	0.1009	6	0.7047	0.2375	0.4018	0.0548
694	10.58	12.12	40.9	gi|61097977	C-terminal-binding protein 1 [Gallus gallus]	Gallus gallus	8	0.6855	0.1202	0.6668	0.1031	8	0.7516	0.3325	0.7244	0.1892
695	10.56	10.77	42	gi|513198610	PREDICTED: calponin-3, partial [Gallus gallus]	Gallus gallus	8	0.2992	0.0128	0.413	0.0129	8	0.5754	0.108	0.7178	0.067
696	10.55	10.9	23.9	gi|513178768	PREDICTED: peroxidasin homolog isoform X4 [Gallus gallus]	Gallus gallus	6	0.6194	0.3033	1.0375	0.9864	6	0.52	0.1737	0.863	0.4846
697	10.53	11.01	34.5	gi|60302804	long-chain-fatty-acid--CoA ligase 1 [Gallus gallus]	Gallus gallus	8	1.0765	0.9429	1.0186	0.7265	8	1.0864	0.6795	1.1169	0.8728
698	10.53	10.86	32.8	gi|50806228	PREDICTED: erlin-2 [Gallus gallus]	Gallus gallus	6	1.3062	0.3244	1.2823	0.4444	6	1.1272	0.563	1.1169	0.6388
699	10.52	68.24	77.4	gi|71896411	tubulin beta-5 chain [Gallus gallus]	Gallus gallus	84	0.7379	0.1675	0.7311	0.1975	84	0.631	0.0984	0.631	0.1124
700	10.52	10.59	45	gi|49169798	40S ribosomal protein S13 [Gallus gallus]	Gallus gallus	6	1.0186	0.2526	1.4322	0.8873	6	0.4018	0.0088	0.5495	0.0688
701	10.51	10.76	45.9	gi|57529654	alcohol dehydrogenase [NADP(+)] [Gallus gallus]	NADP(+)	6	1.8707	0.3468	2.2699	0.2164	6	2.0701	0.1417	2.3768	0.0508
702	10.51	10.6	37.2	gi|513226180	PREDICTED: keratin, type I cytoskeletal 14-like [Gallus gallus]	Gallus gallus	9	0.4325	0.3219	0.1722	0.1395	9	1.3428	0.5523	0.4966	0.6248
703	10.5	10.56	55.3	gi|50729975	PREDICTED: SH3 domain-binding glutamic acid-rich protein isoform X2 [Gallus gallus]	Gallus gallus	7	7.7983	0.0429	8.3176	0.0595	7	2.0701	0.3154	2.2284	0.3358
704	10.45	27.8	40.3	gi|45382945	sodium/potassium-transporting ATPase subunit alpha-1 precursor [Gallus gallus]	Gallus gallus	19	0.955	0.8139	0.8954	0.5694	19	0.9727	0.9621	0.9204	0.6057
705	10.44	10.85	51.5	gi|513240316	PREDICTED: 2-amino-3-ketobutyrate coenzyme A ligase, mitochondrial-like isoform X1 [Gallus gallus]	Gallus gallus	6	1.0093	0.9085	0.871	0.3623	6	0.9462	0.9456	0.8166	0.5096
706	10.43	10.66	46.1	gi|444299628	nascent polypeptide-associated complex alpha subunit [Gallus gallus]	Gallus gallus	11	0.7112	0.386	0.5916	0.1287	11	0.8472	0.3584	0.6982	0.1092
707	10.42	10.7	45.8	gi|57530593	coatomer subunit epsilon [Gallus gallus]	Gallus gallus	8	0.879	0.892	0.7379	0.5586	8	0.8166	0.9458	0.6792	0.4374
708	10.41	10.54	46.1	gi|50749406	PREDICTED: eukaryotic translation initiation factor 3 subunit F [Gallus gallus]	Gallus gallus	8	0.9638	0.8672	0.9462	0.8526	8	1.3804	0.6696	1.4859	0.6377
709	10.41	10.53	59.6	gi|57530708	transformer-2 protein homolog alpha [Gallus gallus]	Gallus gallus	6	0.8395	0.6925	0.6368	0.2994	6	0.9376	0.8687	0.7112	0.3927
710	10.4	12.46	24.7	gi|513212242	PREDICTED: golgin subfamily A member 2 isoform X10 [Gallus gallus]	Gallus gallus	8	0.912	0.3132	0.871	0.7505	8	0.912	0.3116	0.863	0.5325
711	10.37	10.42	30.7	gi|485837013	keratin, type I cytoskeletal 14-like [Gallus gallus]	Gallus gallus	6	0.1837	0.0007	0.0955	0.0042	6	0.6194	0.4426	0.2535	0.0754
712	10.35	10.59	45.7	gi|45382073	troponin T, cardiac muscle isoforms [Gallus gallus]	Gallus gallus	6	0.8318	0.5655	0.8091	0.4771	6	0.7586	0.192	0.7379	0.1792
713	10.34	10.34	45.7	gi|363742669	PREDICTED: hepatoma-derived growth factor [Gallus gallus]	Gallus gallus	8	0.7047	0.0689	0.5297	0.0399	8	0.7516	0.3429	0.5702	0.4565
714	10.33	10.61	42.7	gi|118099099	PREDICTED: UDP-N-acteylglucosamine pyrophosphorylase 1-like 1 isoform X2 [Gallus gallus]	Gallus gallus	5	1.3428	0.2134	1.4588	0.2111	5	1.3428	0.5514	1.4588	0.5357
715	10.33	10.56	33.9	gi|513219110	PREDICTED: protein RCC2 isoform X4 [Gallus gallus]	Gallus gallus	6	1.028	0.8757	0.4831	0.0442	6	1.028	0.85	0.4966	0.0284
716	10.31	11.5	35.3	gi|86129526	dynamin-like 120 kDa protein, mitochondrial precursor [Gallus gallus]	Gallus gallus	6	1.9588	0.87	1.2474	0.6543	6	0.6546	0.1361	0.4786	0.3399
717	10.29	10.67	50.9	gi|45383309	collagen alpha-1(II) chain precursor [Gallus gallus]	Gallus gallus	18	1.0375	0.9084	1.3677	0.422	18	0.8395	0.6296	1.1169	0.7162
718	10.27	10.61	53.5	gi|513221661	PREDICTED: peptidyl-prolyl cis-trans isomerase E isoform X4 [Gallus gallus]	Gallus gallus	5	0.7447	0.3954	1.4322	0.9731	5	1.2246	0.8795	2.4889	0.3751
719	10.25	10.42	24.6	gi|363738171	PREDICTED: fatty acyl-CoA hydrolase precursor, medium chain isoformX1 [Gallus gallus]	Gallus gallus	6	4.1687	0.2141	4.9204	0.2217	6	4.6989	0.1484	4.8753	0.1996
720	10.23	10.8	27.4	gi|363743891	PREDICTED: regulator of nonsense transcripts 1 [Gallus gallus]	Gallus gallus	6	0.9727	0.8408	0.7943	0.2984	6	0.9376	0.725	0.7656	0.1954
721	10.23	10.35	34.2	gi|513204649	PREDICTED: aminoacylase-1 isoform X6 [Gallus gallus]	Gallus gallus	5	1.3677	0.6047	1.0965	0.513	5	1.6444	0.3153	1.2246	0.2376
722	10.22	10.6	41.8	gi|57530004	nucleobindin-2 precursor [Gallus gallus]	Gallus gallus	5	1.406	0.1449	1	0.7364	5	2.6303	0.0405	2.1281	0.1768
723	10.22	10.55	61	gi|57525148	ubiquitin-conjugating enzyme E2 L3 [Gallus gallus]	Gallus gallus	6	0.912	0.4259	0.7943	0.4042	6	0.955	0.7011	0.8395	0.7721
724	10.22	10.26	53.2	gi|61098232	eukaryotic translation initiation factor 3 subunit J [Gallus gallus]	Gallus gallus	5	1.2023	0.3609	0.8395	0.9557	5	0.9036	0.9122	0.6368	0.3444
725	10.18	10.21	48.2	gi|480540352	S-formylglutathione hydrolase [Gallus gallus]	Gallus gallus	8	2.4889	0.0517	1.7061	0.1084	8	2.2909	0.0551	1.5704	0.117
726	10.15	12.67	40.3	gi|57525126	heat shock protein 75 kDa, mitochondrial [Gallus gallus]	Gallus gallus	8	0.9036	0.6539	0.7727	0.2267	8	0.9462	0.7874	0.8017	0.2814
727	10.15	10.47	57.9	gi|50754987	PREDICTED: delta-sarcoglycan isoform X14 [Gallus gallus]	Gallus gallus	5	13.5519	0.0993	15.1356	0.0679	5	5.9704	0.0702	6.4863	0.071
728	10.11	10.91	34.8	gi|45382071	beta-taxilin [Gallus gallus]	Gallus gallus	7	1.4322	0.5927	2.421	0.1547	7	1.8535	0.0817	2.9107	0.0097
729	10.09	10.43	32.1	gi|45383804	SET and MYND domain-containing protein 1 [Gallus gallus]	Gallus gallus	9	0.6368	0.7518	0.7516	0.8711	9	0.6546	0.9446	0.6918	0.9919
730	10.09	10.36	33	gi|513192986	PREDICTED: leucine-rich repeat flightless-interacting protein 2 isoform X22 [Gallus gallus]	Gallus gallus	5	3.6644	0.1269	4.8306	0.0729	5	2.1878	0.019	3.0479	0.0051
731	10.09	10.12	76	gi|45384444	transthyretin precursor [Gallus gallus]	Gallus gallus	7	0.7047	0.0301	0.4966	0.0498	7	0.5808	0.0391	0.413	0.0793
732	10.07	14.29	40.1	gi|513220828	PREDICTED: LOW QUALITY PROTEIN: annexin A4-like [Gallus gallus]	Gallus gallus	7	1.8365	0.1062	2.704	0.0957	7	2.2491	0.0381	3.02	0.0111
733	10.07	10.44	40.2	gi|45384002	cathepsin D precursor [Gallus gallus]	Gallus gallus	8	0.5598	0.3217	0.8472	0.9419	8	0.5702	0.2436	0.863	0.7306
734	10.07	10.18	49.9	gi|256017200	probable ATP-dependent RNA helicase DDX6 [Gallus gallus]	Gallus gallus	8	0.5916	0.325	0.3873	0.0625	8	0.4571	0.2	0.3048	0.0313
735	10.04	10.21	53.2	gi|475505961	3-mercaptopyruvate sulfurtransferase [Gallus gallus]	Gallus gallus	6	2.704	0.0598	1.8197	0.2616	6	1.803	0.1635	1.2023	0.8102
736	10.03	10.47	53	gi|45382783	transgelin [Gallus gallus]	Gallus gallus	6	6.5464	0.0488	13.6773	0.0021	6	2.3335	0.048	5.7016	0.0024
737	10.03	10.31	46.8	gi|45382313	guanine nucleotide-binding protein G(i) subunit alpha-2 [Gallus gallus]	Gallus gallus	7	0.8551	0.442	0.8318	0.3754	7	1.0568	0.673	1.0375	0.7865
738	10.02	11.15	62.5	gi|513220759	PREDICTED: voltage-dependent anion-selective channel protein 3 isoform X14 [Gallus gallus]	Gallus gallus	6	1	0.9162	1.0093	0.9421	6	0.8551	0.3105	0.871	0.3243
739	10.02	11	35.2	gi|71895075	cytosolic purine 5'-nucleotidase [Gallus gallus]	Gallus gallus	5	0.9462	0.8623	1.1169	0.7028	5	0.9204	0.7838	1.0965	0.8159
740	10.02	10.2	46.2	gi|513202085	PREDICTED: acidic leucine-rich nuclear phosphoprotein 32 family member A isoform X6 [Gallus gallus]	Gallus gallus	7	1.028	0.6868	1.0568	0.7551	7	0.787	0.4228	0.8017	0.4708
742	10	10.13	48	gi|50745986	PREDICTED: prefoldin subunit 3 isoform X3 [Gallus gallus]	Gallus gallus	5	1.4723	0.3356	1.5996	0.3807	5	0.7943	0.4397	0.8551	0.3604
743	10	10.1	49	gi|166091509	synaptobrevin homolog YKT6 [Gallus gallus]	Gallus gallus	5	1.0765	0.8146	1.2246	0.6149	5	0.8318	0.3976	0.9462	0.8569
744	9.98	10.25	53.6	gi|122692295	ubiquitin carboxyl-terminal hydrolase isozyme L1 [Gallus gallus]	Gallus gallus	8	0.2965	0.2574	0.7586	0.277	8	0.2535	0.1724	0.5916	0.1839
745	9.92	12.81	69.9	gi|429836849	peroxiredoxin-1 [Gallus gallus]	Gallus gallus	13	0.597	0.022	0.6982	0.2526	13	0.6194	0.0189	0.7311	0.4165
746	9.92	10.39	24.2	gi|513164030	PREDICTED: cytoplasmic FMR1-interacting protein 1 isoform X2 [Gallus gallus]	Gallus gallus	6	0.7178	0.6791	0.8241	0.6708	6	0.8472	0.9337	0.9817	0.9408
747	9.89	10.39	31.7	gi|513191886	PREDICTED: STE20-like kinase isoform X3 [Gallus gallus]	Gallus gallus	6	1	0.9382	0.9204	0.5204	6	1.0186	0.7852	0.9376	0.6483
748	9.89	10.08	29.9	gi|57525373	leukotriene A-4 hydrolase [Gallus gallus]	Gallus gallus	7	0.3076	0.0557	0.7586	0.5659	7	0.2466	0.0628	0.6138	0.0779
749	9.86	12.05	44.9	gi|50756597	PREDICTED: v-crk sarcoma virus CT10 oncogene homolog-like [Gallus gallus]	Gallus gallus	6	0.9376	0.5497	0.6918	0.2052	6	0.8472	0.8577	0.6855	0.6521
750	9.86	10.38	62.4	gi|513236946	PREDICTED: flotillin-1, partial [Gallus gallus]	Gallus gallus	5	2.9376	0.1115	1.803	0.4675	5	4.5709	0.1165	2.5351	0.3547
751	9.86	10.29	36.3	gi|45384336	cyclin-dependent kinase 1 [Gallus gallus]	Gallus gallus	5	0.9462	0.6556	1.0864	0.5747	5	0.8241	0.5164	0.9462	0.8457
752	9.83	10.37	51.2	gi|513220310	PREDICTED: phosphopantothenate--cysteine ligase isoform X2 [Gallus gallus]	Gallus gallus	6	0.9817	0.8919	0.6194	0.4697	6	0.6855	0.1939	0.4571	0.1796
753	9.82	10.01	30.2	gi|71894785	perilipin-2 [Gallus gallus]	Gallus gallus	8	1.1272	0.478	1.3677	0.2747	8	0.8551	0.5376	1.0375	0.8671
754	9.8	10.07	40.2	gi|45382847	chromobox protein homolog 3 [Gallus gallus]	Gallus gallus	6	0.8472	0.6698	0.7311	0.2796	6	0.6792	0.3727	0.5861	0.1689
755	9.77	9.86	40.6	gi|478732996	protein AMBP precursor [Gallus gallus]	Gallus gallus	6	1.4191	0.7985	1.406	0.9616	6	0.5598	0.4073	0.6138	0.3815
756	9.76	10.09	40	gi|313747590	tripartite motif-containing protein 55 [Gallus gallus]	Gallus gallus	6	0.9376	0.8404	0.6855	0.3047	6	0.6855	0.2846	0.5058	0.1035
757	9.74	10.22	35.1	gi|57530655	eukaryotic translation initiation factor 3 subunit E [Gallus gallus]	Gallus gallus	6	0.8166	0.8938	1.0186	0.3555	6	0.912	0.7273	1.1169	0.4374
758	9.73	9.73	53.4	gi|71894957	NSFL1 cofactor p47 [Gallus gallus]	Gallus gallus	6	0.9376	0.8217	0.597	0.5749	6	1.4322	0.446	0.879	0.8971
759	9.69	10.27	26.3	gi|45383223	ubiquitin carboxyl-terminal hydrolase 7 [Gallus gallus]	Gallus gallus	7	1.4859	0.5222	0.5546	0.8217	7	0.912	0.851	0.3162	0.0412
760	9.68	9.69	62.2	gi|513159036	PREDICTED: NHP2-like protein 1 [Gallus gallus]	Gallus gallus	7	0.871	0.8103	1.0965	0.711	7	0.912	0.8312	1.1803	0.7527
761	9.66	9.9	31.7	gi|57529541	heterochromatin protein 1-binding protein 3 [Gallus gallus]	Gallus gallus	5	1.5996	0.2246	1.406	0.3372	5	1.1695	0.6105	1.0186	0.9201
762	9.65	9.93	26.4	gi|513158089	PREDICTED: protein phosphatase 1 regulatory subunit 3A [Gallus gallus]	Gallus gallus	5	2.6792	0.1265	6.792	0.0116	5	1.6144	0.2807	4.4875	0.0497
763	9.64	9.93	40.5	gi|57525247	signal recognition particle 68 kDa protein [Gallus gallus]	Gallus gallus	5	0.8551	0.4361	0.863	0.3825	5	0.9638	0.9377	0.9727	0.9668
764	9.63	12.15	22.1	gi|513190682	PREDICTED: myopalladin isoform X4 [Gallus gallus]	Gallus gallus	9	5.1523	0.1169	5.0119	0.1044	9	6.8549	0.021	6.9823	0.015
765	9.63	9.94	37.3	gi|45382777	aldehyde dehydrogenase family 1 member A3 [Gallus gallus]	Gallus gallus	6	3.3419	0.1992	4.0551	0.1953	6	1.5704	0.2939	2.1086	0.2222
766	9.63	9.84	42.3	gi|71897377	ovalbumin-related protein Y [Gallus gallus]	Gallus gallus	7	1.2706	0.3699	0.4656	0.0953	7	0.955	0.9463	0.3565	0.0312
767	9.63	9.75	23.6	gi|57524928	ubiquitin carboxyl-terminal hydrolase 10 [Gallus gallus]	Gallus gallus	6	0.2489	0.0039	0.2333	0.0023	6	0.3133	0.0096	0.2911	0.0053
768	9.57	10.31	30.7	gi|57529914	histone-lysine N-methyltransferase setd3 [Gallus gallus]	Gallus gallus	6	0.8091	0.996	0.631	0.2335	6	0.6792	0.6762	0.5495	0.1279
769	9.54	9.64	32	gi|118097222	PREDICTED: eukaryotic peptide chain release factor subunit 1 [Gallus gallus]	Gallus gallus	7	0.7178	0.192	0.7516	0.2492	7	1.028	0.8692	1.0765	0.7737
770	9.51	10.75	42.4	gi|513172257	PREDICTED: aspartyl/asparaginyl beta-hydroxylase isoform X14 [Gallus gallus]	Gallus gallus	7	1.0864	0.9048	1.406	0.2866	7	0.8017	0.6456	1.0864	0.5128
771	9.47	9.61	25.4	gi|71896527	double-strand-break repair protein rad21 homolog [Gallus gallus]	Gallus gallus	5	1.0864	0.5651	0.9727	0.562	5	0.9727	0.6074	0.871	0.3025
772	9.46	11.25	21.8	gi|46048744	ryanodine receptor 3 [Gallus gallus]	Gallus gallus	12	1.2942	0.853	1.7061	0.4984	12	1.2942	0.9977	1.6749	0.6245
773	9.45	9.7	37.8	gi|57524990	histidyl-tRNA synthetase, cytoplasmic [Gallus gallus]	Gallus gallus	5	0.7447	0.853	0.8954	0.7987	5	1.2823	0.8194	1.4588	0.7261
774	9.44	9.67	64.9	gi|513209731	PREDICTED: catechol O-methyltransferase isoform X5 [Gallus gallus]	Gallus gallus	5	2.3335	0.0633	2.5351	0.0508	5	2.8314	0.072	2.9107	0.038
775	9.43	16.19	25.8	gi|45383784	laminin subunit beta-2 precursor [Gallus gallus]	Gallus gallus	12	1.6293	0.4495	1.9588	0.2866	12	2.9376	0.2151	4.0179	0.0452
776	9.43	11.54	42	gi|513233477	PREDICTED: keratin, type II cytoskeletal 8 [Gallus gallus]	Gallus gallus	7	0.7244	0.2756	0.3981	0.1135	7	5.3951	0.4471	2.9376	0.8243
777	9.41	10.03	35	gi|513177174	PREDICTED: LOW QUALITY PROTEIN: erythrocyte membrane protein band 4.1-like 2 [Gallus gallus]	Gallus gallus	9	1.406	0.3185	0.8395	0.8176	9	1.2589	0.3518	0.7586	0.7742
778	9.36	9.52	63.7	gi|310772202	serine/arginine-rich splicing factor 5a [Gallus gallus]	Gallus gallus	7	0.7516	0.5777	1.7865	0.361	7	0.6026	0.398	1.4322	0.5109
779	9.36	9.38	52	gi|513208525	PREDICTED: acyl carrier protein, mitochondrial isoform X3 [Gallus gallus]	Gallus gallus	5	0.3802	0.1831	0.3373	0.3967	5	0.4365	0.1657	0.3945	0.3834
780	9.35	9.43	29.1	gi|57529904	eukaryotic translation initiation factor 5 [Gallus gallus]	Gallus gallus	5	1.2023	0.5078	1.0568	0.4307	5	1.0864	0.8379	0.955	0.9531
781	9.33	10.13	47.2	gi|513221572	PREDICTED: adenylate kinase 2, mitochondrial isoform X5 [Gallus gallus]	Gallus gallus	6	1.7378	0.3492	1.556	0.7128	6	0.8091	0.9458	0.7178	0.1157
782	9.33	9.96	32.2	gi|513217250	PREDICTED: copine-1-like isoform X2 [Gallus gallus]	Gallus gallus	5	1.0093	0.6658	1.2023	0.4639	5	0.871	0.9391	1.0471	0.6974
783	9.33	9.63	28.9	gi|513204573	PREDICTED: putative RNA-binding protein 15B [Gallus gallus]	Gallus gallus	6	1.2134	0.4195	0.9036	0.7237	6	0.7656	0.9096	0.5702	0.2816
784	9.32	9.84	19.2	gi|513200912	PREDICTED: chondroitin sulfate proteoglycan 4 isoform X3 [Gallus gallus]	Gallus gallus	8	1.6596	0.053	1.2359	0.3754	8	1.9588	0.0248	1.4454	0.1771
785	9.32	9.34	47.1	gi|162952006	ovomucoid precursor [Gallus gallus]	Gallus gallus	6	1.0568	0.9523	0.4487	0.2808	6	0.6792	0.1239	0.2884	0.0174
786	9.3	10.26	45.6	gi|71894705	serine/threonine-protein phosphatase 2A 55 kDa regulatory subunit B alpha isoform [Gallus gallus]	Gallus gallus	6	1.1695	0.3502	0.9727	0.889	6	1.1169	0.2846	0.929	0.4752
787	9.29	11.46	45	gi|71895783	adenylosuccinate synthetase isozyme 2 [Gallus gallus]	Gallus gallus	6	0.871	0.8047	0.6138	0.4778	6	0.7447	0.2569	0.5346	0.4076
788	9.27	9.89	31.7	gi|50750286	PREDICTED: nucleolar protein 58 [Gallus gallus]	Gallus gallus	7	1.3932	0.3641	0.8241	0.6275	7	1.2134	0.5708	0.7047	0.4133
789	9.27	9.32	57.7	gi|119331082	heterogeneous nuclear ribonucleoprotein G [Gallus gallus]	Gallus gallus	5	0.5395	0.046	0.413	0.1006	5	0.4831	0.0363	0.3467	0.0756
790	9.26	9.32	60	gi|118405162	non-histone chromosomal protein HMG-17 [Gallus gallus]	Gallus gallus	6	0.6668	0.3042	0.7112	0.2858	6	0.6368	0.1619	0.6668	0.1671
791	9.24	9.41	36.8	gi|57525409	DNA replication licensing factor MCM5 [Gallus gallus]	Gallus gallus	6	0.9204	0.9063	0.9376	0.9688	6	0.8166	0.3436	0.8318	0.3106
792	9.23	11.75	79.2	gi|45382293	cold shock domain protein A [Gallus gallus]	Gallus gallus	6	1.0666	0.6319	0.8872	0.6752	6	1.2706	0.1737	1.0471	0.5315
793	9.23	9.23	56.1	gi|50740506	PREDICTED: lactoylglutathione lyase [Gallus gallus]	Gallus gallus	4	1.0765	0.8572	0.5445	0.0473	4	1.3932	0.2104	0.7311	0.3094
794	9.22	9.57	42	gi|45384138	bleomycin hydrolase [Gallus gallus]	Gallus gallus	9	0.6081	0.1308	0.5916	0.1362	9	0.52	0.1265	0.4966	0.1659
795	9.22	9.55	33.3	gi|513186857	PREDICTED: catenin delta-1 isoform X7 [Gallus gallus]	Gallus gallus	5	1.3677	0.5553	1.3428	0.5036	5	0.7586	0.8451	0.7727	0.7272
796	9.18	9.2	76.4	gi|363743473	PREDICTED: 60S ribosomal protein L23 isoformX2 [Gallus gallus]	Gallus gallus	7	0.673	0.0799	0.879	0.1416	7	0.5152	0.0194	0.6607	0.0339
797	9.15	9.28	28.8	gi|45384484	paxillin [Gallus gallus]	Gallus gallus	6	0.7656	0.0462	0.9638	0.6677	6	0.8166	0.0801	1.028	0.7149
798	9.13	9.24	31.4	gi|71896437	double-stranded RNA-binding protein Staufen homolog 2 [Gallus gallus]	Gallus gallus	6	0.9036	0.7874	0.863	0.5488	6	0.8954	0.6979	0.8551	0.4268
799	9.12	9.39	39.5	gi|57524826	dual specificity mitogen-activated protein kinase kinase 1 [Gallus gallus]	Gallus gallus	5	0.6138	0.3656	0.3467	0.3103	5	0.4446	0.0934	0.2512	0.2
800	9.12	9.12	68.4	gi|45384446	60S ribosomal protein L27 [Gallus gallus]	Gallus gallus	5	1.6444	0.5074	0.6486	0.6032	5	1.2023	0.9255	0.4831	0.2994
801	9.09	11.43	75	gi|124249432	rho GDP-dissociation inhibitor 1 [Gallus gallus]	Gallus gallus	5	0.9036	0.8991	0.9817	0.7602	5	0.7586	0.1998	0.8166	0.1547
802	9.09	9.17	21.2	gi|45383570	neuropilin-2 precursor [Gallus gallus]	Gallus gallus	5	2.6546	0.0169	4.2855	0.0019	5	1.2246	0.3928	1.9055	0.0266
803	9.07	9.37	39	gi|255760030	selenide, water dikinase 1 [Gallus gallus]	Gallus gallus	5	1.7061	0.1603	1.4723	0.2973	5	1	0.7934	0.871	0.9708
804	9.07	9.2	55.3	gi|57525160	ran-specific GTPase-activating protein [Gallus gallus]	Gallus gallus	6	0.4571	0.019	0.4613	0.0284	6	0.4093	0.012	0.4093	0.0202
805	9.05	10.19	45.1	gi|45383800	caldesmon [Gallus gallus]	Gallus gallus	8	0.863	0.3473	1.1803	0.6206	8	0.9036	0.5524	1.4322	0.2912
806	9.03	9.05	61.6	gi|513169080	PREDICTED: 60S ribosomal protein L15 isoform X5 [Gallus gallus]	Gallus gallus	5	0.207	0.0817	0.6252	0.1235	5	0.1923	0.099	0.5861	0.1461
807	9.02	9.07	42.8	gi|482513629	protein SEC13 homolog [Gallus gallus]	Gallus gallus	6	0.6427	0.3622	0.7112	0.3425	6	0.7943	0.7395	0.8872	0.7001
808	9.01	9.01	46	gi|363742830	PREDICTED: farnesyl pyrophosphate synthase, partial [Gallus gallus]	Gallus gallus	5	1.2134	0.5979	1.1588	0.5916	5	1.3932	0.5888	1.2942	0.5183
809	9	10.01	23.6	gi|118104440	PREDICTED: proteasome-associated protein ECM29 homolog isoform X2 [Gallus gallus]	Gallus gallus	5	1.0666	0.604	0.7244	0.0671	5	1.0965	0.4798	0.7516	0.0889
810	8.97	9.72	54.3	gi|56118984	alpha-centractin [Gallus gallus]	Gallus gallus	7	1.1376	0.7857	0.673	0.2019	7	1.2246	0.3417	0.7244	0.4984
811	8.97	9.14	46	gi|71894965	catalase [Gallus gallus]	Gallus gallus	6	1.0765	0.9183	1.0568	0.9364	6	0.9727	0.8562	0.955	0.8238
812	8.96	9.45	24.7	gi|45382211	tyrosine-protein kinase CSK [Gallus gallus]	Gallus gallus	5	0.9817	0.7325	0.912	0.4302	5	1.1169	0.3502	1.028	0.9595
813	8.95	9.57	25.8	gi|513215335	PREDICTED: ankyrin repeat and FYVE domain-containing protein 1 [Gallus gallus]	Gallus gallus	7	0.6792	0.2208	0.7047	0.2698	7	0.6081	0.2113	0.6486	0.1948
814	8.95	9.08	48.3	gi|61097981	succinyl-CoA ligase [ADP/GDP-forming] subunit alpha, mitochondrial [Gallus gallus]	ADP/GDP-forming	7	1.7701	0.5516	3.4356	0.0557	7	0.955	0.7715	1.6144	0.0934
815	8.95	9.05	31.7	gi|513198096	PREDICTED: non-specific lipid-transfer protein isoform X3 [Gallus gallus]	Gallus gallus	6	1.0093	0.544	1.028	0.6267	6	0.7311	0.134	0.7244	0.1968
816	8.94	10.39	41.2	gi|45383662	guanine nucleotide-binding protein subunit alpha-11 [Gallus gallus]	Gallus gallus	6	1.1376	0.9448	1.1588	0.8498	6	0.9908	0.7671	1	0.8748
817	8.92	9.68	47.3	gi|513169162	PREDICTED: glycerol-3-phosphate dehydrogenase 1-like isoform X1 [Gallus gallus]	Gallus gallus	6	0.879	0.4677	1.0568	0.7466	6	0.7447	0.1793	0.9036	0.5208
818	8.92	9.01	51.1	gi|513171378	PREDICTED: programmed cell death protein 6 isoform X3 [Gallus gallus]	Gallus gallus	5	1.5417	0.0887	1.3428	0.4144	5	1.0765	0.7351	0.9204	0.7748
819	8.91	9.03	72.6	gi|45382785	beta-galactoside-binding lectin [Gallus gallus]	Gallus gallus	6	4.4875	0.0225	6.2517	0.0065	6	8.0168	0.0399	11.1686	0.0092
820	8.84	9.35	29.8	gi|478247087	nuclear pore complex protein Nup93 [Gallus gallus]	Gallus gallus	5	0.5546	0.1395	0.3105	0.0346	5	0.6081	0.1719	0.3565	0.0679
821	8.84	9.07	51.6	gi|57529934	transmembrane emp24 domain-containing protein 10 precursor [Gallus gallus]	Gallus gallus	5	1.0093	0.7812	1.1169	0.7364	5	1.0765	0.8554	1.1912	0.4387
822	8.84	8.86	42.6	gi|303304963	26S proteasome non-ATPase regulatory subunit 14 [Gallus gallus]	Gallus gallus	5	1.0568	0.6241	0.929	0.721	5	1.0568	0.7114	0.929	0.6467
823	8.83	9.13	34.6	gi|513187291	PREDICTED: rho GTPase-activating protein 1 isoform X16 [Gallus gallus]	Gallus gallus	6	1.1588	0.7001	1.1272	0.6646	6	2.6303	0.119	2.6062	0.0622
824	8.82	8.82	65.4	gi|513237940	PREDICTED: collagen alpha-1(I) chain-like, partial [Gallus gallus]	Gallus gallus	18	10.1859	0.131	10.2802	0.1237	18	8.1658	0.1772	8.2414	0.1642
825	8.78	9.18	52.3	gi|71896911	LUC7-like 2 [Gallus gallus]	Gallus gallus	5	0.7112	0.4181	0.6026	0.2221	5	0.9376	0.8851	0.7727	0.5108
826	8.76	8.91	35.5	gi|57525076	phosphoribosyl pyrophosphate synthase-associated protein 2 [Gallus gallus]	Gallus gallus	5	0.9908	0.7198	1	0.6773	5	0.7112	0.2754	0.7311	0.381
827	8.72	9.06	32.6	gi|71895375	threonyl-tRNA synthetase, cytoplasmic [Gallus gallus]	Gallus gallus	4	1.0093	0.9441	0.9376	0.4918	4	1.028	0.9022	0.955	0.4519
828	8.69	8.79	41.9	gi|71895445	protein phosphatase 1B [Gallus gallus]	Gallus gallus	5	1.0186	0.8713	0.9727	0.957	5	1.0765	0.6487	1.0375	0.737
829	8.68	9.15	42	gi|118405172	AP-2 complex subunit mu [Gallus gallus]	Gallus gallus	7	1.0093	0.9599	0.8241	0.6438	7	0.7447	0.2542	0.6138	0.098
830	8.68	8.74	41.2	gi|167860143	protein quaking [Gallus gallus]	Gallus gallus	4	1.6749	0.3683	1.5417	0.4016	4	1.0186	0.8501	0.9462	0.4403
831	8.67	9.92	41.4	gi|45382283	ELAV-like protein 1 [Gallus gallus]	Gallus gallus	8	0.7656	0.5309	0.4742	0.2965	8	0.7798	0.556	0.4831	0.4315
832	8.67	8.78	71.5	gi|71895103	40S ribosomal protein S11 [Gallus gallus]	Gallus gallus	6	0.4831	0.0363	0.787	0.3462	6	0.4169	0.011	0.6918	0.0813
833	8.65	8.82	18.7	gi|513211441	PREDICTED: LOW QUALITY PROTEIN: tenascin-X [Gallus gallus]	Gallus gallus	6	8.7902	0.3178	8.2414	0.3373	6	6.6069	0.4684	5.8614	0.5623
834	8.61	8.64	25.4	gi|513223406	PREDICTED: LOW QUALITY PROTEIN: ubiquitin associated protein 2-like [Gallus gallus]	Gallus gallus	4	0.8017	0.5713	0.3981	0.2054	4	0.7112	0.4115	0.3436	0.0705
835	8.59	9.4	27.5	gi|478431079	carnitine O-palmitoyltransferase 2, mitochondrial precursor [Gallus gallus]	Gallus gallus	4	1.9055	0.171	1.1803	0.6555	4	1.9055	0.0902	1.2474	0.7339
836	8.56	8.63	57.7	gi|57530211	hematological and neurological expressed 1 protein [Gallus gallus]	Gallus gallus	5	0.2582	0.0392	0.2466	0.0229	5	0.4365	0.0412	0.4246	0.0239
837	8.54	8.6	35.6	gi|513190862	PREDICTED: glutamate dehydrogenase 1, mitochondrial [Gallus gallus]	Gallus gallus	6	2.729	0.1283	3.1915	0.059	6	2.2491	0.1611	2.6062	0.0809
838	8.53	14.23	67.5	gi|71895327	uncharacterized protein LOC422173 [Gallus gallus]	Gallus gallus	9	0.6546	0.8143	1.2823	0.6492	9	0.6026	0.5498	1.1272	0.6668
839	8.53	8.62	27.6	gi|212549669	calpastatin [Gallus gallus]	Gallus gallus	6	1.406	0.1706	0.8091	0.7737	6	2.884	0.0361	1.7219	0.3111
840	8.53	8.53	39.4	gi|444189297	prostaglandin E synthase 3 [Gallus gallus]	Gallus gallus	7	0.8954	0.795	0.912	0.953	7	0.5808	0.1323	0.5861	0.09
841	8.49	11.78	41	gi|513199488	PREDICTED: leucine-rich repeat-containing protein 15 [Gallus gallus]	Gallus gallus	5	1.9231	0.0787	2.6546	0.0048	5	2.7797	0.0029	3.7325	0.008
842	8.47	10.5	22.4	gi|513180379	PREDICTED: UDP-N-acetylglucosamine--peptide N-acetylglucosaminyltransferase 110 kDa subunit isoform X3 [Gallus gallus]	Gallus gallus	6	0.9727	0.8833	0.9638	0.8253	6	0.8472	0.3045	0.8395	0.2762
843	8.46	8.74	31.3	gi|61097999	saccharopine dehydrogenase-like oxidoreductase [Gallus gallus]	Gallus gallus	4	0.929	0.8869	1.4723	0.4999	4	0.6081	0.6001	0.9638	0.9727
844	8.45	9.65	28.9	gi|45382339	histone-binding protein RBBP4 [Gallus gallus]	Gallus gallus	6	0.7379	0.7817	0.7798	0.7966	6	0.597	0.4505	0.597	0.275
845	8.44	8.58	44.1	gi|71895027	eukaryotic translation initiation factor 6 [Gallus gallus]	Gallus gallus	5	0.2051	0.0033	0.5058	0.2455	5	0.227	0.0041	0.9204	0.8722
846	8.44	8.5	53.4	gi|513157516	PREDICTED: coiled-coil-helix-coiled-coil-helix domain-containing protein 3, mitochondrial isoform X3 [Gallus gallus]	Gallus gallus	5	0.9376	0.6557	1.0568	0.6296	5	0.8166	0.2267	0.9204	0.5863
847	8.44	8.5	68.3	gi|56119060	small nuclear ribonucleoprotein Sm D3 [Gallus gallus]	Gallus gallus	7	0.3873	0.6377	0.879	0.995	7	0.4018	0.7716	0.9036	0.9042
848	8.41	8.7	31.7	gi|513208748	PREDICTED: eukaryotic elongation factor 2 kinase isoform X4 [Gallus gallus]	Gallus gallus	5	1.5276	0.1161	1.3062	0.1562	5	1.5849	0.0653	1.3183	0.09
849	8.39	8.73	33	gi|513168725	PREDICTED: MAGUK p55 subfamily member 6 isoform X5 [Gallus gallus]	Gallus gallus	5	1.803	0.0122	1.1803	0.4987	5	2.8576	0.0817	1.9953	0.2457
850	8.39	8.55	40.7	gi|71895697	methylosome protein 50 [Gallus gallus]	Gallus gallus	6	0.5152	0.519	0.5105	0.1944	6	0.4699	0.3216	0.4406	0.1652
851	8.38	8.55	82	gi|71894843	fatty acid-binding protein, heart [Gallus gallus]	Gallus gallus	6	2.1478	0.0273	2.0512	0.073	6	1.9588	0.015	1.8707	0.0188
852	8.37	8.54	37.6	gi|71897015	cytosol aminopeptidase [Gallus gallus]	Gallus gallus	5	1.2134	0.3361	1	0.7844	5	1.3677	0.3593	1.1169	0.3915
853	8.36	9.57	35.2	gi|71894845	glucosamine--fructose-6-phosphate aminotransferase [isomerizing] 1 [Gallus gallus]	1.02605e+06	6	0.6792	0.4631	0.5058	0.1689	6	1.7701	0.6567	1.3804	0.8918
854	8.34	8.48	42.1	gi|459683873	dehydrogenase/reductase SDR family member 4 [Gallus gallus]	Gallus gallus	7	3.0479	0.1369	3.9811	0.2756	7	1.1169	0.7601	2.0512	0.6186
855	8.31	8.34	26.1	gi|513200957	PREDICTED: reticulocalbin-2 isoform X3 [Gallus gallus]	Gallus gallus	4	1.0375	0.7956	1.0093	0.9295	4	1.0965	0.5528	1.0666	0.6123
856	8.3	12.13	32.3	gi|388890240	junction plakoglobin [Gallus gallus]	Gallus gallus	7	0.9817	0.585	0.8872	0.7072	7	1.0864	0.5058	0.9727	0.9852
857	8.3	8.39	39.2	gi|57524857	dnaJ homolog subfamily A member 2 [Gallus gallus]	Gallus gallus	5	1.2942	0.6625	1.3677	0.5303	5	1.1912	0.8116	1.2589	0.6431
858	8.27	10.47	40.3	gi|363737227	PREDICTED: actin-like 6A [Gallus gallus]	Gallus gallus	6	0.7943	0.2675	0.9036	0.6036	6	0.9204	0.8629	1.0471	0.7654
859	8.26	8.53	28.2	gi|513178964	PREDICTED: rho-associated protein kinase 2 isoform X2 [Gallus gallus]	Gallus gallus	4	1.3677	0.4104	1.4588	0.4005	4	1.2359	0.8102	1.3932	0.7682
860	8.26	8.26	42.1	gi|56605972	activated RNA polymerase II transcriptional coactivator p15 [Gallus gallus]	Gallus gallus	4	1.0666	0.6582	0.8872	0.9931	4	1.0666	0.7389	0.879	0.9139
861	8.25	8.38	47.2	gi|513236368	PREDICTED: nuclear calmodulin-binding protein [Gallus gallus]	Gallus gallus	4	0.5754	0.0193	0.413	0.0055	4	0.5808	0.0384	0.4207	0.0059
862	8.24	8.54	43.8	gi|46048964	thymocyte nuclear protein 1 [Gallus gallus]	Gallus gallus	4	1.1482	0.6162	1.2023	0.4342	4	2.208	0.3102	2.5119	0.1474
863	8.24	8.33	54.2	gi|478621068	adenine phosphoribosyltransferase-like isoform 1 [Gallus gallus]	Gallus gallus	4	0.7586	0.4824	0.7178	0.2594	4	0.673	0.115	0.6368	0.0914
864	8.22	9.5	38.2	gi|513167116	PREDICTED: microtubule-associated protein 4 isoform X2 [Gallus gallus]	Gallus gallus	7	0.3311	0.0066	0.4831	0.0854	7	0.3565	0.0644	0.4966	0.0703
865	8.21	8.36	35	gi|45383724	integrin-linked protein kinase [Gallus gallus]	Gallus gallus	5	0.7311	0.3775	0.5598	0.964	5	1.4322	0.7336	1.0965	0.3963
866	8.17	8.47	39.7	gi|45383812	mitogen-activated protein kinase 1 [Gallus gallus]	Gallus gallus	5	0.7178	0.4391	0.8872	0.9666	5	0.7943	0.3692	0.9817	0.857
867	8.17	8.17	56.3	gi|356582407	ribosomal protein L32 [Gallus gallus]	Gallus gallus	5	0.5152	0.02	0.5012	0.0813	5	0.52	0.0558	0.5152	0.0891
868	8.14	10.65	36.9	gi|513196894	PREDICTED: collagen alpha-1(XI) chain isoform X5 [Gallus gallus]	Gallus gallus	7	1.0186	0.9178	1.1169	0.9072	7	1	0.946	1.0965	0.9511
869	8.14	8.32	27.7	gi|306518680	SWI/SNF related, matrix associated, actin dependent regulator of chromatin, subfamily e, member 1 [Gallus gallus]	Gallus gallus	5	0.912	0.9839	0.16	0.1102	5	1.2359	0.4565	0.177	0.25
870	8.14	8.2	42.3	gi|57530306	eukaryotic translation initiation factor 3 subunit M [Gallus gallus]	Gallus gallus	5	1.0765	0.6246	0.8551	0.492	5	1.0375	0.7281	0.8241	0.2072
871	8.12	9.02	25.8	gi|513229830	PREDICTED: transportin-1 isoform X4 [Gallus gallus]	Gallus gallus	4	1.0471	0.9865	1.0568	0.8612	4	0.929	0.4138	0.9376	0.4789
872	8.1	8.34	60	gi|71895247	vesicle-trafficking protein SEC22b precursor [Gallus gallus]	Gallus gallus	5	1.028	0.8852	1.0568	0.9651	5	0.9204	0.5174	0.9462	0.4424
873	8.1	8.14	33.6	gi|513223686	PREDICTED: selenium-binding protein 1-A-like isoform X3 [Gallus gallus]	Gallus gallus	5	1.2359	0.363	1.1482	0.3323	5	1.0864	0.4991	1	0.9912
874	8.09	8.12	50.6	gi|513211940	PREDICTED: delta-aminolevulinic acid dehydratase isoform X2 [Gallus gallus]	Gallus gallus	4	0.8872	0.4422	0.9908	0.758	4	0.929	0.4867	1.0375	0.6917
875	8.08	15.71	32.7	gi|513205860	PREDICTED: cullin-associated NEDD8-dissociated protein 1 isoform X3 [Gallus gallus]	Gallus gallus	9	0.4966	0.4135	1.3932	0.9289	9	0.9908	0.9619	3.0479	0.5482
876	8.08	8.15	30.9	gi|477507234	fibulin-5 precursor [Gallus gallus]	Gallus gallus	5	1.888	0.2554	2.704	0.054	5	2.8314	0.2323	4.0179	0.0554
877	8.07	8.34	32.5	gi|45384518	retinal dehydrogenase 2 [Gallus gallus]	Gallus gallus	6	0.6668	0.2124	0.4365	0.0795	6	0.6427	0.163	0.4055	0.0451
878	8.07	8.25	46.9	gi|57529473	nuclear migration protein nudC [Gallus gallus]	Gallus gallus	4	0.4656	0.2639	0.4018	0.0677	4	0.4742	0.1049	0.3945	0.0554
879	8.07	8.23	42.1	gi|513228208	PREDICTED: haloacid dehalogenase-like hydrolase domain containing 2 isoform X1 [Gallus gallus]	Gallus gallus	4	0.8017	0.9481	0.2754	0.4419	4	1.6904	0.4814	0.673	0.9789
880	8.06	8.28	29.6	gi|118092268	PREDICTED: serine/threonine-protein phosphatase 2A 56 kDa regulatory subunit epsilon isoform isoform X2 [Gallus gallus]	Gallus gallus	4	0.631	0.6082	0.8551	0.682	4	0.673	0.2165	0.8872	0.501
881	8.04	8.58	32.4	gi|432134272	family with sequence similarity 114, member A1 [Gallus gallus]	Gallus gallus	6	0.8166	0.6434	1.0471	0.9925	6	0.8472	0.6685	1.0864	0.9509
882	8.04	8.17	37.1	gi|45382943	sodium/potassium-transporting ATPase subunit beta-1 [Gallus gallus]	Gallus gallus	5	2.5823	0.0357	2.4889	0.0257	5	2.2699	0.0807	2.1677	0.0543
883	8.02	8.49	36.1	gi|363744898	PREDICTED: methylcrotonoyl-CoA carboxylase beta chain, mitochondrial [Gallus gallus]	Gallus gallus	5	2.2909	0.0725	1.803	0.1871	5	2.1878	0.0803	1.6749	0.2006
884	8.02	8.18	56.9	gi|45382455	UPF0568 protein C14orf166 homolog [Gallus gallus]	Gallus gallus	5	0.8872	0.6054	0.879	0.6494	5	0.8954	0.9307	0.8872	0.8896
885	8.02	8.14	35	gi|86129442	cleavage and polyadenylation specificity factor subunit 6 [Gallus gallus]	Gallus gallus	4	0.6607	0.6497	1.2589	0.7022	4	0.4831	0.3037	0.8872	0.7502
886	8.02	8.09	35.9	gi|45383337	SPARC precursor [Gallus gallus]	Gallus gallus	4	1.3804	0.5372	1.2246	0.8609	4	1.888	0.173	1.6904	0.2457
887	8.01	8.24	22.8	gi|313747444	mitochondrial-processing peptidase subunit beta [Gallus gallus]	Gallus gallus	4	0.8166	0.3632	0.9908	0.7645	4	0.8395	0.4787	1.0186	0.5841
888	8.01	8.01	30.1	gi|71896867	60S ribosomal protein L11 [Gallus gallus]	Gallus gallus	6	0.879	0.9875	0.7798	0.8747	6	0.6486	0.5872	0.5808	0.5205
889	8	17.73	61.6	gi|45384118	myosin regulatory light chain 2, smooth muscle major isoform [Gallus gallus]	Gallus gallus	13	1.7701	0.599	2.2699	0.261	13	0.9204	0.9727	1.3183	0.3049
890	8	8.05	38.8	gi|5834847	cytochrome c oxidase subunit II [Gallus gallus]	Gallus gallus	4	0.8395	0.2492	1.406	0.2664	4	0.8166	0.3738	1.4191	0.412
891	8	8.05	44.5	gi|513209509	PREDICTED: uncharacterized protein LOC770260 isoform X1 [Gallus gallus]	Gallus gallus	5	5.0582	0.2098	6.8549	0.107	5	6.9183	0.138	9.4624	0.0736
892	8	8	50.8	gi|487441312	prefoldin subunit 4 [Gallus gallus]	Gallus gallus	4	0.9638	0.7898	2.1281	0.5502	4	0.7447	0.7987	1.7539	0.5497
893	7.99	20.99	34.9	gi|45383696	hexokinase-2 [Gallus gallus]	Gallus gallus	10	2.1086	0.7177	2.2284	0.4465	10	1.8535	0.3537	1.9409	0.2273
894	7.99	8.08	77.6	gi|513162510	PREDICTED: ATP synthase-coupling factor 6, mitochondrial isoform X3 [Gallus gallus]	Gallus gallus	6	0.879	0.433	1.803	0.1252	6	0.5546	0.6865	1.2246	0.6558
895	7.98	8.86	31.6	gi|513198844	PREDICTED: UDP-glucose:glycoprotein glucosyltransferase 1 isoform X11 [Gallus gallus]	Gallus gallus	7	0.8318	0.7432	0.492	0.0646	7	0.8017	0.7259	0.4831	0.0406
896	7.98	8.05	90.3	gi|268370299	eukaryotic translation initiation factor 1 [Gallus gallus]	Gallus gallus	4	1.1695	0.7363	1	0.983	4	1.0186	0.9579	0.871	0.7875
897	7.96	8.51	38.8	gi|45382569	actin-related protein 2 [Gallus gallus]	Gallus gallus	5	1.0864	0.8412	1.0965	0.641	5	1.0375	0.9966	1.0375	0.7632
898	7.96	8.13	43.3	gi|118093746	PREDICTED: actin-related protein 2/3 complex subunit 2 [Gallus gallus]	Gallus gallus	6	0.8872	0.6567	1.0568	0.8136	6	0.7311	0.3241	0.863	0.8359
899	7.96	8.09	46.2	gi|363740925	PREDICTED: pyrroline-5-carboxylate reductase 1, mitochondrial isoform X1 [Gallus gallus]	Gallus gallus	4	0.9036	0.5593	0.9817	0.9514	4	0.9908	0.7624	1.0666	0.7082
900	7.94	8.09	46.5	gi|45384316	proteasome subunit alpha type-1 [Gallus gallus]	Gallus gallus	5	0.871	0.9037	1.0965	0.3819	5	0.6138	0.1627	0.7798	0.4525
901	7.91	8	45.4	gi|363740917	PREDICTED: 39S ribosomal protein L12, mitochondrial [Gallus gallus]	Gallus gallus	4	0.8551	0.509	0.7656	0.2814	4	0.8091	0.3729	0.7244	0.2063
902	7.9	8	26.9	gi|471434827	chromosome 1 open reading frame, human C11orf54 [Gallus gallus]	Gallus gallus	4	1.5417	0.3964	3.2509	0.263	4	1.556	0.5948	4.2855	0.1984
903	7.9	7.96	41.7	gi|513165890	PREDICTED: gamma-sarcoglycan isoform X11 [Gallus gallus]	Gallus gallus	5	2.0137	0.0938	1.6904	0.1293	5	2.208	0.0911	1.8535	0.1253
904	7.9	7.96	63.9	gi|363745941	PREDICTED: prefoldin subunit 5 isoform X1 [Gallus gallus]	Gallus gallus	5	0.8954	0.552	0.863	0.5014	5	0.8954	0.8199	0.863	0.7781
905	7.9	7.9	42.4	gi|57529406	VAMP (vesicle-associated membrane protein)-associated protein B and C [Gallus gallus]	Gallus gallus	4	1.0093	0.9347	1.028	0.8976	4	1.0666	0.8057	1.0864	0.772
906	7.89	10.06	45	gi|45382571	40S ribosomal protein S6 [Gallus gallus]	Gallus gallus	6	0.7047	0.6231	0.9727	0.3524	6	0.8318	0.6971	1.1588	0.2613
907	7.89	8.08	35.7	gi|90968644	olfactomedin-like protein 3 precursor [Gallus gallus]	Gallus gallus	4	0.6607	0.9577	1.0375	0.9977	4	0.5702	0.9505	0.912	0.9903
908	7.89	7.93	68.7	gi|45384212	lysozyme C precursor [Gallus gallus]	Gallus gallus	8	2.7797	0.0224	1.0666	0.7088	8	1.6596	0.141	0.6368	0.1514
909	7.87	8.16	72.7	gi|45383556	fatty acid-binding protein, adipocyte [Gallus gallus]	Gallus gallus	6	0.6918	0.5315	1.0186	0.9587	6	0.863	0.9293	1.2706	0.5522
910	7.86	8.06	41.9	gi|363742094	PREDICTED: V-type proton ATPase subunit B, brain isoform [Gallus gallus]	Gallus gallus	5	0.8472	0.7216	0.7656	0.5752	5	0.7727	0.5906	0.6982	0.4786
911	7.84	7.88	26.3	gi|363745185	PREDICTED: serine protease HTRA2, mitochondrial, partial [Gallus gallus]	Gallus gallus	5	1.3552	0.2361	1.4454	0.1909	5	1.0093	0.9395	1.0765	0.7542
912	7.82	8.47	48.9	gi|118101810	PREDICTED: porphobilinogen deaminase isoform X2 [Gallus gallus]	Gallus gallus	4	0.6668	0.1644	0.7178	0.1362	4	0.7586	0.2947	0.8166	0.2088
913	7.82	8.1	34.8	gi|72535134	cytoplasmic aconitate hydratase [Gallus gallus]	Gallus gallus	8	1.0375	0.7569	1.2023	0.2313	8	0.955	0.7466	1.1066	0.4997
914	7.75	7.83	33.1	gi|513167376	PREDICTED: tumor necrosis factor receptor superfamily member 16-like [Gallus gallus]	Gallus gallus	6	1.1066	0.7806	0.9638	0.9258	6	1.6444	0.2676	1.4454	0.3867
915	7.74	8.58	23.2	gi|513165000	PREDICTED: LIM domain only protein 7 isoform X16 [Gallus gallus]	Gallus gallus	4	3.8019	0.0238	2.9107	0.1002	4	3.1046	0.0591	2.2284	0.3245
916	7.74	8.04	52.6	gi|363746072	PREDICTED: neuroblast differentiation-associated protein AHNAK-like [Gallus gallus]	Gallus gallus	6	2.466	0.1873	3.1623	0.0235	6	2.8314	0.0076	3.5975	0.004
917	7.72	9.12	36.3	gi|513231637	PREDICTED: protein Hook homolog 3 isoform X2 [Gallus gallus]	Gallus gallus	6	1.1482	0.9981	0.8954	0.7249	6	1.1482	0.7725	0.8954	0.9923
918	7.72	8.48	35.3	gi|48976117	cadherin-13 precursor [Gallus gallus]	Gallus gallus	6	3.1623	0.0623	3.3419	0.0554	6	2.3768	0.1005	2.3988	0.0869
919	7.66	10.65	40.8	gi|57525224	far upstream element-binding protein 3 [Gallus gallus]	Gallus gallus	6	0.9036	0.6578	0.597	0.5063	6	0.597	0.0909	0.3981	0.1601
920	7.66	7.78	53	gi|319655747	cystatin precursor [Gallus gallus]	Gallus gallus	5	0.9908	0.9956	1.0965	0.8004	5	0.912	0.7437	1.0093	0.9522
921	7.66	7.67	67.7	gi|475503508	N-alpha-acetyltransferase 38, NatC auxiliary subunit [Gallus gallus]	Gallus gallus	4	1.1588	0.9523	0.8395	0.5162	4	0.7047	0.5354	0.5152	0.2278
922	7.63	7.93	31.6	gi|98162715	developmentally regulated GTP binding protein 1 [Gallus gallus]	Gallus gallus	4	1.0471	0.7596	1.3183	0.4766	4	0.9727	0.976	1.2359	0.1964
923	7.62	7.83	52.2	gi|57529497	ATP-dependent RNA helicase DDX19B [Gallus gallus]	Gallus gallus	7	0.6194	0.3714	0.8318	0.3986	7	0.6138	0.3706	0.8241	0.506
924	7.6	9.06	51.5	gi|475807701	3-oxo-5-beta-steroid 4-dehydrogenase [Gallus gallus]	Gallus gallus	5	0.8166	0.548	0.7244	0.364	5	0.6855	0.4295	0.6194	0.1977
925	7.58	8.1	59.5	gi|60302750	proteasome activator complex subunit 3 [Gallus gallus]	Gallus gallus	4	1.2359	0.9775	0.871	0.2613	4	0.912	0.703	0.631	0.1502
926	7.57	28.91	65.2	gi|45382393	gamma-enolase [Gallus gallus]	Gallus gallus	39	1.1272	0.0262	1	0.8034	39	1.556	0.0296	1.6904	0.0079
927	7.55	10.67	27.4	gi|319803085	GTP-binding protein 1 [Gallus gallus]	Gallus gallus	7	1.3183	0.533	1.0471	0.8864	7	1.3305	0.5023	1.0666	0.8309
928	7.55	7.58	65.6	gi|57525011	S-phase kinase-associated protein 1 [Gallus gallus]	Gallus gallus	7	0.5058	0.1164	0.8241	0.5579	7	0.5395	0.1666	0.8954	0.7303
929	7.53	8.18	19.9	gi|313760582	N-acetylglucosamine-6-sulfatase precursor [Gallus gallus]	Gallus gallus	6	0.1355	0.032	0.52	0.235	6	0.2312	0.0374	0.9817	0.8404
930	7.51	16.44	51.7	gi|513199132	PREDICTED: septin-2 isoform X3 [Gallus gallus]	Gallus gallus	11	0.7311	0.0992	0.912	0.433	11	0.7943	0.129	1	0.5459
931	7.5	12.04	46.2	gi|45384194	insulin-like growth factor 2 mRNA-binding protein 1 [Gallus gallus]	Gallus gallus	12	0.6427	0.1862	0.9908	0.9931	12	0.5152	0.0646	0.787	0.3973
932	7.5	7.63	43.7	gi|61098300	26S proteasome non-ATPase regulatory subunit 5 [Gallus gallus]	Gallus gallus	5	1.1169	0.5403	1.1695	0.31	5	1.028	0.7249	1.0864	0.5854
933	7.49	7.51	35.2	gi|45382251	ubiquitin carboxyl-terminal hydrolase isozyme L3 [Gallus gallus]	Gallus gallus	6	1.5996	0.3751	1.1272	0.8976	6	1.7219	0.3327	1.2359	0.9856
934	7.45	7.76	17.3	gi|513182474	PREDICTED: extracellular matrix protein FRAS1 isoform X3 [Gallus gallus]	Gallus gallus	7	1.556	0.5363	1.3305	0.7338	7	1.803	0.3925	1.5136	0.7456
935	7.44	7.64	45.1	gi|71895237	eukaryotic translation initiation factor 1A, Y chromosome [Gallus gallus]	Gallus gallus	4	1.0666	0.6566	1.0471	0.6423	4	0.8318	0.3409	0.8166	0.3288
936	7.44	7.53	37.6	gi|57525423	V-type proton ATPase subunit E 1 [Gallus gallus]	Gallus gallus	4	1.0765	0.4772	1.1376	0.445	4	0.929	0.9622	0.9908	0.9967
937	7.43	7.92	21.8	gi|513192199	PREDICTED: SEC23-interacting protein isoform X3 [Gallus gallus]	Gallus gallus	4	1.6904	0.3087	0.871	0.7967	4	2.0137	0.3287	1.2023	0.9665
938	7.42	7.52	35.7	gi|513183007	PREDICTED: enolase-phosphatase E1 isoform X2 [Gallus gallus]	Gallus gallus	5	3.1915	0.6487	4.7424	0.2602	5	1.1695	0.5712	1.8535	0.5161
939	7.41	7.9	25.4	gi|513167110	PREDICTED: SWI/SNF complex subunit SMARCC1 [Gallus gallus]	Gallus gallus	6	0.8241	0.3855	0.5058	0.0739	6	0.6855	0.1717	0.4246	0.0364
940	7.4	7.67	33.4	gi|45382817	2-oxoisovalerate dehydrogenase subunit beta, mitochondrial precursor [Gallus gallus]	Gallus gallus	4	4.0179	0.2406	3.1046	0.2975	4	1.3677	0.4555	1.1376	0.7331
941	7.4	7.62	31.9	gi|493794684	pyridoxal kinase isoform 1 [Gallus gallus]	Gallus gallus	9	5.3456	0.1559	4.2855	0.157	9	1.4588	0.5689	1.1169	0.7022
942	7.4	7.47	76.6	gi|45384218	superoxide dismutase [Cu-Zn] [Gallus gallus]	Cu-Zn	7	0.6486	0.592	0.4365	0.1241	7	0.7112	0.646	0.4831	0.1192
943	7.33	8.55	24.6	gi|513185546	PREDICTED: LOW QUALITY PROTEIN: dysferlin [Gallus gallus]	Gallus gallus	5	1.0864	0.8475	2.704	0.0456	5	0.6918	0.6445	1.8707	0.132
944	7.32	7.4	63.7	gi|381214362	actin-related protein 2/3 complex subunit 4 [Gallus gallus]	Gallus gallus	5	0.6792	0.1106	0.3733	0.079	5	0.5495	0.0893	0.3076	0.0853
945	7.25	9.41	44.6	gi|118082329	PREDICTED: ras-related protein Rab-21 [Gallus gallus]	Gallus gallus	6	1.0666	0.8534	0.9462	0.8447	6	1.2474	0.2955	1.1066	0.5359
946	7.23	7.37	26.5	gi|513161336	PREDICTED: trypsin I-P1-like, partial [Gallus gallus]	Gallus gallus	23	0.5012	0.6962	1.1169	0.8061	23	0.3664	0.4662	0.7656	0.8257
947	7.23	7.27	40.3	gi|513237388	PREDICTED: RNA-binding protein 4B-like [Gallus gallus]	Gallus gallus	5	1.0666	0.96	0.8954	0.9771	5	0.879	0.8592	0.7447	0.7085
948	7.21	24.8	45.2	gi|45382259	probable ATP-dependent RNA helicase DDX5 [Gallus gallus]	Gallus gallus	15	0.52	0.1209	0.2831	0.0429	15	0.8017	0.7483	0.4487	0.1112
949	7.18	7.86	21.9	gi|513170205	PREDICTED: collagen alpha-1(XV) chain isoform X6 [Gallus gallus]	Gallus gallus	6	0.7311	0.1205	1.0471	0.8901	6	0.6668	0.1615	0.955	0.887
950	7.18	7.31	37	gi|513223965	PREDICTED: prefoldin subunit 2 isoform X2 [Gallus gallus]	Gallus gallus	4	0.7311	0.4515	0.7244	0.5092	4	0.5808	0.2502	0.5702	0.2828
951	7.18	7.24	25	gi|513198015	PREDICTED: FAS-associated factor 1 [Gallus gallus]	Gallus gallus	5	0.9817	0.9406	1.028	0.8125	5	0.8551	0.4845	0.8872	0.5838
952	7.16	7.31	34.7	gi|71895451	twinfilin-2 [Gallus gallus]	Gallus gallus	5	0.5495	0.4331	0.5105	0.2053	5	0.6668	0.5438	0.6081	0.3452
953	7.16	7.2	43.3	gi|296090736	DNA-(apurinic or apyrimidinic site) lyase [Gallus gallus]	Gallus gallus	5	1.2474	0.6191	1.3677	0.1845	5	0.8166	0.6913	0.871	0.8197
954	7.15	7.22	52.2	gi|57525182	26S proteasome non-ATPase regulatory subunit 9 [Gallus gallus]	Gallus gallus	4	1.803	0.5353	1.2589	0.5713	4	0.8954	0.6398	0.6855	0.6002
955	7.14	7.31	62.7	gi|54020714	BH3-interacting domain death agonist [Gallus gallus]	Gallus gallus	4	0.6607	0.641	0.3251	0.2046	4	0.6252	0.7132	0.2911	0.2248
956	7.13	7.46	36.9	gi|57529478	putative oxidoreductase GLYR1 [Gallus gallus]	Gallus gallus	4	1.3062	0.5202	1.2359	0.4353	4	1.2474	0.6212	1.1695	0.5203
957	7.11	7.14	48.6	gi|47087173	nuclear ubiquitous casein and cyclin-dependent kinases substrate [Gallus gallus]	Gallus gallus	3	1.2823	0.6129	1.4859	0.1315	3	1.7539	0.3971	2.0324	0.0399
958	7.1	7.28	59.4	gi|513221071	PREDICTED: chloride intracellular channel protein 4 isoform X3 [Gallus gallus]	Gallus gallus	5	0.6368	0.4709	0.673	0.4695	5	0.5702	0.4112	0.6026	0.4101
959	7.1	7.14	32.5	gi|71897269	isocitrate dehydrogenase [NAD] subunit beta, mitochondrial [Gallus gallus]	NAD	4	0.9908	0.9027	1.0568	0.8974	4	1.028	0.7715	1.0568	0.7661
960	7.06	7.37	52.6	gi|479277984	isoamyl acetate-hydrolyzing esterase 1 homolog [Gallus gallus]	Gallus gallus	3	3.9811	0.0485	1.6444	0.5101	3	1.7219	0.3542	0.7244	0.4302
961	7.06	7.33	18.4	gi|71894773	protein flightless-1 homolog [Gallus gallus]	Gallus gallus	4	0.8241	0.9781	0.7727	0.79	4	1.3932	0.4275	1.1912	0.5247
962	7.06	7.09	75.2	gi|71896473	cellular retinoic acid-binding protein 1 [Gallus gallus]	Gallus gallus	4	0.4207	0.2916	0.2109	0.0219	4	0.4656	0.2762	0.278	0.0488
963	7.05	21.56	65.4	gi|54020693	ADP/ATP translocase 3 [Gallus gallus]	Gallus gallus	15	0.3373	0.082	0.2679	0.1009	15	0.631	0.4287	0.5445	0.5178
964	7.04	7.93	48	gi|363730779	PREDICTED: acyl-protein thioesterase 1 isoform X1 [Gallus gallus]	Gallus gallus	8	0.9727	0.8853	1.1272	0.568	8	0.8091	0.3761	0.9462	0.8002
965	7.04	7.32	39.8	gi|513236975	PREDICTED: ATPase Asna1-like, partial [Gallus gallus]	Gallus gallus	5	1.2134	0.7197	1.4723	0.432	5	0.8318	0.6234	1.0093	0.9916
966	7.02	7.28	32.5	gi|45382147	protein syndesmos precursor [Gallus gallus]	Gallus gallus	5	1.4723	0.3804	0.7447	0.6285	5	1.2823	0.2464	0.6194	0.4263
967	7.02	7.1	18.4	gi|61098378	aspartyl aminopeptidase [Gallus gallus]	Gallus gallus	4	1.5849	0.4992	1.4588	0.7996	4	1.0375	0.8499	0.9036	0.5866
968	7.02	7.02	25.3	gi|513161036	PREDICTED: microfibrillar-associated protein 5 isoform X5 [Gallus gallus]	Gallus gallus	5	12.4738	0.213	8.4723	0.2005	5	14.3219	0.1077	11.5878	0.0907
969	7.01	7.08	40	gi|513236222	PREDICTED: glutaryl-CoA dehydrogenase, mitochondrial, partial [Gallus gallus]	Gallus gallus	4	0.9376	0.7182	0.9462	0.7226	4	0.9204	0.5865	0.9376	0.5903
970	7	7.16	32.9	gi|71895509	splicing factor 3A subunit 1 [Gallus gallus]	Gallus gallus	4	0.7244	0.2147	0.8872	0.5489	4	0.8091	0.3413	1.0093	0.6679
971	6.99	7.11	28.3	gi|45382275	histone deacetylase 2 [Gallus gallus]	Gallus gallus	4	0.7178	0.2326	0.52	0.122	4	0.5598	0.2633	0.3436	0.043
972	6.96	7.43	18.1	gi|513191005	PREDICTED: protein transport protein Sec24C isoform X7 [Gallus gallus]	Gallus gallus	4	0.871	0.3338	0.955	0.5855	4	0.912	0.5421	1	0.8124
973	6.96	7.03	42.5	gi|215598667	S-methyl-5'-thioadenosine phosphorylase [Gallus gallus]	Gallus gallus	4	0.912	0.415	0.7311	0.109	4	1.1169	0.3284	0.8954	0.9048
974	6.94	7.03	57.4	gi|56118966	60S ribosomal protein L30 [Gallus gallus]	Gallus gallus	9	1	0.9248	1.028	0.6718	9	1.0186	0.9721	1.0568	0.6452
975	6.94	6.99	58.3	gi|45383924	cysteine and glycine-rich protein 2 [Gallus gallus]	Gallus gallus	5	0.9817	0.3411	0.7112	0.1025	5	0.863	0.3271	0.631	0.1369
976	6.93	7.07	19.4	gi|71896041	lipoma-preferred partner homolog [Gallus gallus]	Gallus gallus	4	0.955	0.8023	0.929	0.9086	4	0.955	0.7488	0.929	0.966
977	6.91	7.19	26.9	gi|57529515	ornithine aminotransferase, mitochondrial [Gallus gallus]	Gallus gallus	4	1.1066	0.732	1.1695	0.3121	4	0.9462	0.6524	1.0093	0.6345
978	6.91	6.96	41	gi|319918842	serum paraoxonase/arylesterase 2 precursor [Gallus gallus]	Gallus gallus	4	2.208	0.317	4.0926	0.044	4	0.8551	0.8286	1.7701	0.1191
979	6.91	6.95	26.2	gi|118103279	PREDICTED: cartilage oligomeric matrix protein [Gallus gallus]	Gallus gallus	4	0.7516	0.9787	0.3048	0.385	4	2.9376	0.4341	1.3677	0.9507
980	6.91	6.92	74.7	gi|118405166	deoxyuridine 5'-triphosphate nucleotidohydrolase, mitochondrial [Gallus gallus]	Gallus gallus	5	0.871	0.6307	0.673	0.6252	5	0.4055	0.0501	0.3311	0.1227
981	6.89	7.63	30.6	gi|45383788	collagen, type XVIII, alpha 1 precursor [Gallus gallus]	Gallus gallus	6	7.5162	0.0855	10.9648	0.0148	6	1.5417	0.4254	2.208	0.0651
982	6.89	7.05	26.4	gi|513202685	PREDICTED: enhancer of mRNA-decapping protein 4 isoform X3 [Gallus gallus]	Gallus gallus	5	1.7378	0.5957	0.6368	0.737	5	1.0375	0.8805	0.3532	0.2238
983	6.89	6.98	32.5	gi|513163070	PREDICTED: cystathionine beta-synthase [Gallus gallus]	Gallus gallus	5	0.4966	0.0914	0.4699	0.1047	5	0.9036	0.8639	0.8318	0.9114
984	6.87	7.01	48	gi|71895513	cytochrome c oxidase subunit 4 isoform 1, mitochondrial [Gallus gallus]	Gallus gallus	5	0.9908	0.5097	1.6904	0.1026	5	0.787	0.9814	1.3305	0.2199
985	6.83	8	24.1	gi|459642348	ankyrin 3, node of Ranvier (ankyrin G) [Gallus gallus]	Gallus gallus	8	2.3335	0.0394	3.4356	0.0717	8	2.9648	0.1628	3.6644	0.1098
986	6.81	7.08	33.3	gi|45384424	ectonucleoside triphosphate diphosphohydrolase 2 precursor [Gallus gallus]	Gallus gallus	4	1.7865	0.1481	2.1677	0.0709	4	2.1086	0.1704	2.4889	0.1188
987	6.81	7.04	36.3	gi|71895133	thyroid hormone receptor-associated protein 3 [Gallus gallus]	Gallus gallus	4	1.2134	0.5873	2.1281	0.0247	4	1.0965	0.9873	1.888	0.1725
988	6.81	7.04	25.1	gi|355390334	delta-1-pyrroline-5-carboxylate dehydrogenase, mitochondrial [Gallus gallus]	Gallus gallus	4	1.9409	0.75	1.4859	0.7692	4	1.406	0.4447	1.3183	0.5706
989	6.81	6.96	34.4	gi|513226513	PREDICTED: ran-binding protein 3 isoform X8 [Gallus gallus]	Gallus gallus	3	0.0631	0.0141	0.5495	0.0436	3	0.0679	0.0189	0.5248	0.074
990	6.8	6.88	35.4	gi|513188939	PREDICTED: smoothelin-like protein 1 [Gallus gallus]	Gallus gallus	4	1.1695	0.3539	1.3183	0.1043	4	1.0765	0.6924	1.2134	0.3351
991	6.8	6.88	37.9	gi|381342488	diphosphoinositol polyphosphate phosphohydrolase 1 [Gallus gallus]	Gallus gallus	4	4.2855	0.5302	2.5351	0.4757	4	1.9231	0.414	1.1588	0.3948
992	6.79	6.98	37.4	gi|71896851	splicing factor, arginine/serine-rich 11 [Gallus gallus]	Gallus gallus	3	0.912	0.5632	0.955	0.7355	3	0.9727	0.9234	1.0093	0.8666
993	6.75	7.47	23.5	gi|513173893	PREDICTED: protein scribble homolog [Gallus gallus]	Gallus gallus	5	2.3121	0.5058	3.6983	0.1938	5	1.6904	0.34	2.4889	0.1827
994	6.75	7.11	52	gi|497815304	dual specificity mitogen-activated protein kinase kinase 3 [Gallus gallus]	Gallus gallus	3	0.7112	0.3069	0.9376	0.8477	3	0.673	0.2604	0.8954	0.7201
995	6.75	6.98	24.1	gi|513207520	PREDICTED: transcription elongation regulator 1 isoform X7 [Gallus gallus]	Gallus gallus	3	0.4656	0.3992	0.52	0.1697	3	0.5808	0.766	0.6607	0.6441
996	6.75	6.76	40.4	gi|57529813	mitotic checkpoint protein BUB3 [Gallus gallus]	Gallus gallus	5	1.1169	0.7635	1.3677	0.4019	5	1.0666	0.7378	1.3062	0.2074
997	6.74	6.98	46	gi|444741647	endoplasmic reticulum resident protein 29 precursor [Gallus gallus]	Gallus gallus	4	1.1066	0.7682	1.1376	0.944	4	1.1695	0.746	1.2023	0.9199
998	6.73	7.29	40.7	gi|57529615	D-beta-hydroxybutyrate dehydrogenase, mitochondrial precursor [Gallus gallus]	Gallus gallus	6	0.3981	0.0665	0.1995	0.0031	6	0.3499	0.0287	0.1722	0.0022
999	6.73	6.81	43.8	gi|71895283	GTP-binding protein SAR1b [Gallus gallus]	Gallus gallus	7	1.0666	0.3071	1.4191	0.3213	7	0.6081	0.6684	0.8166	0.638
1000	6.71	7	32	gi|513205261	PREDICTED: dolichyl-diphosphooligosaccharide--protein glycosyltransferase subunit 1 [Gallus gallus]	Gallus gallus	5	1.0471	0.4708	0.929	0.8543	5	1.0186	0.479	0.9036	0.9348
1001	6.71	6.85	21.7	gi|513190647	PREDICTED: cell division cycle and apoptosis regulator protein 1 isoform X8 [Gallus gallus]	Gallus gallus	5	1.0186	0.8813	1.1695	0.5327	5	1.0965	0.6589	1.2589	0.3819
1002	6.7	6.77	41.5	gi|118097461	PREDICTED: myozenin-3 isoform X2 [Gallus gallus]	Gallus gallus	4	4.7863	0.265	3.8019	0.2801	4	4.8753	0.1714	4.1687	0.1745
1003	6.7	6.73	58.3	gi|363741635	PREDICTED: LOW QUALITY PROTEIN: 40S ribosomal protein S21 [Gallus gallus]	Gallus gallus	5	0.9638	0.9609	0.9376	0.8808	5	0.7798	0.7134	0.7586	0.7827
1004	6.69	8.51	22.9	gi|45384180	DNA topoisomerase 2-beta [Gallus gallus]	Gallus gallus	4	1.6144	0.4691	1.8707	0.0356	4	1.2823	0.6033	1.4997	0.1599
1005	6.69	6.79	25.6	gi|71895537	cytoplasmic dynein 1 light intermediate chain 2 [Gallus gallus]	Gallus gallus	4	0.9908	0.9048	1.0471	0.6638	4	0.929	0.8513	0.9908	0.8898
1006	6.69	6.69	18.3	gi|56119058	vacuolar protein sorting-associated protein 29 [Gallus gallus]	Gallus gallus	4	0.9638	0.9428	0.8472	0.4668	4	0.8395	0.7759	0.7379	0.3739
1007	6.67	8.41	30.5	gi|293651608	cytoplasmic linker associated protein 2 [Gallus gallus]	Gallus gallus	4	1.1066	0.5076	1.0568	0.5126	4	1.1588	0.375	1.1066	0.3087
1008	6.65	7.01	58.3	gi|50755563	PREDICTED: 28 kDa heat- and acid-stable phosphoprotein isoform X2 [Gallus gallus]	Gallus gallus	4	0.6668	0.0979	0.4446	0.2613	4	0.5058	0.0308	0.3664	0.0776
1009	6.65	6.87	22.5	gi|513157261	PREDICTED: serine/threonine-protein phosphatase 6 regulatory subunit 2 isoform X3 [Gallus gallus]	Gallus gallus	4	0.912	0.4334	0.955	0.7818	4	0.929	0.4328	0.9727	0.7809
1010	6.64	13.23	38.1	gi|56605886	plastin-2 [Gallus gallus]	Gallus gallus	7	1.6144	0.2365	1.0666	0.9956	7	4.529	0.0352	2.9648	0.3485
1011	6.63	7.79	43.3	gi|57524960	succinyl-CoA ligase [GDP-forming] subunit beta, mitochondrial [Gallus gallus]	GDP-forming	5	0.6855	0.2163	0.302	0.0615	5	1.2589	0.7979	0.5916	0.3121
1012	6.63	7.39	45.6	gi|487442099	sorting and assembly machinery component 50 homolog A [Gallus gallus]	Gallus gallus	3	3.02	0.6999	2.9648	0.652	3	0.9817	0.6828	0.8954	0.8267
1013	6.62	6.79	33.6	gi|60302734	nuclear pore complex protein Nup50 [Gallus gallus]	Gallus gallus	3	0.5754	0.2649	1	0.9749	3	0.3837	0.1024	0.6546	0.3201
1014	6.6	7.28	21.2	gi|46048665	receptor-type tyrosine-protein phosphatase delta precursor [Gallus gallus]	Gallus gallus	4	1.8365	0.4765	1.0186	0.273	4	1.0765	0.6002	0.6194	0.2224
1015	6.59	7.3	40.9	gi|57530014	ras-related protein R-Ras2 [Gallus gallus]	Gallus gallus	4	1.0186	0.9865	1.1066	0.5747	4	1.028	0.8935	1.1169	0.4236
1016	6.59	6.97	23.5	gi|513201203	PREDICTED: LOW QUALITY PROTEIN: tight junction protein ZO-1 [Gallus gallus]	Gallus gallus	4	0.8241	0.2978	0.5346	0.1454	4	0.879	0.3993	0.5702	0.1055
1017	6.54	7.66	31.2	gi|513236697	PREDICTED: probable ATP-dependent RNA helicase DDX23, partial [Gallus gallus]	Gallus gallus	5	0.6607	0.2098	0.7447	0.6672	5	0.929	0.7854	1.0471	0.9311
1018	6.54	6.73	30	gi|57524786	FACT complex subunit SSRP1 [Gallus gallus]	Gallus gallus	4	0.5058	0.1177	0.6792	0.0639	4	0.3499	0.2238	0.4742	0.164
1019	6.52	6.55	36.6	gi|472824980	core histone macro-H2A.2 [Gallus gallus]	Gallus gallus	3	2.4434	0.2933	2.3121	0.2753	3	1.0093	0.8993	0.9727	0.4838
1020	6.52	6.52	38.7	gi|57529509	dihydropteridine reductase [Gallus gallus]	Gallus gallus	6	1.4723	0.5635	0.7311	0.4676	6	3.1333	0.2945	1.556	0.8823
1021	6.5	8.15	26.3	gi|513199290	PREDICTED: cullin-3 isoform X3 [Gallus gallus]	Gallus gallus	6	0.7516	0.4341	0.8241	0.5649	6	0.6026	0.1914	0.6607	0.2014
1022	6.5	8.03	20.3	gi|513170970	PREDICTED: LOW QUALITY PROTEIN: triple functional domain protein [Gallus gallus]	Gallus gallus	5	0.2911	0.2383	0.5916	0.4602	5	0.2188	0.1799	0.3767	0.291
1023	6.5	6.72	48.7	gi|513178612	PREDICTED: glutathione S-transferase isoform X3 [Gallus gallus]	Gallus gallus	4	0.9638	0.9476	1.1588	0.6056	4	0.7656	0.4404	0.9204	0.8101
1024	6.5	6.69	33.8	gi|513223776	PREDICTED: tropomodulin-4-like isoform X5 [Gallus gallus]	Gallus gallus	6	12.7057	0.2167	12.3595	0.2229	6	5.0119	0.3666	3.5645	0.3306
1025	6.5	6.65	54.3	gi|513210959	PREDICTED: heat shock protein beta-8 isoform X3 [Gallus gallus]	Gallus gallus	4	3.6308	0.202	5.8076	0.0393	4	4.9659	0.2481	6.4863	0.0863
1026	6.49	6.62	29.4	gi|45382899	testin [Gallus gallus]	Gallus gallus	4	1.1169	0.9524	0.8318	0.5472	4	1.2134	0.7167	0.8472	0.8915
1027	6.46	6.53	62.4	gi|45383404	calcineurin subunit B type 1 [Gallus gallus]	Gallus gallus	4	1.0093	0.6858	1.0765	0.2379	4	0.9638	0.8968	1.0186	0.5825
1028	6.44	6.66	41.8	gi|513217562	PREDICTED: glutathione synthetase isoform X4 [Gallus gallus]	Gallus gallus	3	0.955	0.9139	0.7586	0.4516	3	0.8954	0.766	0.7112	0.3705
1029	6.44	6.51	43.4	gi|71896461	CD81 antigen [Gallus gallus]	Gallus gallus	10	1.7061	0.3965	1.2942	0.622	10	1.2134	0.6962	0.912	0.8743
1030	6.42	6.93	34.7	gi|347361001	vesicle-fusing ATPase [Gallus gallus]	Gallus gallus	5	0.9462	0.7754	0.8551	0.5317	5	0.9727	0.8945	0.879	0.5728
1031	6.41	6.71	32.1	gi|71894865	TAR DNA-binding protein 43 [Gallus gallus]	Gallus gallus	5	0.9638	0.8333	0.8166	0.4169	5	0.9036	0.7755	0.7656	0.4085
1032	6.4	6.52	43.3	gi|513227300	PREDICTED: complement factor D-like isoform X1 [Gallus gallus]	Gallus gallus	4	0.5058	0.3372	0.8954	0.8422	4	0.5012	0.3331	0.8872	0.827
1033	6.38	6.65	37.8	gi|513240489	PREDICTED: trans-1,2-dihydrobenzene-1,2-diol dehydrogenase-like [Gallus gallus]	Gallus gallus	5	1.0186	0.9697	1.0965	0.9869	5	0.879	0.7602	0.9638	0.7514
1034	6.38	6.41	29.2	gi|46048696	carbonic anhydrase 2 [Gallus gallus]	Gallus gallus	3	6.1944	0.0154	6.0256	0.0177	3	4.5709	0.0236	4.3652	0.0276
1035	6.36	6.53	34.8	gi|307775405	NADPH--cytochrome P450 reductase [Gallus gallus]	Gallus gallus	3	1.8197	0.468	2.421	0.2318	3	1.3062	0.2881	1.7219	0.0997
1036	6.35	6.39	43.6	gi|71897339	serine/threonine-protein phosphatase 2A activator [Gallus gallus]	Gallus gallus	4	0.929	0.9365	0.7516	0.2903	4	1.1169	0.6441	0.9462	0.5667
1037	6.34	6.38	32.9	gi|513174184	PREDICTED: O-acetyl-ADP-ribose deacetylase MACROD2 [Gallus gallus]	Gallus gallus	3	0.9638	0.8928	1.0093	0.9871	3	0.912	0.4731	0.955	0.6245
1038	6.33	6.48	44.4	gi|119331160	quinone oxidoreductase [Gallus gallus]	Gallus gallus	3	1.1588	0.5333	1.3552	0.2791	3	1.2474	0.4531	1.4454	0.241
1039	6.33	6.46	36.8	gi|57529848	adenosine kinase [Gallus gallus]	Gallus gallus	4	2.7797	0.0834	2.1281	0.0996	4	1.1803	0.9532	0.871	0.826
1040	6.33	6.36	47.9	gi|119331154	profilin-2 [Gallus gallus]	Gallus gallus	3	1.1695	0.665	1.7061	0.5546	3	2.6792	0.4356	3.9084	0.4123
1041	6.32	6.38	29.4	gi|57529531	ATP-binding cassette sub-family F member 2 [Gallus gallus]	Gallus gallus	3	0.4613	0.0551	0.3436	0.0595	3	0.6486	0.1947	0.5058	0.1913
1042	6.31	15.99	30.5	gi|513220348	PREDICTED: eukaryotic translation initiation factor 4 gamma 3 isoform X4 [Gallus gallus]	Gallus gallus	9	0.7798	0.4737	0.8241	0.556	9	0.5152	0.1075	0.5445	0.1244
1043	6.31	6.51	36.7	gi|487439628	dehydrogenase/reductase SDR family member 7C [Gallus gallus]	Gallus gallus	5	1.3677	0.4427	1.4859	0.0741	5	4.9204	0.1882	5.5463	0.0207
1044	6.3	7.81	22.6	gi|513164384	PREDICTED: LOW QUALITY PROTEIN: E3 SUMO-protein ligase RanBP2 [Gallus gallus]	Gallus gallus	5	2.1086	0.058	2.5351	0.0425	5	0.7244	0.3329	0.863	0.6443
1045	6.28	6.82	28.6	gi|513175859	PREDICTED: nuclear pore complex protein Nup133 [Gallus gallus]	Gallus gallus	4	0.5012	0.505	0.7112	0.4265	4	0.4169	0.2997	0.5861	0.2566
1046	6.28	6.73	34.1	gi|57529883	actin-related protein 10 [Gallus gallus]	Gallus gallus	3	0.929	0.5951	0.8318	0.4314	3	0.8872	0.422	0.787	0.41
1047	6.28	6.53	47.1	gi|57530697	basic leucine zipper and W2 domain-containing protein 2 [Gallus gallus]	Gallus gallus	4	0.2512	0.0458	0.4018	0.1469	4	0.2208	0.0278	0.3436	0.1049
1048	6.27	6.42	31.5	gi|513205854	PREDICTED: THUMP domain-containing protein 3 isoform X3 [Gallus gallus]	Gallus gallus	4	0.9462	0.7991	0.9908	0.9869	4	0.929	0.7443	0.9817	0.955
1049	6.27	6.29	57.1	gi|487441112	60S ribosomal protein L38 [Gallus gallus]	Gallus gallus	3	0.4325	0.1963	0.9036	0.8068	3	0.3467	0.0684	0.7311	0.2556
1050	6.26	8.71	37.3	gi|513224063	PREDICTED: mitogen-activated protein kinase 14 isoform X3 [Gallus gallus]	Gallus gallus	6	1.2023	0.4923	1.1169	0.7707	6	1.2474	0.3978	1.1588	0.6281
1051	6.26	6.79	35.6	gi|513179719	PREDICTED: cell division cycle 5-like protein isoform X2 [Gallus gallus]	Gallus gallus	3	1.0375	0.8398	0.8318	0.4406	3	0.8551	0.4336	0.6855	0.0894
1052	6.23	13.12	45.5	gi|513236764	PREDICTED: dynamin-2-like, partial [Gallus gallus]	Gallus gallus	7	1.4997	0.2077	0.8166	0.4081	7	1.2589	0.3353	0.6792	0.2811
1053	6.23	6.25	40.1	gi|513216375	PREDICTED: glyoxalase domain-containing protein 4 [Gallus gallus]	Gallus gallus	5	1.2823	0.4274	1.0186	0.9412	5	1.3804	0.4249	1.0965	0.9934
1054	6.22	6.92	19.5	gi|513185811	PREDICTED: nuclear pore complex protein Nup160 [Gallus gallus]	Gallus gallus	3	0.7727	0.4404	0.8166	0.2692	3	0.8872	0.4146	0.9376	0.7032
1055	6.21	9.08	88.6	gi|45384350	60S acidic ribosomal protein P1 [Gallus gallus]	Gallus gallus	10	1.7378	0.413	1.1803	0.6771	10	0.8551	0.8169	0.5916	0.7217
1056	6.21	6.57	23.2	gi|71896347	synembryn-A [Gallus gallus]	Gallus gallus	3	0.6918	0.79	0.9204	0.7715	3	0.8472	0.9488	1.1272	0.8047
1057	6.21	6.24	24.4	gi|513164476	PREDICTED: ATP-dependent (S)-NAD(P)H-hydrate dehydratase isoform X1 [Gallus gallus]	Gallus gallus	4	1.0765	0.9867	1.3183	0.671	4	0.912	0.919	1.1272	0.6727
1058	6.2	6.68	30.5	gi|48374051	prolyl 3-hydroxylase 1 precursor [Gallus gallus]	Gallus gallus	4	1.4454	0.1023	0.9036	0.7158	4	1.6596	0.1164	1.028	0.8898
1059	6.2	6.36	26.6	gi|71896363	polypyrimidine tract-binding protein 1 [Gallus gallus]	Gallus gallus	7	0.3908	0.0344	0.5916	0.055	7	0.3342	0.0198	0.5058	0.0551
1060	6.2	6.23	52.4	gi|45383832	60S ribosomal protein L36 [Gallus gallus]	Gallus gallus	3	0.6792	0.3272	0.6252	0.4517	3	0.8241	0.5876	0.7656	0.7648
1061	6.19	6.41	33.1	gi|513192585	PREDICTED: LOW QUALITY PROTEIN: BAG family molecular chaperone regulator 3 isoform 1 [Gallus gallus]	Gallus gallus	8	1.2246	0.6034	1.0965	0.7398	8	3.5645	0.1943	3.2211	0.1866
1062	6.18	8.45	29.3	gi|313760664	AMP deaminase 3 [Gallus gallus]	Gallus gallus	4	1.556	0.1059	1.6444	0.0805	4	1.3932	0.1859	1.4723	0.137
1063	6.18	6.6	22.4	gi|513162703	PREDICTED: protein SON isoform X4 [Gallus gallus]	Gallus gallus	4	1.1169	0.1046	2.0324	0.2136	4	0.52	0.5524	0.9908	0.6389
1064	6.17	6.35	24.3	gi|57530246	nuclear receptor-binding protein [Gallus gallus]	Gallus gallus	3	0.166	0.0028	0.4207	0.128	3	0.1738	0.0027	0.4093	0.1088
1065	6.17	6.33	26.4	gi|513160567	PREDICTED: lactosylceramide 4-alpha-galactosyltransferase isoform X7 [Gallus gallus]	Gallus gallus	3	0.9727	0.8565	1.1169	0.3218	3	0.9462	0.6292	1.0864	0.4676
1066	6.17	6.28	41	gi|52138653	60S ribosomal protein L7a [Gallus gallus]	Gallus gallus	4	0.4699	0.1354	0.2831	0.0432	4	1.2474	0.748	0.7516	0.2545
1067	6.16	6.21	38.8	gi|71897017	serine/threonine kinase 3 [Gallus gallus]	Gallus gallus	3	0.9908	0.8788	0.955	0.8381	3	1.0666	0.4207	1.028	0.9341
1068	6.16	6.16	74.7	gi|284795259	hepatitis B virus x interacting protein [Gallus gallus]	Gallus gallus	4	0.8872	0.6923	1.2706	0.5305	4	1.0186	0.9309	1.4723	0.382
1069	6.15	6.57	29.7	gi|513221021	PREDICTED: lysine-specific histone demethylase 1A, partial [Gallus gallus]	Gallus gallus	3	1.1803	0.3738	0.8241	0.3137	3	1.1169	0.4203	0.7798	0.2807
1070	6.15	6.56	20.1	gi|45382361	aminopeptidase N [Gallus gallus]	Gallus gallus	4	1.1272	0.7064	0.955	0.8461	4	1.888	0.2783	1.6293	0.3792
1071	6.15	6.37	30	gi|61098322	protein kinase C alpha type [Gallus gallus]	Gallus gallus	4	1.1482	0.4656	1.2134	0.3729	4	1.0765	0.6616	1.1376	0.5301
1072	6.15	6.29	56.2	gi|482677670	dynein, light chain, LC8-type 1 [Gallus gallus]	Gallus gallus	4	2.3335	0.5777	2.8576	0.5709	4	1.1066	0.7417	1.3552	0.7323
1073	6.15	6.23	18.8	gi|513195585	PREDICTED: pre-mRNA-processing factor 40 homolog A isoform X5 [Gallus gallus]	Gallus gallus	3	1.0864	0.7152	0.8091	0.5546	3	0.9727	0.7415	0.7244	0.507
1074	6.13	7.58	24.1	gi|71897329	ubiquilin-4 [Gallus gallus]	Gallus gallus	4	0.5297	0.624	0.4285	0.3453	4	1.3062	0.4668	1.1169	0.9854
1075	6.1	30.73	39	gi|45382089	tubulin beta-6 chain [Gallus gallus]	Gallus gallus	38	1.3428	0.7806	1.1482	0.8139	38	0.9908	0.5961	0.8472	0.5695
1076	6.1	6.88	30.8	gi|71897299	spermatid perinuclear RNA-binding protein [Gallus gallus]	Gallus gallus	3	0.7586	0.3961	1.0568	0.7092	3	0.7244	0.33	1.0093	0.8428
1077	6.1	6.39	28.7	gi|150247146	zinc finger protein RFP [Gallus gallus]	Gallus gallus	4	0.5346	0.2081	0.169	0.0302	4	0.492	0.1716	0.157	0.0277
1078	6.09	6.91	23.7	gi|478247093	palmdelphin [Gallus gallus]	Gallus gallus	4	0.9036	0.7246	0.7379	0.6947	4	1.0864	0.7788	0.8954	0.9916
1079	6.09	6.72	24.7	gi|513184387	PREDICTED: LIM and calponin homology domains-containing protein 1 isoform X13 [Gallus gallus]	Gallus gallus	3	3.9811	0.1991	3.4041	0.3037	3	3.9811	0.0736	3.9084	0.0996
1080	6.09	6.39	82	gi|483968136	THO complex subunit 4 [Gallus gallus]	Gallus gallus	9	5.0582	0.1854	2.729	0.799	9	1.6144	0.3411	0.7379	0.4114
1081	6.08	6.51	26.2	gi|513188352	PREDICTED: serine/threonine-protein kinase Nek9 isoform X1 [Gallus gallus]	Gallus gallus	3	0.7943	0.5518	0.7727	0.5054	3	0.8017	0.562	0.7798	0.5148
1082	6.08	6.28	31.9	gi|71897259	switch-associated protein 70 [Gallus gallus]	Gallus gallus	3	1.3552	0.0686	1.1272	0.5573	3	1.4454	0.2194	1.1912	0.3524
1083	6.08	6.18	38.7	gi|363741140	PREDICTED: 60S ribosomal protein L23a [Gallus gallus]	Gallus gallus	3	0.879	0.4718	1.0375	0.8289	3	0.7311	0.3159	0.863	0.4689
1084	6.08	6.1	38.3	gi|363736352	PREDICTED: LOW QUALITY PROTEIN: 14 kDa phosphohistidine phosphatase [Gallus gallus]	Gallus gallus	3	4.1305	0.3282	3.3419	0.5854	3	5.2481	0.2396	3.6308	0.4159
1085	6.06	6.06	29	gi|50797623	PREDICTED: protein FAM136A-like [Gallus gallus]	Gallus gallus	3	1.3305	0.0557	0.8551	0.4771	3	1.0375	0.8197	0.6792	0.0994
1086	6.05	21.72	56.4	gi|513236658	PREDICTED: myosin-7-like [Gallus gallus]	Gallus gallus	14	1.0666	0.4635	1.0375	0.9618	14	1.1376	0.6328	1.1169	0.8013
1087	6.05	9.25	51.5	gi|513199840	PREDICTED: guanine nucleotide-binding protein subunit beta-4 isoform X1 [Gallus gallus]	Gallus gallus	7	0.929	0.7062	0.9638	0.9072	7	0.912	0.7155	0.9462	0.7609
1088	6.05	6.34	21.3	gi|71895723	inactive tyrosine-protein kinase 7 precursor [Gallus gallus]	Gallus gallus	3	0.2992	0.0198	0.2831	0.1429	3	0.4656	0.1174	0.4325	0.3774
1089	6.04	14.18	34.9	gi|71895711	phosphofructokinase, platelet [Gallus gallus]	Gallus gallus	10	0.7656	0.3553	0.8395	0.5121	10	1.0186	0.9922	1.1066	0.7333
1090	6.04	6.55	27.5	gi|57529974	apoptosis inhibitor 5 [Gallus gallus]	Gallus gallus	4	0.8091	0.3385	0.8872	0.3503	4	0.8091	0.4689	0.8872	0.3793
1091	6.04	6.29	34	gi|489407109	isobutyryl-CoA dehydrogenase, mitochondrial [Gallus gallus]	Gallus gallus	4	1.2134	0.454	1.2246	0.4363	4	1.0666	0.7794	1.0765	0.7512
1092	6.04	6.21	36.7	gi|60302860	PRA1 family protein 3 [Gallus gallus]	Gallus gallus	3	2.3335	0.1404	2.2284	0.189	3	1.1912	0.5721	1.1272	0.7611
1093	6.04	6.15	27.3	gi|513203840	PREDICTED: diphosphomevalonate decarboxylase isoform X6 [Gallus gallus]	Gallus gallus	3	1.1169	0.7505	0.6368	0.3986	3	1.7061	0.3296	0.9817	0.9743
1094	6.03	6.78	33	gi|513226072	PREDICTED: LOW QUALITY PROTEIN: voltage-dependent L-type calcium channel subunit beta-1 [Gallus gallus]	Gallus gallus	5	1.3062	0.5049	1.556	0.2489	5	0.929	0.8925	1.1066	0.5365
1095	6.03	6.57	26.9	gi|513210321	PREDICTED: squamous cell carcinoma antigen recognized by T-cells 3 isoform X3 [Gallus gallus]	Gallus gallus	4	0.7178	0.1725	0.6368	0.1151	4	0.8017	0.2825	0.7178	0.1757
1096	6.03	6.34	41.3	gi|513220368	PREDICTED: regulatory solute carrier protein family 1 member 1 isoform X5 [Gallus gallus]	Gallus gallus	4	0.7727	0.6928	0.7586	0.5334	4	0.6081	0.3037	0.597	0.2295
1097	6.03	6.31	24.7	gi|118097995	PREDICTED: rho GTPase-activating protein 17 isoform X7 [Gallus gallus]	Gallus gallus	3	1.0965	0.5919	1.0186	0.8981	3	1.0568	0.7623	0.9817	0.9901
1098	6.03	6.21	68	gi|513236666	PREDICTED: ATP synthase subunit delta, mitochondrial-like, partial [Gallus gallus]	Gallus gallus	7	1.3305	0.9894	1.4322	0.9888	7	1.3305	0.8801	1.7539	0.9015
1099	6.02	51.29	72.5	gi|513224225	PREDICTED: tubulin alpha-1C chain isoform X2 [Gallus gallus]	Gallus gallus	62	0.6918	0.5941	0.3873	0.0763	62	0.955	0.8371	0.4966	0.3724
1100	6.02	9.56	26.4	gi|363741482	PREDICTED: peroxidasin homolog isoform X2 [Gallus gallus]	Gallus gallus	5	0.8318	0.7738	0.8954	0.844	5	0.9036	0.8562	0.9727	0.7621
1101	6.02	6.38	20	gi|86129468	protein argonaute-4 [Gallus gallus]	Gallus gallus	3	0.9727	0.9526	0.9727	0.9424	3	1.0375	0.8606	1.0375	0.8707
1102	6.02	6.36	31.3	gi|118101546	PREDICTED: syntaxin-12 isoform X1 [Gallus gallus]	Gallus gallus	4	1.0186	0.8457	1.1272	0.456	4	1.028	0.7928	1.1376	0.4244
1103	6.02	6.21	46	gi|347800691	NFU1 iron-sulfur cluster scaffold homolog, mitochondrial [Gallus gallus]	Gallus gallus	3	0.9638	0.8714	0.863	0.5254	3	1.0186	0.8203	0.912	0.4905
1104	6.02	6.16	18.4	gi|513236355	PREDICTED: IgGFc-binding protein-like isoform X2 [Gallus gallus]	Gallus gallus	3	1.2942	0.613	1.6904	0.4464	3	0.7311	0.5422	0.955	0.7651
1105	6.02	6.11	23.4	gi|513240551	PREDICTED: macrophage-capping protein-like isoform X8 [Gallus gallus]	Gallus gallus	3	1.9055	0.3805	1.7378	0.5407	3	2.6303	0.1361	2.3988	0.1652
1106	6.02	6.07	29.1	gi|479277999	epidermal growth factor-like protein 6 precursor [Gallus gallus]	Gallus gallus	4	0.5861	0.04	0.9462	0.5427	4	0.4055	0.0167	0.6427	0.2766
1107	6.02	6.05	23.8	gi|45382487	cellular nucleic acid-binding protein [Gallus gallus]	Gallus gallus	4	0.7112	0.2415	0.7047	0.1826	4	0.8017	0.2223	0.787	0.1713
1108	6.01	6.27	34	gi|148238231	vacuolar protein sorting-associated protein 4B [Gallus gallus]	Gallus gallus	3	0.6668	0.6149	0.6918	0.4248	3	0.7244	0.7532	0.7447	0.5245
1109	6.01	6.21	58	gi|513176774	PREDICTED: costars family protein ABRACL isoform X2 [Gallus gallus]	Gallus gallus	4	0.4742	0.3096	1.3804	0.5562	4	0.1905	0.1483	0.5546	0.3768
1110	6.01	6.06	44.7	gi|57529899	proteasome subunit alpha type-3 [Gallus gallus]	Gallus gallus	3	0.5861	0.5466	1.0093	0.8612	3	0.871	0.8813	1.4191	0.3725
1111	6	13.24	69	gi|45383121	ras-related protein Rab-5C [Gallus gallus]	Gallus gallus	10	1.2246	0.2591	0.9817	0.5967	10	1.0864	0.4578	0.879	0.983
1112	6	11.3	61.9	gi|315434208	ras-related protein Rab-5B [Gallus gallus]	Gallus gallus	7	0.9462	0.9811	0.9908	0.943	7	1.0568	0.4023	1.0965	0.4124
1113	6	6.86	24.6	gi|363739880	PREDICTED: protein phosphatase 1F isoform X1 [Gallus gallus]	Gallus gallus	4	1	0.9731	1.3552	0.5015	4	0.8241	0.6781	1.1376	0.7581
1114	6	6.47	32.9	gi|60302812	cysteine--tRNA ligase, cytoplasmic [Gallus gallus]	Gallus gallus	3	1	0.9102	0.8954	0.8076	3	0.9462	0.6192	0.8551	0.5403
1115	6	6.42	31.5	gi|118405170	flap endonuclease 1 [Gallus gallus]	Gallus gallus	4	1.1066	0.7383	0.9727	0.9933	4	0.8017	0.6202	0.7047	0.4684
1116	6	6.25	26.7	gi|56118964	sialic acid synthase [Gallus gallus]	Gallus gallus	3	1.3183	0.5706	0.4742	0.7341	3	1.2474	0.8524	0.3631	0.4842
1117	6	6.16	20.7	gi|513226170	PREDICTED: phosphatidylinositol 5-phosphate 4-kinase type-2 beta isoform X2 [Gallus gallus]	Gallus gallus	3	0.9908	0.9949	0.673	0.5061	3	1.1376	0.7854	0.7727	0.6381
1118	6	6.15	20.6	gi|513200704	PREDICTED: ADP-dependent glucokinase isoform X3 [Gallus gallus]	Gallus gallus	3	1.2474	0.2752	1.1272	0.4478	3	1.0864	0.7097	0.9817	0.914
1119	6	6.14	25.9	gi|61098278	epsin-2 [Gallus gallus]	Gallus gallus	3	0.6427	0.3657	0.1459	0.0339	3	0.4529	0.1619	0.1028	0.0242
1120	6	6.12	35.5	gi|50752156	PREDICTED: dnaJ homolog subfamily B member 11 [Gallus gallus]	Gallus gallus	3	1.028	0.8355	0.955	0.8773	3	0.9908	0.9678	0.912	0.693
1121	6	6.06	28.1	gi|475808444	beta-lactamase-like protein 2 [Gallus gallus]	Gallus gallus	3	1.9588	0.2255	2.5351	0.1921	3	0.7244	0.9202	0.9638	0.7789
1122	6	6.04	16.6	gi|45382219	proactivator polypeptide precursor [Gallus gallus]	Gallus gallus	3	1.1376	0.7915	1.0864	0.9044	3	1.0568	0.9749	1.0093	0.9058
1123	6	6.04	23.7	gi|45383093	orosomucoid 1 (ovoglycoprotein) precursor [Gallus gallus]	Gallus gallus	3	1.2023	0.6872	0.8472	0.6043	3	0.863	0.6016	0.631	0.5276
1124	6	6.03	50.6	gi|403048737	mitochondrial import inner membrane translocase subunit Tim9 [Gallus gallus]	Gallus gallus	3	1.3428	0.5856	1.1912	0.7517	3	1.1695	0.8061	1.0375	0.9769
1125	6	6	40.7	gi|70608116	core-binding factor subunit beta [Gallus gallus]	Gallus gallus	3	0.7112	0.3677	0.6918	0.3327	3	0.871	0.6378	0.8472	0.5758
1126	6	6	39.6	gi|513236669	PREDICTED: NADH dehydrogenase [ubiquinone] iron-sulfur protein 2, mitochondrial-like, partial [Gallus gallus]	3.64349e+06	3	0.7727	0.4643	0.7311	0.3563	3	1.1695	0.5651	1.0965	0.7337
1127	6	6	50.7	gi|48976095	cytochrome b5 [Gallus gallus]	Gallus gallus	3	0.9638	0.949	1.0965	0.8072	3	0.955	0.9245	1.0864	0.8301
1128	5.97	6.17	35.1	gi|49169814	glutathione S-transferase [Gallus gallus]	Gallus gallus	3	0.863	0.2165	0.9908	0.971	3	0.929	0.4781	1.0666	0.5233
1129	5.97	6.07	38.6	gi|363741217	PREDICTED: 28S ribosomal protein S23, mitochondrial isoform X1 [Gallus gallus]	Gallus gallus	3	0.9376	0.8306	1.0666	0.659	3	0.912	0.714	1.0375	0.7702
1130	5.97	6.07	39.7	gi|513169216	PREDICTED: serine/arginine repetitive matrix protein 3 isoform X8 [Gallus gallus]	Gallus gallus	5	1.1376	0.9763	1.1169	0.9193	5	0.6668	0.5024	0.6668	0.5412
1131	5.96	6.93	32.6	gi|513208237	PREDICTED: serine hydroxymethyltransferase, cytosolic isoform X10 [Gallus gallus]	Gallus gallus	4	1.2359	0.4413	1.2706	0.4087	4	1.3677	0.2884	1.406	0.2729
1132	5.96	6.02	28.9	gi|312284074	blood vessel epicardial substance [Gallus gallus]	Gallus gallus	3	1.0765	0.956	1.2023	0.6992	3	1.1803	0.8068	1.3062	0.5882
1133	5.95	12.32	26.6	gi|118081889	PREDICTED: coatomer subunit gamma-2 isoform X2 [Gallus gallus]	Gallus gallus	7	0.7447	0.1943	0.8395	0.9397	7	0.787	0.2396	0.8872	0.6864
1134	5.95	5.96	85.1	gi|50745652	PREDICTED: mitochondrial import inner membrane translocase subunit Tim8 A [Gallus gallus]	Gallus gallus	5	1.0375	0.894	1.0186	0.6169	5	0.955	0.7153	0.9376	0.4515
1135	5.94	6.02	29	gi|513174656	PREDICTED: atlastin-2 isoform X3 [Gallus gallus]	Gallus gallus	3	2.1478	0.5191	2.3121	0.4416	3	1.9055	0.6136	1.9953	0.5146
1136	5.93	6.57	35.5	gi|57525383	ran GTPase-activating protein 1 [Gallus gallus]	Gallus gallus	5	2.4434	0.3523	4.4463	0.1503	5	3.4041	0.3227	6.368	0.2169
1137	5.93	5.95	35.7	gi|363740226	PREDICTED: macrophage migration inhibitory factor [Gallus gallus]	Gallus gallus	5	0.6982	0.4276	0.8166	0.6408	5	0.8241	0.3489	0.9638	0.5217
1138	5.89	6.15	31.4	gi|513174126	PREDICTED: kinesin light chain 4 isoform X5 [Gallus gallus]	Gallus gallus	4	0.6026	0.0904	0.7586	0.3302	4	0.6026	0.0929	0.7586	0.3179
1139	5.88	8.51	58.1	gi|71895047	splicing factor, arginine/serine-rich 6 [Gallus gallus]	Gallus gallus	8	1.888	0.0535	1.3305	0.3206	8	1.6144	0.1374	1.1588	0.2259
1140	5.86	6.78	59.8	gi|357593606	methylglutaconyl-CoA hydratase, mitochondrial isoform 1 [Gallus gallus]	Gallus gallus	3	3.3419	0.1626	3.2509	0.078	3	3.2211	0.069	2.6792	0.0925
1141	5.85	6.44	44.7	gi|61098262	acyl-coenzyme A thioesterase 9, mitochondrial [Gallus gallus]	Gallus gallus	4	0.5152	0.1249	1.0965	0.4597	4	0.4875	0.2334	1.0471	0.5718
1142	5.85	6.38	24.5	gi|513217731	PREDICTED: EMILIN-3 [Gallus gallus]	Gallus gallus	4	1.5417	0.107	1.3677	0.2326	4	1.2134	0.3199	1.0666	0.6903
1143	5.84	6.1	24.6	gi|71895397	H/ACA ribonucleoprotein complex subunit 4 [Gallus gallus]	Gallus gallus	3	0.912	0.7525	1.0375	0.9084	3	0.8954	0.7085	1.0186	0.9609
1144	5.83	6.12	38	gi|513204453	PREDICTED: mannose-1-phosphate guanyltransferase beta-A isoform X6 [Gallus gallus]	Gallus gallus	4	1.7061	0.2959	1.1376	0.8003	4	1.7539	0.2574	1.1588	0.6943
1145	5.83	5.85	26.1	gi|347921808	prostaglandin reductase 2 [Gallus gallus]	Gallus gallus	3	1.3305	0.2817	1.3428	0.262	3	1.028	0.9182	1.028	0.8581
1146	5.78	5.93	26.5	gi|363741117	PREDICTED: alpha-2-antiplasmin isoform X1 [Gallus gallus]	Gallus gallus	4	0.6368	0.2829	1.5704	0.3908	4	2.7542	0.0259	5.1523	0.0131
1147	5.77	6.03	38.8	gi|513199085	PREDICTED: integrin-linked kinase-associated serine/threonine phosphatase 2C isoform X6 [Gallus gallus]	Gallus gallus	4	0.6368	0.3925	0.6607	0.2592	4	0.4966	0.1148	0.5152	0.0888
1148	5.76	5.77	27.8	gi|71897305	small glutamine-rich tetratricopeptide repeat-containing protein alpha [Gallus gallus]	Gallus gallus	3	1.0186	0.8514	1.2023	0.5952	3	0.879	0.4725	1.028	0.983
1149	5.74	6.26	26.1	gi|45383235	armadillo repeat gene deleted in velocardiofacial syndrome [Gallus gallus]	Gallus gallus	5	1.0375	0.9463	0.7727	0.5259	5	0.9817	0.9781	0.7379	0.4767
1150	5.74	5.77	27.6	gi|513238799	PREDICTED: [Protein ADP-ribosylarginine] hydrolase isoform X2 [Gallus gallus]	Protein ADP-ribosylarginine	4	3.8371	0.0213	4.9659	0.0212	4	6.368	0.0287	8.9536	0.0118
1151	5.73	5.83	42.3	gi|356461011	exosome component 7 [Gallus gallus]	Gallus gallus	5	1.8197	0.5162	3.1915	0.1484	5	0.7178	0.4101	1.2246	0.6771
1152	5.72	6.67	22.6	gi|513162240	PREDICTED: prostaglandin F2 receptor negative regulator [Gallus gallus]	Gallus gallus	5	1.1695	0.3263	1.2823	0.1439	5	1.1588	0.4292	1.2589	0.1783
1153	5.72	6.12	53.9	gi|57529979	enhancer of rudimentary homolog [Gallus gallus]	Gallus gallus	6	0.9908	0.7481	1.1272	0.9829	6	1.2359	0.6684	1.3932	0.4889
1154	5.71	5.87	44.6	gi|71895205	phosducin-like protein 3 [Gallus gallus]	Gallus gallus	4	0.7943	0.4536	0.9204	0.7848	4	0.7447	0.3559	0.863	0.6205
1155	5.7	5.72	38.5	gi|71894949	regulation of nuclear pre-mRNA domain-containing protein 1B [Gallus gallus]	Gallus gallus	3	0.9036	0.848	0.8091	0.6918	3	1.0186	0.9474	0.912	0.8745
1156	5.68	6.36	18	gi|513208215	PREDICTED: lethal(2) giant larvae protein homolog 1 [Gallus gallus]	Gallus gallus	3	0.3631	0.3343	0.9204	0.7722	3	0.5395	0.5554	1.3062	0.2837
1157	5.67	5.7	32.5	gi|513236086	PREDICTED: LOW QUALITY PROTEIN: synaptophysin-like 2 [Gallus gallus]	Gallus gallus	5	5.0582	0.2726	6.1376	0.2478	5	3.9811	0.1063	4.7424	0.0822
1158	5.65	8.54	46.6	gi|45384262	cell division control protein 42 homolog precursor [Gallus gallus]	Gallus gallus	7	1.2823	0.7321	1.6144	0.3486	7	0.8551	0.7756	1.0765	0.7022
1159	5.65	6.51	36.9	gi|513191764	PREDICTED: ADP-ribosylation factor-like 3 isoform X4 [Gallus gallus]	Gallus gallus	4	1.0471	0.8045	0.9908	0.6362	4	1.2134	0.7847	1.1482	0.6209
1160	5.65	5.9	25.5	gi|57525020	prolyl 4-hydroxylase subunit alpha-2 precursor [Gallus gallus]	Gallus gallus	3	1.9588	0.2522	2.4434	0.1238	3	3.4041	0.1983	4.4875	0.1027
1161	5.64	5.66	81.4	gi|513236472	PREDICTED: apolipoprotein A-II isoform X2 [Gallus gallus]	Gallus gallus	4	0.157	0.0464	0.3192	0.1026	4	0.2938	0.0508	0.631	0.1169
1162	5.64	5.64	57.1	gi|478431055	programmed cell death protein 5 [Gallus gallus]	Gallus gallus	5	0.5546	0.3073	1.1169	0.9895	5	0.6792	0.1629	1.3305	0.2051
1163	5.63	6.42	28	gi|513228823	PREDICTED: ankycorbin isoform X9 [Gallus gallus]	Gallus gallus	3	1	0.6995	1.0375	0.5632	3	0.9462	0.3431	0.9817	0.9295
1164	5.63	5.74	33.8	gi|45382973	small nuclear ribonucleoprotein-associated protein B' [Gallus gallus]	Gallus gallus	3	0.5152	0.3626	0.4093	0.1686	3	0.4966	0.4861	0.4093	0.0788
1165	5.6	5.87	28.3	gi|71895945	gephyrin [Gallus gallus]	Gallus gallus	3	1.4859	0.7902	1.9588	0.5673	3	0.8872	0.7696	1.1169	0.8671
1166	5.6	5.7	56	gi|226874900	proteasome subunit alpha type-2 [Gallus gallus]	Gallus gallus	5	0.8241	0.505	0.7379	0.3134	5	0.8551	0.5721	0.7586	0.3532
1167	5.6	5.66	54	gi|61098334	ubiquitin-conjugating enzyme E2 N [Gallus gallus]	Gallus gallus	5	2.704	0.1518	1.888	0.2827	5	3.5975	0.1012	2.7797	0.4468
1168	5.59	5.97	41.3	gi|45382333	hypoxanthine-guanine phosphoribosyltransferase [Gallus gallus]	Gallus gallus	3	1.1169	0.4148	0.9462	0.7958	3	1.0864	0.3229	0.929	0.9899
1169	5.59	5.65	30.3	gi|513171738	PREDICTED: gamma-soluble NSF attachment protein isoform X5 [Gallus gallus]	Gallus gallus	3	1.8707	0.3501	1.3428	0.5794	3	1.9055	0.3396	1.3677	0.5554
1170	5.59	5.64	21.6	gi|513224828	PREDICTED: hematopoietic progenitor cell antigen CD34 isoform X6 [Gallus gallus]	Gallus gallus	3	2.6303	0.2967	3.2509	0.2436	3	2.5351	0.3488	3.0761	0.2788
1171	5.57	6.6	37.4	gi|363735177	PREDICTED: nucleolar RNA helicase 2-like [Gallus gallus]	Gallus gallus	3	0.5808	0.2123	0.1	0.0029	3	1.0375	0.6196	0.1432	0.0034
1172	5.56	6.68	27.5	gi|118099497	PREDICTED: rab GTPase-activating protein 1 isoform X4 [Gallus gallus]	Gallus gallus	3	0.955	0.9146	0.263	0.3965	3	0.7943	0.407	0.2333	0.3831
1173	5.56	6.46	35.6	gi|50355952	casein kinase II subunit alpha [Gallus gallus]	Gallus gallus	5	0.6546	0.4306	0.2805	0.1746	5	0.6026	0.3908	0.2559	0.1617
1174	5.55	5.63	28.6	gi|71894897	myotubularin-related protein 9 [Gallus gallus]	Gallus gallus	3	0.9204	0.6544	0.9908	0.9546	3	0.8472	0.2688	0.912	0.7281
1175	5.55	5.63	37.9	gi|71896529	eukaryotic translation initiation factor 3 subunit H [Gallus gallus]	Gallus gallus	5	0.8551	0.8665	0.7311	0.0835	5	0.8395	0.8268	0.7178	0.0796
1177	5.52	6.39	30	gi|513174477	PREDICTED: DNA mismatch repair protein Msh2, partial [Gallus gallus]	Gallus gallus	3	0.4656	0.1768	0.3631	0.355	3	0.4786	0.4176	0.3664	0.5126
1178	5.52	6.11	28.2	gi|478430999	melanoma inhibitory activity protein 3 precursor [Gallus gallus]	Gallus gallus	4	0.863	0.6154	0.8472	0.5775	4	0.8551	0.6	0.8318	0.539
1179	5.52	5.58	43.3	gi|71897071	protein NipSnap homolog 2 [Gallus gallus]	Gallus gallus	3	2.4889	0.3094	1.3305	0.4249	3	1.4997	0.5116	0.8091	0.6877
1180	5.51	6.33	19.3	gi|513188024	PREDICTED: E3 ubiquitin-protein ligase HECTD1 isoform X11 [Gallus gallus]	Gallus gallus	3	1.1169	0.8755	0.6427	0.6561	3	1.9953	0.6699	1.2023	0.9791
1181	5.51	5.57	40.1	gi|71895479	phosphomannomutase 2 [Gallus gallus]	Gallus gallus	3	1.1272	0.3538	1.1066	0.4118	3	1.0186	0.6826	1	0.7786
1182	5.5	5.6	58.8	gi|479277982	60S ribosomal protein L8 [Gallus gallus]	Gallus gallus	4	1.3428	0.5865	0.9462	0.7234	4	1.7219	0.1902	1.2359	0.5394
1183	5.49	5.68	29.3	gi|347800617	kinesin-like protein KIF2A [Gallus gallus]	Gallus gallus	4	0.9462	0.6862	0.6982	0.1832	4	1.0186	0.9318	0.7516	0.3093
1184	5.48	5.52	54.6	gi|45383498	peptidyl-prolyl cis-trans isomerase FKBP1A [Gallus gallus]	Gallus gallus	4	0.9908	0.6389	1	0.9856	4	1.0568	0.3502	1.0666	0.363
1185	5.47	6.08	20	gi|61098426	exportin-7 [Gallus gallus]	Gallus gallus	3	1.1803	0.2317	1.3804	0.1397	3	1.3804	0.6834	1.6293	0.3656
1186	5.47	5.52	32.1	gi|71895209	palmitoyl-protein thioesterase 1 precursor [Gallus gallus]	Gallus gallus	5	1.0864	0.4944	1.1912	0.306	5	1.0965	0.4629	1.2023	0.2922
1187	5.47	5.47	21.9	gi|256419027	eukaryotic translation initiation factor 3 subunit I [Gallus gallus]	Gallus gallus	4	0.9817	0.8289	1.0765	0.8046	4	0.9908	0.9521	1.0965	0.691
1188	5.46	5.68	22.4	gi|57524946	ubiquitin carboxyl-terminal hydrolase 4 [Gallus gallus]	Gallus gallus	4	1.5136	0.4131	0.8017	0.7082	4	1.556	0.4219	0.8241	0.6895
1189	5.46	5.64	55.1	gi|71897241	D-dopachrome decarboxylase [Gallus gallus]	Gallus gallus	3	1.406	0.4596	1.4191	0.5576	3	1.1376	0.729	1.1482	0.9043
1190	5.46	5.51	21.2	gi|45382559	yorkie homolog [Gallus gallus]	Gallus gallus	3	0.9727	0.5022	0.9036	0.2632	3	0.7586	0.2748	0.6982	0.1567
1191	5.45	11.76	72	gi|363742203	PREDICTED: 14-3-3 protein sigma [Gallus gallus]	Gallus gallus	11	0.2188	0.0021	0.1047	0.004	11	0.4699	0.1122	0.1923	0.0809
1192	5.44	5.72	25	gi|61098430	superkiller viralicidic activity 2-like 2 [Gallus gallus]	Gallus gallus	4	1	0.9961	0.9204	0.5529	4	1.2246	0.387	1.1272	0.5582
1193	5.44	5.66	33.5	gi|513207279	PREDICTED: probable ATP-dependent RNA helicase DDX46 isoform X4 [Gallus gallus]	Gallus gallus	4	1.4588	0.4591	0.7178	0.6889	4	2.3988	0.2054	1.2706	0.6794
1194	5.44	5.61	27.9	gi|61098222	myelin expression factor 2 [Gallus gallus]	Gallus gallus	5	0.871	0.6709	0.8241	0.8015	5	0.8872	0.5933	0.8395	0.7134
1195	5.44	5.58	22.7	gi|71895227	SH3 domain-containing kinase-binding protein 1 [Gallus gallus]	Gallus gallus	3	0.6918	0.5466	0.9036	0.7526	3	0.7727	0.725	1.0093	0.9229
1196	5.44	5.57	29.9	gi|513223863	PREDICTED: proteasome subunit beta type-4 isoform X3 [Gallus gallus]	Gallus gallus	3	1.0568	0.6802	0.8166	0.4411	3	0.9462	0.9465	0.7311	0.271
1197	5.44	5.44	35.9	gi|513217295	PREDICTED: RNA-binding protein 39 isoform X29 [Gallus gallus]	Gallus gallus	3	1	0.973	1.1272	0.5764	3	0.7798	0.3634	0.879	0.6408
1198	5.42	6.05	29.1	gi|513202437	PREDICTED: LOW QUALITY PROTEIN: protein unc-45 homolog A, partial [Gallus gallus]	Gallus gallus	3	0.4325	0.3439	0.5861	0.7614	3	0.4207	0.3854	0.5598	0.8464
1199	5.42	5.49	63.6	gi|513236273	PREDICTED: T-complex protein 1 subunit gamma-like [Gallus gallus]	Gallus gallus	3	0.9204	0.8559	0.9727	0.7532	3	0.7516	0.7381	0.8091	0.6444
1200	5.39	5.95	22.4	gi|513216781	PREDICTED: clustered mitochondria protein homolog [Gallus gallus]	Gallus gallus	4	0.7178	0.469	0.8166	0.5536	4	0.9036	0.7301	1.0186	0.9606
1201	5.38	5.38	50	gi|513229797	PREDICTED: transcription factor BTF3 [Gallus gallus]	Gallus gallus	4	0.863	0.9525	1.1588	0.9069	4	0.3837	0.1817	0.5152	0.2114
1202	5.37	9.29	21.6	gi|45642714	myosin light chain kinase, smooth muscle [Gallus gallus]	Gallus gallus	4	1.4454	0.2973	1.9231	0.1335	4	1.1376	0.6566	1.5136	0.256
1203	5.35	6.41	25	gi|313851036	cytoskeleton-associated protein 5 [Gallus gallus]	Gallus gallus	4	0.8395	0.131	0.787	0.3785	4	0.7586	0.2086	0.7112	0.3523
1204	5.35	5.37	39.1	gi|71894783	protein lin-7 homolog C [Gallus gallus]	Gallus gallus	3	1.7378	0.1379	1.7539	0.2016	3	2.0893	0.4631	2.3768	0.3785
1205	5.33	5.62	25.6	gi|513232652	PREDICTED: phospholipase A-2-activating protein isoform X4 [Gallus gallus]	Gallus gallus	3	1.6904	0.5628	1.2589	0.572	3	4.0551	0.165	2.466	0.1575
1206	5.33	5.39	44.9	gi|513193917	PREDICTED: peptidyl-prolyl cis-trans isomerase FKBP7 [Gallus gallus]	Gallus gallus	3	1.4454	0.4894	0.8954	0.9975	3	1.8365	0.363	1.1376	0.7759
1207	5.31	5.52	48.3	gi|94536823	tropomodulin-3 [Gallus gallus]	Gallus gallus	5	0.929	0.7517	1.0666	0.907	5	0.8318	0.5466	0.955	0.8554
1208	5.31	5.38	41.6	gi|513181975	PREDICTED: UPF0609 protein C4orf27 [Gallus gallus]	Gallus gallus	4	1.4191	0.9947	1.6749	0.7539	4	1.6444	0.6664	1.9231	0.5075
1209	5.3	23.4	35.5	gi|513211250	PREDICTED: AP-1 complex subunit beta-1 isoform X6 [Gallus gallus]	Gallus gallus	12	1.0568	0.552	1.0093	0.6341	12	1.1376	0.2944	1.0864	0.2731
1210	5.3	5.39	26.2	gi|401461807	TOM1-like protein 2 [Gallus gallus]	Gallus gallus	3	5.2	0.1479	6.9823	0.1262	3	1.2589	0.6525	1.6904	0.4042
1211	5.28	5.46	32.6	gi|240849597	collagen, type IV, alpha 2 precursor [Gallus gallus]	Gallus gallus	6	15.8489	0.0054	12.942	0.0057	6	8.091	0.0116	6.3096	0.0125
1212	5.26	5.34	17.1	gi|45382633	src substrate protein p85 precursor [Gallus gallus]	Gallus gallus	3	1.1272	0.521	0.6252	0.2727	3	1.1588	0.5063	0.6427	0.28
1213	5.25	5.35	17.4	gi|513188048	PREDICTED: striatin-3 isoform X6 [Gallus gallus]	Gallus gallus	3	1.1482	0.7231	0.9727	0.9685	3	0.9204	0.8456	0.787	0.5856
1214	5.23	5.29	29.2	gi|71896689	peptide-N(4)-(N-acetyl-beta-glucosaminyl)asparagine amidase [Gallus gallus]	Gallus gallus	3	1.1376	0.6964	0.9817	0.9574	3	0.871	0.5511	0.7516	0.2488
1215	5.22	5.5	25.9	gi|513192076	PREDICTED: heat shock 70 kDa protein 12A isoform X4 [Gallus gallus]	Gallus gallus	3	2.1878	0.169	1.8535	0.2586	3	3.0479	0.1017	2.3988	0.1441
1216	5.22	5.45	33.4	gi|118098359	PREDICTED: heparin cofactor 2 [Gallus gallus]	Gallus gallus	5	0.7586	0.455	0.8954	0.632	5	0.8166	0.5649	0.955	0.8774
1217	5.22	5.4	38.7	gi|513183266	PREDICTED: LOW QUALITY PROTEIN: nuclear pore complex protein Nup54 [Gallus gallus]	Gallus gallus	4	1.556	0.4404	1.7701	0.365	4	0.8872	0.818	1.0093	0.97
1218	5.22	5.39	61.3	gi|50731019	PREDICTED: 60S ribosomal protein L21 isoformX2 [Gallus gallus]	Gallus gallus	4	0.9462	0.8582	0.912	0.8091	4	0.912	0.7996	0.879	0.3599
1219	5.22	5.33	49.6	gi|478621078	huntingtin interacting protein K [Gallus gallus]	Gallus gallus	3	0.863	0.8228	0.8472	0.7323	3	1.0093	0.912	0.9908	0.9906
1220	5.22	5.31	44.1	gi|513239725	PREDICTED: isocitrate dehydrogenase [NAD] subunit gamma, mitochondrial-like, partial [Gallus gallus]	NAD	3	0.8954	0.4741	1.1482	0.4836	3	0.9462	0.6516	1.2134	0.3688
1221	5.2	7.18	21.3	gi|513163173	PREDICTED: probable ubiquitin carboxyl-terminal hydrolase FAF-X isoform X3 [Gallus gallus]	Gallus gallus	5	0.879	0.5852	0.8318	0.4556	5	1	0.9707	0.9462	0.8379
1222	5.19	5.59	15.6	gi|363734560	PREDICTED: mucin-5B isoform X1 [Gallus gallus]	Gallus gallus	3	1.8707	0.3259	1.1912	0.7015	3	1.1588	0.7538	0.7178	0.5457
1223	5.19	5.57	38.2	gi|513160723	PREDICTED: LOW QUALITY PROTEIN: tetratricopeptide repeat protein 38 [Gallus gallus]	Gallus gallus	6	0.9462	0.9324	0.6546	0.4792	6	0.912	0.8698	0.6252	0.4507
1224	5.19	5.46	57.7	gi|487440212	single-stranded DNA-binding protein, mitochondrial [Gallus gallus]	Gallus gallus	4	1.0471	0.8128	0.9727	0.9497	4	1.0864	0.6936	1.0093	0.9193
1225	5.19	5.31	34.2	gi|71897287	phosphoglucomutase-2 [Gallus gallus]	Gallus gallus	4	1.0765	0.5401	0.863	0.8814	4	1.0568	0.4747	0.8551	0.8931
1226	5.15	5.39	30.4	gi|71897215	set1/Ash2 histone methyltransferase complex subunit ASH2 [Gallus gallus]	Gallus gallus	3	0.955	0.9358	0.8017	0.6373	3	1.0186	0.9497	0.8472	0.7254
1227	5.15	5.29	61.3	gi|57530061	grpE protein homolog 1, mitochondrial [Gallus gallus]	Gallus gallus	4	0.5916	0.3243	0.4699	0.1713	4	0.413	0.1345	0.3281	0.0835
1228	5.14	5.18	17.6	gi|118088643	PREDICTED: importin subunit alpha-6 isoform X6 [Gallus gallus]	Gallus gallus	3	1.4322	0.3215	0.9462	0.898	3	1.1803	0.614	0.7798	0.6264
1229	5.13	5.48	15.8	gi|513170197	PREDICTED: reversion-inducing cysteine-rich protein with Kazal motifs [Gallus gallus]	Gallus gallus	4	0.9727	0.9558	1.2474	0.6376	4	0.6252	0.4096	0.7943	0.6449
1230	5.12	5.79	71.8	gi|148223796	ATP synthase subunit e, mitochondrial [Gallus gallus]	Gallus gallus	6	1.1912	0.0261	1.7219	0.0116	6	1.9588	0.0378	2.884	0.0149
1231	5.12	5.18	41.6	gi|302486333	suppressor of G2 allele of SKP1 homolog [Gallus gallus]	Gallus gallus	4	0.7311	0.2731	0.955	0.8802	4	0.6855	0.211	0.8954	0.6726
1232	5.12	5.16	41.1	gi|48374057	RNA-binding protein FUS [Gallus gallus]	Gallus gallus	6	0.2535	0.0208	0.4875	0.043	6	0.227	0.0118	0.4325	0.0241
1233	5.11	5.39	21.5	gi|513195319	PREDICTED: UBX domain-containing protein 4 isoform X3 [Gallus gallus]	Gallus gallus	4	1.1272	0.7679	1.0666	0.8586	4	0.7798	0.6046	0.7379	0.5437
1234	5.1	5.12	50.4	gi|71895597	nuclear transport factor 2 [Gallus gallus]	Gallus gallus	4	1.9231	0.5809	1.6144	0.8643	4	1.6444	0.3837	1.3677	0.6302
1235	5.09	5.32	38.3	gi|513206660	PREDICTED: LOW QUALITY PROTEIN: vesicular integral-membrane protein VIP36 [Gallus gallus]	Gallus gallus	5	0.9727	0.7972	1.0375	0.8954	5	0.9204	0.5952	0.9817	0.9228
1236	5.09	5.2	25.4	gi|118084661	PREDICTED: KDEL motif-containing protein 1 [Gallus gallus]	Gallus gallus	4	1.1803	0.7304	1.3804	0.5508	4	1.1376	0.7863	1.3305	0.5903
1237	5.08	5.3	32.9	gi|50748536	PREDICTED: activator of 90 kDa heat shock protein ATPase homolog 1 isoformX2 [Gallus gallus]	Gallus gallus	3	0.7943	0.2645	0.4613	0.0904	3	0.8395	0.3653	0.4875	0.1126
1238	5.08	5.19	35.9	gi|71896857	bisphosphoglycerate mutase [Gallus gallus]	Gallus gallus	3	1.0965	0.4635	1.5276	0.3988	3	1.3062	0.2549	2.1878	0.1625
1239	5.06	5.06	50.6	gi|57530297	sorting nexin-3 [Gallus gallus]	Gallus gallus	3	0.9908	0.7653	0.9204	0.8633	3	1.2246	0.6261	1.1482	0.7061
1240	5.05	6.89	25.8	gi|45382145	signal transducer and activator of transcription 5B [Gallus gallus]	Gallus gallus	4	0.7047	0.4547	0.7586	0.6048	4	0.6427	0.3812	0.7047	0.5065
1241	5.05	5.62	20.1	gi|513225190	PREDICTED: importin-9, partial [Gallus gallus]	Gallus gallus	3	1.0765	0.565	0.9462	0.7844	3	0.879	0.4294	0.7656	0.4019
1242	5.05	5.21	36.2	gi|57530448	serpin B6 [Gallus gallus]	Gallus gallus	3	1.2942	0.2856	1.1272	0.4109	3	1.1912	0.3853	1.028	0.6943
1243	5.05	5.17	30.6	gi|513179614	PREDICTED: cathepsin B isoform X2 [Gallus gallus]	Gallus gallus	5	1.1272	0.7948	0.929	0.9024	5	1.5417	0.4645	1.2706	0.6422
1244	5.03	21.22	70.9	gi|57529350	14-3-3 protein beta/alpha [Gallus gallus]	Gallus gallus	18	0.6792	0.3255	0.6792	0.3202	18	0.6546	0.2533	0.6607	0.2494
1245	5.01	8.17	25.1	gi|513176287	PREDICTED: utrophin isoform X3 [Gallus gallus]	Gallus gallus	5	0.6792	0.3444	0.9638	0.9911	5	0.8166	0.7655	1.1482	0.3374
1246	5	5.18	27.6	gi|513212463	PREDICTED: carnitine O-acetyltransferase isoform X2 [Gallus gallus]	Gallus gallus	4	0.4699	0.1867	1.0471	0.9516	4	1.3677	0.7441	3.1915	0.5461
1247	5	5.16	28.1	gi|513185795	PREDICTED: oxysterol-binding protein 1-like isoform X1 [Gallus gallus]	Gallus gallus	3	1.4859	0.4748	2.7797	0.4354	3	1.6444	0.4551	3.9084	0.4182
1248	4.99	5.88	32	gi|66392162	unconventional myosin-Ic [Gallus gallus]	Gallus gallus	5	1.977	0.2751	2.1086	0.2987	5	1.5849	0.1982	1.6749	0.2398
1249	4.97	5.05	26.6	gi|513171348	PREDICTED: elongator complex protein 2 isoformX3 [Gallus gallus]	Gallus gallus	3	0.8551	0.5237	1.0864	0.6933	3	0.8318	0.4648	1.0666	0.7755
1250	4.96	4.99	41.2	gi|478247075	protein FAM192A [Gallus gallus]	Gallus gallus	3	0.8872	0.9826	0.6546	0.7971	3	0.6138	0.4236	0.4571	0.3331
1251	4.95	5.93	20	gi|513214245	PREDICTED: c-Jun-amino-terminal kinase-interacting protein 4 isoform X3 [Gallus gallus]	Gallus gallus	5	0.7656	0.9247	0.9036	0.9494	5	0.7943	0.9848	0.9462	0.9011
1252	4.95	5.19	37.8	gi|363746921	PREDICTED: hsp70-binding protein 1-like isoform X1 [Gallus gallus]	Gallus gallus	4	0.6026	0.3943	0.4406	0.2246	4	0.631	0.2556	0.4613	0.1548
1253	4.95	5.07	20.2	gi|60302694	CUGBP Elav-like family member 1 [Gallus gallus]	Gallus gallus	3	0.955	0.8742	0.6486	0.6296	3	0.7943	0.623	0.5395	0.4611
1254	4.93	4.95	36.4	gi|513178482	PREDICTED: BAG family molecular chaperone regulator 2 [Gallus gallus]	Gallus gallus	2	1.1482	0.2295	1.0186	0.5305	2	1.1803	0.457	1.0471	0.6976
1255	4.92	14.9	43.8	gi|513221677	PREDICTED: polyadenylate-binding protein 4 isoform X10 [Gallus gallus]	Gallus gallus	10	4.2855	0.0852	4.0551	0.0577	10	2.1478	0.069	1.7219	0.2273
1256	4.92	5.52	30.5	gi|513233415	PREDICTED: LIM domain and actin-binding protein 1 isoform X6 [Gallus gallus]	Gallus gallus	3	0.4742	0.1884	0.6427	0.3187	3	0.4093	0.128	0.5649	0.055
1257	4.91	5.53	26.1	gi|313661517	serine/threonine-protein kinase MRCK alpha [Gallus gallus]	Gallus gallus	3	1.4723	0.2422	1.3428	0.3238	3	1.0568	0.8218	0.9727	0.9377
1258	4.9	4.9	44.8	gi|513237460	PREDICTED: 60S ribosomal protein L10, partial [Gallus gallus]	Gallus gallus	3	0.6982	0.425	0.302	0.1339	3	0.5702	0.2526	0.2489	0.0929
1259	4.89	4.99	57	gi|56118302	proteasome subunit beta type-1 [Gallus gallus]	Gallus gallus	6	0.7586	0.2589	0.8241	0.4029	6	0.6792	0.1214	0.7311	0.1828
1260	4.89	4.92	30.7	gi|363742288	PREDICTED: proteasome subunit beta type-2 isoform 1 [Gallus gallus]	Gallus gallus	4	0.7798	0.689	0.5495	0.3457	4	0.6368	0.5197	0.4487	0.2645
1261	4.87	4.92	38.9	gi|513216907	PREDICTED: smoothelin-like protein 2-like isoform X3 [Gallus gallus]	Gallus gallus	3	3.2211	0.1746	2.9923	0.2252	3	1.7539	0.1457	1.6144	0.1718
1262	4.87	4.92	35.9	gi|45383834	60S ribosomal protein L22 [Gallus gallus]	Gallus gallus	3	0.8954	0.5216	1.2359	0.7818	3	1.0765	0.8948	1.4723	0.314
1263	4.87	4.89	42.9	gi|513204053	PREDICTED: 26S proteasome non-ATPase regulatory subunit 7, partial [Gallus gallus]	Gallus gallus	3	1.028	0.9111	0.9036	0.8032	3	1.028	0.9542	0.9036	0.6108
1264	4.85	5.17	30.6	gi|513183822	PREDICTED: serine/threonine-protein phosphatase 2B catalytic subunit alpha isoform isoform X7 [Gallus gallus]	Gallus gallus	3	0.7379	0.826	0.6486	0.8963	3	1.2942	0.4308	1.2246	0.5703
1265	4.85	5.06	35.2	gi|45383808	60S ribosomal protein L6 [Gallus gallus]	Gallus gallus	5	1.0093	0.8991	0.9036	0.5513	5	0.9204	0.6175	0.8241	0.2868
1266	4.85	4.94	36.2	gi|71894999	coiled-coil domain-containing protein 6 [Gallus gallus]	Gallus gallus	2	0.7943	0.526	0.9638	0.9918	2	1.2359	0.7904	1.4997	0.3907
1267	4.84	4.99	38.3	gi|50755667	PREDICTED: NADH dehydrogenase [ubiquinone] 1 beta subcomplex subunit 10 [Gallus gallus]	414844	4	1.0568	0.6345	1.2023	0.429	4	1.2023	0.3777	1.3677	0.2843
1268	4.84	4.96	16.6	gi|71895347	clathrin light chain B [Gallus gallus]	Gallus gallus	3	1.2134	0.7079	1.1272	0.8006	3	0.9908	0.9955	0.9204	0.8884
1269	4.84	4.84	24	gi|513185558	PREDICTED: eukaryotic translation initiation factor 4E [Gallus gallus]	Gallus gallus	3	2.2284	0.5003	2.8576	0.3723	3	1.2589	0.5526	1.7539	0.3311
1270	4.83	4.86	55.3	gi|157785684	malignant T-cell-amplified sequence 1 [Gallus gallus]	Gallus gallus	4	0.9908	0.7167	1.2359	0.4967	4	0.492	0.1914	0.6982	0.7423
1271	4.81	4.83	36.9	gi|513205678	PREDICTED: NEDD8-activating enzyme E1 catalytic subunit isoform X3 [Gallus gallus]	Gallus gallus	3	0.9817	0.9883	0.929	0.8404	3	0.9817	0.9458	0.9204	0.7113
1272	4.79	7.4	37.2	gi|118129662	PREDICTED: keratin, type II cytoskeletal 3-like [Gallus gallus]	Gallus gallus	4	0.3873	0.0348	0.177	0.0007	4	4.7424	0.0211	2.729	0.0404
1273	4.78	4.87	38.8	gi|513161465	PREDICTED: glycogen synthase kinase-3 beta isoform X5 [Gallus gallus]	Gallus gallus	5	2.9376	0.1104	2.7797	0.1185	5	1.2246	0.4473	1.1272	0.4962
1274	4.77	4.82	35.2	gi|71895153	NADH dehydrogenase [ubiquinone] 1 alpha subcomplex subunit 10, mitochondrial [Gallus gallus]	1.02642e+06	3	1.6596	0.443	1.1272	0.4631	3	2.2491	0.6784	1.3677	0.8403
1275	4.74	7.68	33.2	gi|240849463	acyl-protein thioesterase 2 [Gallus gallus]	Gallus gallus	5	0.6026	0.3582	0.8017	0.584	5	0.7727	0.6418	1.0471	0.9958
1276	4.74	5.03	21	gi|497241981	beta-galactosidase preproprotein [Gallus gallus]	Gallus gallus	5	1.1588	0.5823	1.1482	0.6126	5	1.0965	0.7063	1.0864	0.7414
1277	4.73	5.03	24.9	gi|513157305	PREDICTED: transportin-3 isoform X9 [Gallus gallus]	Gallus gallus	3	0.6427	0.2892	0.6918	0.4817	3	0.6607	0.4119	0.7112	0.6929
1278	4.73	5.01	31.4	gi|118092587	PREDICTED: nucleolar RNA helicase 2 [Gallus gallus]	Gallus gallus	3	0.5808	0.0764	0.157	0.3061	3	0.7244	0.3988	0.1585	0.3167
1279	4.73	4.82	32.7	gi|481026645	myozenin-2 [Gallus gallus]	Gallus gallus	5	1.0765	0.9012	1.3552	0.3412	5	2.1478	0.3304	2.6303	0.1225
1280	4.72	4.76	52.4	gi|381342482	pre-mRNA-splicing factor SPF27 [Gallus gallus]	Gallus gallus	2	0.9036	0.6473	0.8551	0.459	2	0.863	0.4922	0.8241	0.337
1281	4.68	5.58	36.9	gi|475506756	glutaredoxin-3 [Gallus gallus]	Gallus gallus	3	1.1066	0.5223	1.1169	0.5157	3	0.9376	0.812	0.955	0.8212
1282	4.68	4.97	22	gi|45382729	coagulation factor XIII A chain [Gallus gallus]	Gallus gallus	3	0.929	0.7826	0.9204	0.736	3	1.2023	0.333	1.1912	0.3549
1283	4.68	4.7	50.7	gi|71895645	LDLR chaperone MESD precursor [Gallus gallus]	Gallus gallus	2	0.3873	0.3293	0.7943	0.2291	2	0.4365	0.3463	0.912	0.6747
1284	4.67	4.92	31.6	gi|71894771	developmentally-regulated GTP-binding protein 2 [Gallus gallus]	Gallus gallus	5	0.302	0.2277	0.5012	0.1931	5	0.2312	0.1056	0.3945	0.1758
1285	4.65	5.31	36.6	gi|513215043	PREDICTED: huntingtin-interacting protein 1 isoform X1 [Gallus gallus]	Gallus gallus	4	0.5754	0.3965	1.2246	0.6864	4	1.0568	0.8985	2.2491	0.2841
1286	4.64	4.76	27.9	gi|45382703	myeloid protein 1 precursor [Gallus gallus]	Gallus gallus	3	1.2823	0.3794	1.3677	0.2939	3	1.2474	0.4171	1.3305	0.3174
1287	4.61	4.85	28.2	gi|61098364	mini-chromosome maintenance complex-binding protein [Gallus gallus]	Gallus gallus	2	1.0471	0.827	0.8551	0.5184	2	1.0375	0.8585	0.8472	0.4968
1288	4.6	8.96	47.1	gi|71895261	ES1 protein homolog, mitochondrial [Gallus gallus]	Gallus gallus	4	0.5012	0.4011	1.0568	0.7289	4	0.413	0.1912	0.879	0.9232
1289	4.6	4.73	22.3	gi|54111425	procollagen-lysine,2-oxoglutarate 5-dioxygenase 1 precursor [Gallus gallus]	Gallus gallus	5	0.929	0.9467	1.1912	0.555	5	0.7943	0.529	1.0186	0.9925
1290	4.59	5.85	29.2	gi|57529595	methylcrotonoyl-CoA carboxylase subunit alpha, mitochondrial [Gallus gallus]	Gallus gallus	3	9.4624	0.1074	6.9183	0.1906	3	5.6494	0.1259	3.3113	0.3462
1291	4.58	4.73	59.5	gi|513237251	PREDICTED: metallo-beta-lactamase domain-containing protein 1-like, partial [Gallus gallus]	Gallus gallus	3	0.8954	0.743	0.8166	0.5712	3	1.0864	0.7487	0.9908	0.9709
1292	4.57	4.72	27.2	gi|45384406	peroxisomal multifunctional enzyme type 2 [Gallus gallus]	Gallus gallus	2	0.9908	0.999	0.9727	0.9126	2	1.0765	0.8445	1.0568	0.7655
1293	4.56	4.56	56.1	gi|47604918	serine/arginine-rich splicing factor 2 [Gallus gallus]	Gallus gallus	3	1.028	0.9532	1.0568	0.9056	3	2.1086	0.9817	2.0893	0.8778
1294	4.55	4.87	34.5	gi|50761098	PREDICTED: armadillo repeat-containing protein 6 isoformX2 [Gallus gallus]	Gallus gallus	3	1.1066	0.8097	1.1695	0.5439	3	1.0765	0.8847	1.1272	0.6012
1295	4.55	4.62	63.6	gi|474451694	40S ribosomal protein S24 isoform 1 [Gallus gallus]	Gallus gallus	5	0.7656	0.936	1.2023	0.5238	5	0.4613	0.1278	0.7178	0.3204
1296	4.54	4.79	29.5	gi|57529355	charged multivesicular body protein 4b [Gallus gallus]	Gallus gallus	3	0.863	0.6534	0.7798	0.5693	3	0.8166	0.6486	0.7379	0.5653
1297	4.53	4.61	57.9	gi|313851076	synaptosomal-associated protein 23 [Gallus gallus]	Gallus gallus	2	1.2134	0.422	1.1272	0.6246	2	1.4588	0.1123	1.3552	0.1258
1298	4.51	4.8	22.3	gi|513189629	PREDICTED: nesprin-2 isoform X1 [Gallus gallus]	Gallus gallus	5	2.1478	0.6288	4.1687	0.1998	5	0.863	0.5091	1.4454	0.2257
1299	4.5	5.16	23.4	gi|513225355	PREDICTED: plasma membrane calcium-transporting ATPase 2 isoform X9 [Gallus gallus]	Gallus gallus	2	1.1912	0.307	1.0471	0.6017	2	1.1066	0.1554	0.9638	0.9929
1300	4.48	9.25	37.3	gi|513169810	PREDICTED: leucine-rich repeat flightless-interacting protein 2 isoform X9 [Gallus gallus]	Gallus gallus	5	2.0137	0.2337	1.2134	0.6479	5	1.7219	0.272	1.0568	0.7618
1301	4.47	13.97	13.1	gi|513231830	PREDICTED: fibrillin-2 isoform X3 [Gallus gallus]	Gallus gallus	11	1.2246	0.3799	0.8318	0.6321	11	1.2706	0.4057	0.8551	0.5919
1302	4.47	4.85	40.2	gi|513208119	PREDICTED: dehydrogenase/reductase SDR family member 7B isoform X9 [Gallus gallus]	Gallus gallus	2	1.0965	0.9231	0.7112	0.7153	2	2.9923	0.1699	2.0512	0.4733
1303	4.47	4.61	30.9	gi|118085706	PREDICTED: glycylpeptide N-tetradecanoyltransferase 2 [Gallus gallus]	Gallus gallus	3	1.1695	0.7467	1.7061	0.3999	3	0.7447	0.6034	1.0864	0.8511
1304	4.46	4.51	54.4	gi|475505726	glutathione S-transferase omega-1 [Gallus gallus]	Gallus gallus	3	0.7586	0.322	0.6546	0.1309	3	0.9204	0.8144	0.7943	0.6085
1305	4.45	4.56	55.6	gi|71894963	glia maturation factor beta [Gallus gallus]	Gallus gallus	5	1.2246	0.2655	1.1272	0.3964	5	0.9462	0.8282	0.863	0.5529
1306	4.44	5.04	28.5	gi|45383950	transferrin receptor protein 1 [Gallus gallus]	Gallus gallus	3	0.7727	0.1666	0.8472	0.6997	3	0.8017	0.2278	0.8872	0.3476
1307	4.44	4.71	38.3	gi|513181535	PREDICTED: fragile X mental retardation protein 1 homolog B isoform X5 [Gallus gallus]	Gallus gallus	3	1.0186	0.8167	1.0666	0.873	3	1.0375	0.9341	1.0864	0.7589
1308	4.44	4.48	22.8	gi|513210236	PREDICTED: ataxin-2 isoform X24 [Gallus gallus]	Gallus gallus	3	0.8872	0.7222	0.7943	0.4856	3	0.912	0.7927	0.8166	0.5369
1309	4.42	4.58	32.7	gi|513171905	PREDICTED: ubiquitin carboxyl-terminal hydrolase 14 isoform X4 [Gallus gallus]	Gallus gallus	2	0.8954	0.9082	0.8954	0.8134	2	0.6252	0.3639	0.6368	0.2814
1310	4.4	5.03	35.9	gi|513169837	PREDICTED: translation initiation factor IF-2 isoform X6 [Gallus gallus]	Gallus gallus	4	0.8166	0.6493	1.0568	0.9364	4	0.929	0.9408	1.2023	0.6022
1311	4.4	4.59	32	gi|513224767	PREDICTED: MAP kinase-activated protein kinase 2 [Gallus gallus]	Gallus gallus	2	1.0471	0.8456	1.4454	0.2504	2	1.0666	0.9902	1.4859	0.2077
1312	4.4	4.4	71	gi|363743624	PREDICTED: 40S ribosomal protein S28 [Gallus gallus]	Gallus gallus	2	0.8872	0.6018	0.929	0.7274	2	0.7798	0.4498	0.8166	0.3707
1313	4.39	4.69	20.7	gi|355390382	FERM, RhoGEF and pleckstrin domain-containing protein 1 [Gallus gallus]	Gallus gallus	3	1.2246	0.5845	1.2474	0.3351	3	0.7586	0.4052	0.7727	0.3202
1314	4.38	4.39	58.4	gi|118102009	PREDICTED: 40S ribosomal protein S25 isoform X1 [Gallus gallus]	Gallus gallus	2	0.2582	0.0378	0.597	0.0621	2	0.3133	0.3135	0.7047	0.5061
1315	4.37	4.46	31.4	gi|513221200	PREDICTED: LOW QUALITY PROTEIN: MAP7 domain-containing protein 1 [Gallus gallus]	Gallus gallus	2	0.7516	0.4056	0.673	0.2065	2	0.7586	0.5025	0.6792	0.2771
1316	4.37	4.42	17.9	gi|513190517	PREDICTED: CWF19-like protein 1 [Gallus gallus]	Gallus gallus	3	1	0.8596	1.1803	0.3446	3	0.9638	0.7419	1.1482	0.404
1317	4.36	4.51	26.7	gi|71895081	ribonucleoside-diphosphate reductase large subunit [Gallus gallus]	Gallus gallus	4	0.7379	0.2606	1.0765	0.2349	4	0.5754	0.0599	0.8318	0.5741
1318	4.36	4.51	31.9	gi|57530393	transcription elongation factor A protein 1 [Gallus gallus]	Gallus gallus	2	0.9036	0.5479	1.1272	0.7414	2	0.8166	0.3936	1.0093	0.9264
1319	4.35	4.65	32.1	gi|57529764	basic leucine zipper and W2 domain-containing protein 1 [Gallus gallus]	Gallus gallus	2	0.7516	0.5687	0.631	0.3888	2	0.4246	0.1699	0.3664	0.1278
1320	4.35	4.58	46.9	gi|56961664	cytoglobin [Gallus gallus]	Gallus gallus	2	1.0186	0.7827	0.9036	0.8544	2	0.9376	0.8685	0.8318	0.5805
1321	4.35	4.39	26.4	gi|45383366	proteasome subunit beta type-7 [Gallus gallus]	Gallus gallus	4	0.7178	0.6458	0.7447	0.6709	4	0.6194	0.5479	0.6486	0.568
1322	4.35	4.38	27.6	gi|45383588	60S ribosomal protein L35 [Gallus gallus]	Gallus gallus	4	2.1478	0.1777	1.5849	0.2881	4	1.2359	0.4943	0.8395	0.8471
1323	4.34	4.7	34.7	gi|513165046	PREDICTED: exosome complex exonuclease RRP44 isoform X2 [Gallus gallus]	Gallus gallus	4	1.4588	0.367	1.3552	0.5338	4	2.3335	0.0804	2.1478	0.2236
1324	4.33	4.64	24.4	gi|118082239	PREDICTED: alpha-aminoadipic semialdehyde synthase, mitochondrial [Gallus gallus]	Gallus gallus	4	1.0093	0.974	1.028	0.9738	4	1.1169	0.7488	1.1376	0.7571
1325	4.31	4.73	30	gi|71895647	ATP-dependent Clp protease ATP-binding subunit clpX-like, mitochondrial [Gallus gallus]	Gallus gallus	2	0.5754	0.202	0.5754	0.2037	2	0.5297	0.175	0.5297	0.1764
1326	4.31	4.69	46	gi|513237565	PREDICTED: alpha-soluble NSF attachment protein-like [Gallus gallus]	Gallus gallus	3	3.6983	0.339	3.0761	0.1423	3	3.4995	0.0727	2.6792	0.0612
1327	4.31	4.6	31.9	gi|45382815	lipoamide acyltransferase component of branched-chain alpha-keto acid dehydrogenase complex, mitochondrial precursor [Gallus gallus]	Gallus gallus	2	5.8076	0.0287	5.1051	0.0217	2	1.6293	0.3521	1.3305	0.2101
1328	4.3	9.05	47	gi|71895051	ras-related protein Rab-10 [Gallus gallus]	Gallus gallus	5	0.4699	0.3875	0.5346	0.1709	5	0.787	0.5129	0.8395	0.2896
1329	4.3	4.31	49.5	gi|118405192	density-regulated protein [Gallus gallus]	Gallus gallus	3	1.4997	0.4852	1.8197	0.3661	3	1.1803	0.7368	1.4322	0.5218
1330	4.29	4.31	33.6	gi|347920951	platelet-activating factor acetylhydrolase IB subunit beta [Gallus gallus]	Gallus gallus	5	0.8954	0.2949	0.9204	0.265	5	0.8241	0.2308	0.8472	0.2089
1331	4.28	4.71	23.1	gi|513181065	PREDICTED: ras-related GTP-binding protein A [Gallus gallus]	Gallus gallus	2	1.1272	0.3276	1.1376	0.1384	2	1.0186	0.063	1.0186	0.118
1332	4.28	4.39	26.5	gi|161019168	thymidylate kinase [Gallus gallus]	Gallus gallus	3	0.879	0.5465	0.9638	0.8675	3	0.7516	0.5339	0.8241	0.8463
1333	4.27	6.12	24.8	gi|45385807	tyrosine-protein kinase Yes [Gallus gallus]	Gallus gallus	3	1.406	0.0143	1.4723	0.0131	3	1.2706	0.1444	1.3428	0.1125
1334	4.27	5.46	24.4	gi|71894763	putative adenosylhomocysteinase 2 [Gallus gallus]	Gallus gallus	3	2.6792	0.3233	0.3802	0.1394	3	4.9659	0.1748	0.6546	0.2228
1335	4.25	7.94	39	gi|45384378	keratin, type II cytoskeletal cochleal [Gallus gallus]	Gallus gallus	4	0.5248	0.2106	0.5546	0.2015	4	0.8017	0.7951	0.879	0.7574
1336	4.25	4.32	49.7	gi|118092615	PREDICTED: calcium uniporter protein, mitochondrial isoform X2 [Gallus gallus]	Gallus gallus	3	1.0965	0.6076	0.9036	0.549	3	1.0568	0.69	0.879	0.4223
1337	4.24	4.27	36.2	gi|71894743	phosphoglycolate phosphatase [Gallus gallus]	Gallus gallus	4	2.1677	0.4168	1.7378	0.6424	4	2.2699	0.7136	1.6749	0.8345
1338	4.22	4.66	32.6	gi|57530808	translocon-associated protein subunit alpha precursor [Gallus gallus]	Gallus gallus	3	1.1169	0.6108	1.0186	0.8862	3	1.1169	0.6322	1.0093	0.9079
1340	4.22	4.27	37.2	gi|45382615	40S ribosomal protein S15 [Gallus gallus]	Gallus gallus	2	1.3305	0.5995	0.9908	0.9673	2	0.7516	0.4648	0.5598	0.2799
1341	4.21	4.58	20.4	gi|513220008	PREDICTED: LOW QUALITY PROTEIN: E3 ubiquitin-protein ligase UBR4 [Gallus gallus]	Gallus gallus	7	0.5546	0.1563	1.0186	0.8796	7	0.9908	0.2863	1.7378	0.1971
1342	4.2	4.22	37.6	gi|71896967	SAP domain-containing ribonucleoprotein [Gallus gallus]	Gallus gallus	3	0.4207	0.1552	0.1905	0.073	3	0.4613	0.1732	0.1977	0.0791
1343	4.18	4.35	54.8	gi|513210391	PREDICTED: serine/threonine-protein phosphatase PGAM5, mitochondrial, partial [Gallus gallus]	Gallus gallus	2	0.6368	0.6879	0.5395	0.4579	2	1.4997	0.7105	1.2823	0.9244
1344	4.18	4.26	27.6	gi|57529367	dolichyl-diphosphooligosaccharide--protein glycosyltransferase subunit 2 precursor [Gallus gallus]	Gallus gallus	4	1.7219	0.3884	1.406	0.5915	4	1.0666	0.913	0.863	0.7684
1345	4.16	4.37	38.2	gi|357527427	uncharacterized protein LOC424740 [Gallus gallus]	Gallus gallus	3	1.1169	0.8068	1.0186	0.9528	3	1.0864	0.8498	0.9908	0.999
1347	4.16	4.24	26.8	gi|57525305	phosphorylase b kinase gamma catalytic chain, skeletal muscle isoform [Gallus gallus]	Gallus gallus	3	9.4624	0.0824	4.0551	0.5692	3	6.6681	0.0157	2.9107	0.7202
1348	4.16	4.21	32.1	gi|45382299	PDZ and LIM domain protein 4 [Gallus gallus]	Gallus gallus	3	0.7244	0.5545	0.6918	0.5126	3	0.8472	0.7487	0.8166	0.6868
1349	4.16	4.21	32.4	gi|478621094	60S ribosomal protein L27a [Gallus gallus]	Gallus gallus	2	0.8017	0.6756	0.955	0.934	2	0.9376	0.7172	1.1272	0.8865
1350	4.15	7.86	24.7	gi|480354973	IQ motif containing GTPase activating protein 2 [Gallus gallus]	Gallus gallus	5	3.3113	0.0261	1.5136	0.9583	5	1.7865	0.2376	0.6368	0.4261
1351	4.15	4.36	32.1	gi|86129426	SWI/SNF-related matrix-associated actin-dependent regulator of chromatin subfamily B member 1 [Gallus gallus]	Gallus gallus	2	0.8551	0.9849	0.3133	0.0758	2	0.9036	0.6297	0.3499	0.0582
1352	4.15	4.21	29.6	gi|313760671	ras suppressor protein 1 [Gallus gallus]	Gallus gallus	2	1.4723	0.1807	1.3183	0.3015	2	1.2246	0.3696	1.0965	0.6616
1353	4.14	6.33	34.6	gi|513187531	PREDICTED: EH domain-containing protein 4 [Gallus gallus]	Gallus gallus	3	0.9908	0.856	1.3677	0.8186	3	1.1272	0.8789	1.5276	0.6047
1354	4.14	4.29	25.4	gi|513197448	PREDICTED: cAMP-dependent protein kinase catalytic subunit beta isoform X7 [Gallus gallus]	Gallus gallus	2	0.955	0.9434	1.028	0.6993	2	0.9462	0.9661	1.028	0.7807
1355	4.14	4.27	43.4	gi|60302770	protein DEK [Gallus gallus]	Gallus gallus	2	0.8017	0.441	0.8551	0.4787	2	1.0093	0.5071	1.0765	0.5334
1356	4.13	4.84	23.1	gi|363741858	PREDICTED: serine/threonine-protein kinase mTOR isoform X2 [Gallus gallus]	Gallus gallus	5	0.8241	0.5714	1.5996	0.2252	5	0.6368	0.2539	1.2474	0.4988
1357	4.13	4.41	32.9	gi|513159472	PREDICTED: RNA binding protein fox-1 homolog 2 isoform X34 [Gallus gallus]	Gallus gallus	3	0.9908	0.999	0.7112	0.1942	3	0.871	0.5674	0.6252	0.1212
1358	4.13	4.37	28	gi|513182593	PREDICTED: bifunctional 3'-phosphoadenosine 5'-phosphosulfate synthase 1 isoform X3 [Gallus gallus]	Gallus gallus	2	1.2134	0.3383	1.2023	0.4388	2	1.028	0.6981	1.0186	0.9838
1359	4.13	4.34	31.4	gi|513206890	PREDICTED: la-related protein 1 isoform X5 [Gallus gallus]	Gallus gallus	2	0.7244	0.337	0.5058	0.1198	2	1.0471	0.8815	0.7447	0.5204
1360	4.13	4.24	42.3	gi|124249308	charged multivesicular body protein 2a [Gallus gallus]	Gallus gallus	3	0.2858	0.7733	2.3335	0.4007	3	0.2421	0.5398	1.5996	0.5467
1361	4.12	24.74	87.1	gi|71895591	epsilon globin [Gallus gallus]	Gallus gallus	31	0.2355	0.2099	0.0895	0.1101	31	0.3105	0.2645	0.1028	0.124
1362	4.12	4.16	49.2	gi|363747279	PREDICTED: RNA-binding protein 4B-like [Gallus gallus]	Gallus gallus	4	1.1803	0.6824	1.2589	0.7047	4	1	0.8247	1.0666	0.8513
1363	4.12	4.16	20.1	gi|118102188	PREDICTED: protein misato homolog 1 [Gallus gallus]	Gallus gallus	2	1.4723	0.2292	1	0.9796	2	1.4997	0.2033	1.0186	0.8724
1364	4.12	4.13	38.9	gi|71895491	outer mitochondrial membrane cytochrome b5 [Gallus gallus]	Gallus gallus	3	0.8954	0.3248	1.1066	0.4407	3	0.7311	0.1058	0.9036	0.6228
1365	4.11	4.71	47.8	gi|57525510	arginine and glutamate-rich protein 1 [Gallus gallus]	Gallus gallus	3	1.1482	0.99	1.028	0.7721	3	1.0666	0.9363	0.955	0.7262
1366	4.11	4.33	27.5	gi|71895827	charged multivesicular body protein 6 [Gallus gallus]	Gallus gallus	2	0.9908	0.9468	1.0965	0.552	2	0.8954	0.6022	1	0.9723
1367	4.11	4.23	27.3	gi|46048814	protein TENP [Gallus gallus]	Gallus gallus	2	1.028	0.9412	0.5754	0.3979	2	0.7379	0.5915	0.413	0.2688
1368	4.11	4.2	26.6	gi|57525378	phosphate carrier protein, mitochondrial [Gallus gallus]	Gallus gallus	4	0.6918	0.8192	1.3932	0.439	4	0.5105	0.4512	0.9817	0.8015
1369	4.11	4.16	28.8	gi|491229213	autophagy-related protein 3 [Gallus gallus]	Gallus gallus	2	0.5012	0.279	0.3251	0.3358	2	0.4529	0.2218	0.2965	0.264
1370	4.1	4.22	33.9	gi|50729668	PREDICTED: protein TFG isoform X2 [Gallus gallus]	Gallus gallus	3	1.6749	0.3362	1.6293	0.3483	3	1.1695	0.6884	1.1376	0.7256
1371	4.1	4.14	17.5	gi|513163970	PREDICTED: acetylserotonin O-methyltransferase-like isoform X3 [Gallus gallus]	Gallus gallus	2	0.7447	0.5424	0.7311	0.5187	2	0.6792	0.461	0.673	0.4427
1372	4.1	4.14	34.3	gi|478621080	NADH dehydrogenase [ubiquinone] 1 alpha subcomplex subunit 8 isoform 1 [Gallus gallus]	1.26458e+06	2	0.4875	0.2899	1.888	0.2805	2	1.1803	0.5117	4.6132	0.1705
1373	4.09	4.6	31.8	gi|57530101	DNA-directed RNA polymerase II subunit RPB2 [Gallus gallus]	Gallus gallus	2	0.912	0.8661	1.7061	0.3924	2	0.7516	0.6065	1.4191	0.5286
1374	4.09	4.26	27.1	gi|118099442	PREDICTED: erythrocyte band 7 integral membrane protein [Gallus gallus]	Gallus gallus	2	1.3062	0.6024	1.3932	0.4262	2	1.6293	0.4481	1.7061	0.3193
1375	4.09	4.25	17.3	gi|50744860	PREDICTED: kelch-like protein 31 [Gallus gallus]	Gallus gallus	4	0.4018	0.2554	1.4454	0.5021	4	0.3908	0.2507	1.4191	0.5182
1376	4.09	4.12	36.1	gi|363727621	PREDICTED: 60S ribosomal protein L18a, partial [Gallus gallus]	Gallus gallus	2	0.4055	0.3114	0.6982	0.2312	2	0.4365	0.4565	0.7379	0.3513
1377	4.08	6.13	62.9	gi|363742689	PREDICTED: cellular retinoic acid-binding protein 2 [Gallus gallus]	Gallus gallus	3	0.6427	0.0909	0.597	0.0596	3	0.6081	0.0865	0.5649	0.0572
1378	4.08	4.24	24.5	gi|118092580	PREDICTED: vacuolar protein sorting-associated protein 26A [Gallus gallus]	Gallus gallus	2	0.863	0.6319	1.0093	0.9475	2	0.8872	0.4986	1.0375	0.8327
1379	4.08	4.18	82.4	gi|513218709	PREDICTED: ATP synthase subunit epsilon-like protein, mitochondrial-like isoform X2 [Gallus gallus]	Gallus gallus	2	1.5849	0.3302	1.8535	0.2969	2	0.631	0.652	0.7379	0.7264
1380	4.07	9.23	45.1	gi|71896731	heterogeneous nuclear ribonucleoprotein D0 [Gallus gallus]	Gallus gallus	7	0.912	0.7248	0.871	0.5303	7	0.863	0.4998	0.8241	0.3643
1381	4.07	4.32	22.1	gi|71897199	protein ERGIC-53 precursor [Gallus gallus]	Gallus gallus	2	1.0568	0.862	1.4859	0.1898	2	0.8872	0.3606	1.2359	0.3819
1382	4.07	4.19	33.6	gi|513209191	PREDICTED: heme oxygenase 2 isoform X7 [Gallus gallus]	Gallus gallus	3	1.4997	0.4623	0.8551	0.7505	3	1.0375	0.9219	0.597	0.3914
1384	4.06	8.12	63.8	gi|45383494	chromobox protein homolog 1 [Gallus gallus]	Gallus gallus	6	0.4325	0.1287	0.4446	0.208	6	0.3908	0.1065	0.4169	0.166
1385	4.06	4.89	45	gi|71895881	ubiquitin-conjugating enzyme E2 K [Gallus gallus]	Gallus gallus	3	0.4018	0.1543	0.6026	0.3287	3	0.6918	0.334	0.9908	0.7907
1386	4.06	4.06	65.6	gi|513220635	PREDICTED: eukaryotic translation initiation factor 4E-binding protein 1 isoform X3 [Gallus gallus]	Gallus gallus	2	0.879	0.9959	0.3373	0.2525	2	0.9908	0.8282	0.4246	0.3125
1387	4.05	6.26	24.1	gi|118087124	PREDICTED: copine-3 [Gallus gallus]	Gallus gallus	3	0.9908	0.9979	1.1169	0.6169	3	1.1272	0.5319	1.2706	0.2331
1388	4.05	4.4	19.3	gi|513174142	PREDICTED: phosphofurin acidic cluster sorting protein 1 isoform X5 [Gallus gallus]	Gallus gallus	2	0.8017	0.5113	0.863	0.6522	2	0.9727	0.9403	1.0471	0.8717
1389	4.05	4.34	18.6	gi|61098436	exportin-4 [Gallus gallus]	Gallus gallus	3	1.6293	0.4898	1.4454	0.5655	3	0.8318	0.7548	0.7516	0.6442
1390	4.05	4.33	44.1	gi|513199019	PREDICTED: signal recognition particle receptor subunit beta-like isoform X1 [Gallus gallus]	Gallus gallus	3	0.9462	0.8902	1.1272	0.6623	3	0.8395	0.5952	1	0.9735
1391	4.05	4.18	48.5	gi|118083465	PREDICTED: NADH dehydrogenase [ubiquinone] 1 beta subcomplex subunit 4 isoform X1 [Gallus gallus]	1.23327e+06	2	2.4434	0.7217	3.2509	0.4907	2	0.9204	0.9403	1.2706	0.7212
1392	4.05	4.13	28.1	gi|513234507	PREDICTED: TRM1 tRNA methyltransferase 1-like isoform X2 [Gallus gallus]	Gallus gallus	2	1.2246	0.5077	0.9727	0.8913	2	1.406	0.3484	1.1169	0.7086
1393	4.05	4.09	40	gi|363738896	PREDICTED: transcriptional activator protein Pur-alpha, partial [Gallus gallus]	Gallus gallus	2	1.4859	0.4846	1.1376	0.7789	2	2.1281	0.2943	1.6444	0.413
1394	4.05	4.08	25.5	gi|347543825	basigin isoform 1 precursor [Gallus gallus]	Gallus gallus	4	1.0568	0.8582	1.0965	0.7719	4	1.1169	0.737	1.1588	0.6623
1395	4.05	4.08	28.1	gi|45383612	prostaglandin-H2 D-isomerase precursor [Gallus gallus]	Gallus gallus	2	0.5754	0.5041	0.8954	0.7281	2	0.4613	0.3537	0.7047	0.476
1396	4.05	4.05	25.4	gi|513213617	PREDICTED: zinc finger protein 207 isoform X8 [Gallus gallus]	Gallus gallus	2	0.597	0.5685	0.6486	0.4945	2	0.6368	0.5391	0.6982	0.4707
1397	4.05	4.05	30.8	gi|513203374	PREDICTED: pleckstrin homology domain-containing family F member 1 isoform X4 [Gallus gallus]	Gallus gallus	3	0.8551	0.073	1.0568	0.4929	3	0.955	0.8536	1.1912	0.0453
1398	4.04	4.31	25.3	gi|513166341	PREDICTED: NADP-dependent malic enzyme, mitochondrial isoform X1 [Gallus gallus]	Gallus gallus	2	1.7378	0.4361	1.4588	0.5204	2	2.0893	0.2897	1.7539	0.3294
1399	4.04	4.28	27.7	gi|513224238	PREDICTED: protein phosphatase 1 regulatory subunit 12B-like [Gallus gallus]	Gallus gallus	2	1.7865	0.3025	2.2491	0.1347	2	2.0512	0.1721	2.5586	0.0876
1400	4.04	4.25	14.3	gi|513177800	PREDICTED: translocation protein SEC63 homolog isoform X1 [Gallus gallus]	Gallus gallus	2	1.2942	0.0228	1.3428	0.0175	2	1.1169	0.2205	1.1695	0.113
1401	4.03	4.53	13.1	gi|312032350	tenascin precursor [Gallus gallus]	Gallus gallus	2	0.2228	0.0556	0.4571	0.1502	2	0.138	0.0298	0.2831	0.0605
1402	4.03	4.29	38.9	gi|513220600	PREDICTED: proline synthase co-transcribed bacterial homolog protein [Gallus gallus]	Gallus gallus	2	0.8872	0.6168	1.0965	0.6057	2	0.929	0.9097	1.1376	0.4278
1403	4.03	4.14	29.8	gi|50732203	PREDICTED: serine/threonine-protein kinase OSR1 [Gallus gallus]	Gallus gallus	2	0.5808	0.2176	0.7178	0.3728	2	0.5012	0.1492	0.6252	0.2405
1404	4.03	4.14	26.9	gi|363738072	PREDICTED: probable D-lactate dehydrogenase, mitochondrial, partial [Gallus gallus]	Gallus gallus	2	0.7943	0.3749	0.6368	0.119	2	1.0375	0.7576	0.8395	0.3698
1405	4.03	4.1	29.4	gi|312596901	NADH dehydrogenase [ubiquinone] flavoprotein 3, mitochondrial isoform a precursor [Gallus gallus]	1.1861e+06	2	0.9908	0.7453	1.1066	0.3302	2	0.9204	0.2442	1.0375	0.989
1406	4.03	4.06	31.6	gi|475807598	nucleoporin Nup37 [Gallus gallus]	Gallus gallus	2	0.9036	0.8212	1.0375	0.9109	2	0.871	0.7571	1	0.9821
1407	4.02	6.06	35.1	gi|513175854	PREDICTED: ras-related protein Rab-4A isoform X5 [Gallus gallus]	Gallus gallus	3	0.8166	0.6853	0.7798	0.5344	3	0.7379	0.6043	0.7112	0.4771
1408	4.02	4.34	41.5	gi|45384190	translin [Gallus gallus]	Gallus gallus	2	0.9908	0.856	0.7379	0.1716	2	0.9376	0.8839	0.6982	0.1767
1409	4.02	4.09	69.6	gi|71896619	protein CDV3 homolog [Gallus gallus]	Gallus gallus	5	0.8017	0.4436	0.9204	0.7875	5	0.5546	0.2852	0.6368	0.4339
1410	4.02	4.05	54.9	gi|50758444	PREDICTED: thioredoxin domain-containing protein 17 isoform X2 [Gallus gallus]	Gallus gallus	2	2.1281	0.1632	1.803	0.2183	2	6.0813	0.052	5.3456	0.062
1411	4.02	4.02	22.6	gi|363744458	PREDICTED: UPF0553 protein C9orf64 isoform 1 [Gallus gallus]	Gallus gallus	2	0.8954	0.8061	1.5996	0.3833	2	3.0479	0.8191	5.3456	0.2875
1412	4.01	7.7	49.2	gi|71897327	histone H2A.Z [Gallus gallus]	Gallus gallus	6	1.803	0.5275	2.2699	0.4131	6	1.5849	0.5509	1.9953	0.4288
1413	4.01	4.27	23.4	gi|513225805	PREDICTED: coiled-coil domain-containing protein 47 isoform X7 [Gallus gallus]	Gallus gallus	2	1.2246	0.6818	0.787	0.6653	2	1.2589	0.6554	0.8091	0.6922
1414	4.01	4.25	28.9	gi|513221707	PREDICTED: cytosolic 5'-nucleotidase 1A isoform X5 [Gallus gallus]	Gallus gallus	4	1.803	0.2827	1.888	0.2585	4	2.1478	0.1855	2.2491	0.1745
1415	4.01	4.19	25.4	gi|513157708	PREDICTED: heat shock 70kDa protein 14 isoform X3 [Gallus gallus]	Gallus gallus	2	0.4446	0.2892	0.3733	0.2438	2	0.631	0.4537	0.5297	0.357
1416	4.01	4.19	33.4	gi|513177928	PREDICTED: hexaprenyldihydroxybenzoate methyltransferase, mitochondrial isoform X3 [Gallus gallus]	Gallus gallus	2	1.6293	0.3719	2.3335	0.2383	2	1.1695	0.7123	1.6749	0.3706
1417	4.01	4.16	22.5	gi|513217878	PREDICTED: junctophilin-2 isoform X1 [Gallus gallus]	Gallus gallus	2	1.4723	0.2851	1.5417	0.2806	2	1.4723	0.2914	1.5417	0.2867
1418	4.01	4.1	41.6	gi|118090950	PREDICTED: NADH dehydrogenase [ubiquinone] iron-sulfur protein 8, mitochondrial [Gallus gallus]	1.23278e+06	3	3.9084	0.4662	3.4356	0.5177	3	5.2481	0.4862	5.2966	0.5414
1419	4.01	4.04	36.1	gi|513191057	PREDICTED: PDZ and LIM domain protein 1 isoform X6 [Gallus gallus]	Gallus gallus	2	0.7311	0.5758	1.3062	0.6085	2	0.7656	0.6273	1.3677	0.5591
1420	4.01	4.03	37	gi|513170599	PREDICTED: eukaryotic translation elongation factor 1 epsilon-1 [Gallus gallus]	Gallus gallus	3	1.5276	0.693	1.0471	0.7285	3	1.8707	0.5268	1.2942	0.9626
1421	4	45.45	63.4	gi|513239765	PREDICTED: myosin-7-like [Gallus gallus]	Gallus gallus	47	0.8166	0.6865	0.8091	0.6729	47	0.787	0.6443	0.7798	0.6317
1422	4	37.67	58.4	gi|513160285	PREDICTED: tubulin alpha-8 chain isoform X1 [Gallus gallus]	Gallus gallus	46	1.3677	0.5515	0.597	0.0368	46	13.8038	0.0945	3.9811	0.1551
1423	4	35.48	63.5	gi|71897277	heterogeneous nuclear ribonucleoprotein K [Gallus gallus]	Gallus gallus	25	0.9036	0.86	1.4723	0.4259	25	0.6427	0.4074	1.0375	0.9084
1424	4	20.04	74.2	gi|52138683	hemoglobin subunit rho [Gallus gallus]	Gallus gallus	21	0.0824	0.1388	0.0425	0.1205	21	0.0839	0.1347	0.0394	0.1174
1425	4	14.18	65.8	gi|50760377	PREDICTED: ras-related protein Rap-1A isoformX2 [Gallus gallus]	Gallus gallus	7	1	0.9654	1.0864	0.7876	7	0.955	0.9056	1.028	0.9097
1426	4	10.03	26.4	gi|302191625	importin subunit alpha-3 [Gallus gallus]	Gallus gallus	6	0.9036	0.9657	1.0375	0.8721	6	0.7586	0.7056	0.863	0.6339
1427	4	5.7	27	gi|118097545	PREDICTED: heterogeneous nuclear ribonucleoprotein A0 [Gallus gallus]	Gallus gallus	3	0.5649	0.3897	0.4831	0.3162	3	0.5445	0.3692	0.4613	0.302
1428	4	4.6	17.7	gi|513200936	PREDICTED: mannose-6-phosphate isomerase, partial [Gallus gallus]	Gallus gallus	3	2.704	0.616	1.5704	0.9526	3	1.7061	0.7297	0.9036	0.8976
1429	4	4.46	20.8	gi|513235292	PREDICTED: protein Wiz isoform X2 [Gallus gallus]	Gallus gallus	2	1	0.9751	0.8395	0.7182	2	1.3804	0.5206	1.1482	0.7447
1430	4	4.44	19.7	gi|56118988	KIF1-binding protein homolog [Gallus gallus]	Gallus gallus	2	0.6918	0.549	0.7379	0.6093	2	0.6546	0.5013	0.6982	0.5539
1431	4	4.43	22	gi|513207839	PREDICTED: SUN domain-containing protein 1 isoform X18 [Gallus gallus]	Gallus gallus	2	1.4454	0.4771	2.1281	0.2742	2	1.1695	0.7224	1.7378	0.3615
1432	4	4.27	30.2	gi|459642346	reticulon-4 [Gallus gallus]	Gallus gallus	2	8.6298	0.2631	12.3595	0.2123	2	4.9659	0.3238	7.1121	0.2514
1433	4	4.23	23.2	gi|60302736	KTEL motif-containing protein 1 precursor [Gallus gallus]	Gallus gallus	2	0.7244	0.3486	0.673	0.2832	2	0.7516	0.364	0.6918	0.2937
1434	4	4.22	15.7	gi|513226995	PREDICTED: AP-3 complex subunit delta-1 isoform X2 [Gallus gallus]	Gallus gallus	2	1.8707	0.3535	0.8091	0.6956	2	1.4454	0.5125	0.6252	0.4506
1435	4	4.19	22.6	gi|513215811	PREDICTED: pre-rRNA-processing protein TSR1 homolog isoform X3 [Gallus gallus]	Gallus gallus	2	0.9727	0.9626	1.2023	0.6994	2	2.0893	0.2817	2.5823	0.2274
1436	4	4.17	59.5	gi|57525414	UPF0444 transmembrane protein C12orf23 homolog [Gallus gallus]	Gallus gallus	2	0.4966	0.3482	0.6668	0.45	2	0.5395	0.4003	0.7112	0.5322
1437	4	4.16	15.1	gi|45383079	dual specificity tyrosine-phosphorylation-regulated kinase 1A [Gallus gallus]	Gallus gallus	2	1.1482	0.8107	1.1695	0.7582	2	1.2134	0.5966	1.2359	0.56
1438	4	4.16	45.6	gi|356582452	phosphoserine phosphatase [Gallus gallus]	Gallus gallus	3	1.2359	0.7849	1.6749	0.5825	3	2.1677	0.4508	2.7797	0.3581
1439	4	4.16	30.4	gi|513236940	PREDICTED: NAD(P)H-hydrate epimerase, partial [Gallus gallus]	Gallus gallus	2	1.4191	0.4356	1.2589	0.5151	2	1.1803	0.7481	1.0471	0.9082
1440	4	4.15	22.6	gi|513197097	PREDICTED: deoxynucleotidyltransferase terminal-interacting protein 2 [Gallus gallus]	Gallus gallus	2	1.7378	0.4396	0.5598	0.5966	2	0.8166	0.7259	0.2704	0.2509
1441	4	4.14	21.8	gi|513190146	PREDICTED: pre-mRNA-processing factor 39 isoform X2 [Gallus gallus]	Gallus gallus	2	0.8954	0.6194	0.673	0.278	2	1.1376	0.7423	0.8472	0.4898
1442	4	4.14	10.4	gi|513170267	PREDICTED: RNA polymerase II subunit A C-terminal domain phosphatase [Gallus gallus]	Gallus gallus	3	1.6749	0.3296	0.5702	0.1402	3	3.8371	0.0908	1.4723	0.5927
1443	4	4.14	31.9	gi|363742703	PREDICTED: protein S100-A1 isoform X1 [Gallus gallus]	Gallus gallus	3	3.4041	0.2211	2.7797	0.257	3	2.208	0.3213	1.8365	0.3974
1444	4	4.13	23.8	gi|513222139	PREDICTED: junctional adhesion molecule C isoform X3 [Gallus gallus]	Gallus gallus	2	1.0186	0.9491	0.6194	0.4402	2	0.8472	0.7587	0.5105	0.3407
1445	4	4.12	15.2	gi|50730617	PREDICTED: transmembrane 9 superfamily member 2 [Gallus gallus]	Gallus gallus	3	0.8091	0.6933	0.6792	0.502	3	0.7516	0.6019	0.631	0.4442
1446	4	4.12	41.6	gi|478732979	14 kDa phosphohistidine phosphatase isoform 1 [Gallus gallus]	Gallus gallus	2	1.1482	0.7506	1.3428	0.5598	2	1.1803	0.7193	1.3677	0.5381
1447	4	4.11	21.5	gi|50746471	PREDICTED: ectonucleotide pyrophosphatase/phosphodiesterase family member 6 [Gallus gallus]	Gallus gallus	2	2.3988	0.2619	1.7378	0.3782	2	2.6303	0.2372	1.9231	0.331
1448	4	4.11	34.4	gi|50745107	PREDICTED: pre-mRNA branch site protein p14 [Gallus gallus]	Gallus gallus	2	0.7447	0.5494	0.955	0.9361	2	0.8091	0.6586	1.0471	0.8986
1449	4	4.1	36.8	gi|46195834	nicotinate phosphoribosyltransferase [Gallus gallus]	Gallus gallus	2	1.3804	0.3968	1.028	0.909	2	0.912	0.8085	0.6792	0.3634
1450	4	4.09	16.9	gi|71896285	ariadne ubiquitin-conjugating enzyme E2 binding protein homolog 1 [Gallus gallus]	Gallus gallus	2	0.912	0.843	0.7586	0.5098	2	1.0093	0.9468	0.8318	0.6401
1451	4	4.07	23.9	gi|513205982	PREDICTED: ubiquitin-conjugating enzyme E2 D2 isoform X2 [Gallus gallus]	Gallus gallus	3	0.7047	0.4922	0.6668	0.4652	3	0.7943	0.6042	0.7586	0.5675
1452	4	4.06	16.4	gi|45383321	72 kDa type IV collagenase preproprotein [Gallus gallus]	Gallus gallus	2	12.0226	0.12	12.942	0.1158	2	2.729	0.3224	3.1046	0.2959
1453	4	4.05	15.9	gi|513217069	PREDICTED: disks large-associated protein 4 isoform X10 [Gallus gallus]	Gallus gallus	2	0.9036	0.8478	0.863	0.779	2	0.7943	0.668	0.7586	0.6144
1454	4	4.05	16.7	gi|477507185	GDP-L-fucose synthase [Gallus gallus]	Gallus gallus	2	1.1803	0.7308	1	0.9918	2	1.3677	0.5618	1.1482	0.7658
1455	4	4.05	34.1	gi|310772242	CD99 antigen precursor [Gallus gallus]	Gallus gallus	4	1.5276	0.6126	1.0965	0.8579	4	1.3428	0.6583	0.9727	0.9208
1456	4	4.04	15.4	gi|513207160	PREDICTED: LOW QUALITY PROTEIN: synaptopodin [Gallus gallus]	Gallus gallus	2	0.8872	0.5112	1.0471	0.9989	2	1.0093	0.9083	1.1912	0.4662
1457	4	4.04	18.6	gi|513228718	PREDICTED: carbonic anhydrase 9 isoform X6 [Gallus gallus]	Gallus gallus	2	1.4588	0.4445	1.3677	0.5361	2	1.3305	0.592	1.2589	0.7323
1458	4	4.04	39	gi|478621118	V-type proton ATPase subunit G 1 [Gallus gallus]	Gallus gallus	2	0.9908	0.9993	0.6792	0.4491	2	0.9376	0.8953	0.6427	0.4083
1459	4	4.04	25.5	gi|497815236	hematological and neurological expressed 1-like protein [Gallus gallus]	Gallus gallus	3	0.6855	0.7002	0.2399	0.3464	3	0.5808	0.513	0.2128	0.2825
1460	4	4.03	19.9	gi|56118980	transmembrane emp24 domain-containing protein 5 precursor [Gallus gallus]	Gallus gallus	2	0.955	0.9369	0.3631	0.7603	2	1	0.9653	0.3664	0.736
1461	4	4.03	25.6	gi|52138647	glycine cleavage system H protein, mitochondrial precursor [Gallus gallus]	Gallus gallus	2	0.8241	0.8604	0.9204	0.9298	2	0.6194	0.5701	0.6918	0.616
1462	4	4.03	28.9	gi|513202836	PREDICTED: tubulin polymerization-promoting protein family member 3 [Gallus gallus]	Gallus gallus	2	1.4723	0.5146	1.0471	0.9658	2	1.5704	0.3675	1.1169	0.6914
1463	4	4.02	52.7	gi|487439656	small nuclear ribonucleoprotein Sm D1 [Gallus gallus]	Gallus gallus	3	2.0137	0.9649	0.929	0.5183	3	1.0568	0.5467	0.4742	0.3302
1464	4	4.01	43.6	gi|363743615	PREDICTED: mitochondrial import inner membrane translocase subunit Tim13 [Gallus gallus]	Gallus gallus	3	1.0666	0.9088	0.7447	0.546	3	1.3804	0.5999	0.9638	0.8249
1465	4	4	37.8	gi|118090884	PREDICTED: DDRGK domain-containing protein 1 [Gallus gallus]	Gallus gallus	2	1.9953	0.4974	3.1046	0.3436	2	0.52	0.4666	0.8091	0.7308
1466	4	4	14.7	gi|71894833	DAZ-associated protein 1 [Gallus gallus]	Gallus gallus	2	1.3062	0.5728	1	0.981	2	0.9462	0.9141	0.7244	0.5335
1467	4	4	30.3	gi|312283623	cyclin-dependent kinase 2-associated protein 1 [Gallus gallus]	Gallus gallus	2	0.9908	0.9148	0.7943	0.6595	2	0.9204	0.9772	0.7379	0.5851
1468	4	4	29.1	gi|513219861	PREDICTED: retinoid-binding protein 7 [Gallus gallus]	Gallus gallus	2	0.7727	0.6801	0.492	0.3469	2	0.7379	0.7018	0.4699	0.3545
1469	4	4	22	gi|483968217	peptidyl-prolyl cis-trans isomerase H [Gallus gallus]	Gallus gallus	2	0.8091	0.6545	0.9376	0.9896	2	0.8017	0.6438	0.929	0.9748
1470	3.97	4.12	29.1	gi|52138707	calpain-3 [Gallus gallus]	Gallus gallus	3	28.5759	0.0089	28.3139	0.0054	3	2.3121	0.034	8.7096	0.0143
1471	3.97	4.07	17.7	gi|513185002	PREDICTED: hepatocyte growth factor activator [Gallus gallus]	Gallus gallus	2	1.1588	0.7489	1.1169	0.7931	2	0.879	0.7878	0.8472	0.7438
1472	3.97	4.03	29.3	gi|46048798	alpha-2-macroglobulin receptor-associated protein precursor [Gallus gallus]	Gallus gallus	2	1.028	0.6306	0.9817	0.66	2	0.955	0.8656	0.8954	0.9527
1473	3.96	4.39	21.6	gi|84105269	eukaryotic translation initiation factor 5B [Gallus gallus]	Gallus gallus	2	0.8166	0.7992	0.5445	0.3636	2	0.7516	0.7941	0.5012	0.3304
1474	3.96	4.02	39.2	gi|482661628	U6 snRNA-associated Sm-like protein LSm3 [Gallus gallus]	Gallus gallus	3	0.7943	0.6696	0.6546	0.4852	3	0.912	0.8666	0.7586	0.616
1475	3.95	4.08	27.9	gi|57525314	replication protein A 70 kDa DNA-binding subunit [Gallus gallus]	Gallus gallus	3	0.787	0.4108	0.879	0.5029	3	0.6607	0.2314	0.7311	0.4591
1476	3.95	4.08	11.2	gi|71895341	nuclear cap-binding protein subunit 1 [Gallus gallus]	Gallus gallus	2	1.1272	0.5842	1.0375	0.819	2	0.8954	0.6887	0.8166	0.4984
1477	3.95	4.02	26.2	gi|363737594	PREDICTED: hyaluronan and proteoglycan link protein 3 [Gallus gallus]	Gallus gallus	3	1.2246	0.5936	1.9055	0.1937	3	0.9638	0.9802	1.4997	0.3317
1478	3.95	4	26.7	gi|118094855	PREDICTED: glypican-1 [Gallus gallus]	Gallus gallus	2	0.7112	0.1083	0.673	0.0036	2	0.7943	0.1935	0.7656	0.004
1479	3.93	4.37	29	gi|50729640	PREDICTED: coproporphyrinogen-III oxidase, mitochondrial isoform X2 [Gallus gallus]	Gallus gallus	4	1.5849	0.2991	2.0137	0.1508	4	1.6144	0.2796	2.0324	0.1428
1480	3.93	4.21	20.1	gi|57524938	AP-1 complex subunit gamma-1 [Gallus gallus]	Gallus gallus	3	0.4656	0.1072	0.4656	0.1064	3	0.6607	0.2947	0.6607	0.292
1481	3.92	4.22	22.6	gi|208609946	ribosomal L1 domain containing 1 [Gallus gallus]	Gallus gallus	2	3.6983	0.1843	1.5996	0.4336	2	1.406	0.5389	0.6081	0.4323
1482	3.92	3.92	28.5	gi|513193481	PREDICTED: NADH dehydrogenase [ubiquinone] 1 beta subcomplex subunit 3 isoform X2 [Gallus gallus]	4.94266e+06	2	1.0471	0.8577	0.8872	0.7022	2	1.1169	0.7002	0.9462	0.8602
1483	3.91	3.99	18	gi|513168324	PREDICTED: la-related protein 4B isoform X3 [Gallus gallus]	Gallus gallus	2	4.0551	0.2908	1.4191	0.8743	2	1.7378	0.4607	0.6081	0.6099
1484	3.88	4.48	24	gi|513217032	PREDICTED: microtubule-associated protein futsch isoform X13 [Gallus gallus]	Gallus gallus	2	1.3428	0.3715	1.6596	0.2646	2	1.0965	0.7424	1.3428	0.4477
1485	3.88	3.93	30.1	gi|71896649	methionine aminopeptidase 1 [Gallus gallus]	Gallus gallus	3	0.955	0.8839	1.2706	0.4829	3	0.8091	0.5665	1.0666	0.7417
1486	3.87	6.03	86.7	gi|307746908	thymosin beta 15 [Gallus gallus]	Gallus gallus	3	0.0991	0.0037	0.1236	0.0049	3	0.1169	0.0047	0.1472	0.0064
1487	3.87	4.29	14.3	gi|513181271	PREDICTED: collagen alpha-5(IV) chain isoform X3 [Gallus gallus]	Gallus gallus	3	1.2023	0.7021	1.8535	0.3543	3	2.0137	0.3196	3.1046	0.2098
1488	3.87	4.03	31.4	gi|347300441	U2 small nuclear ribonucleoprotein A' [Gallus gallus]	Gallus gallus	2	0.7656	0.7375	0.6607	0.4124	2	0.6792	0.2119	0.5861	0.1253
1489	3.85	6.04	45	gi|118092613	PREDICTED: GTP-binding protein SAR1a [Gallus gallus]	Gallus gallus	3	0.8318	0.7317	0.7516	0.6115	3	0.9727	0.9652	0.879	0.8111
1490	3.85	4.13	21.4	gi|513217791	PREDICTED: matrilin-4 [Gallus gallus]	Gallus gallus	3	0.0453	0.2433	0.673	0.7101	3	0.0603	0.2674	0.7943	0.8497
1491	3.85	4.03	37	gi|513174222	PREDICTED: reticulon-4-like [Gallus gallus]	Gallus gallus	5	0.5861	0.0776	0.597	0.2188	5	0.863	0.2776	0.879	0.3754
1492	3.85	3.85	56.3	gi|46048920	acyl-CoA-binding protein [Gallus gallus]	Gallus gallus	2	0.5445	0.087	0.5346	0.0921	2	0.7379	0.2332	0.7112	0.2536
1493	3.84	3.89	27.7	gi|513203824	PREDICTED: zinc finger CCCH domain-containing protein 18 isoform X7 [Gallus gallus]	Gallus gallus	2	1.3552	0.2752	0.863	0.624	2	0.8091	0.7275	0.5152	0.1876
1494	3.84	3.84	50	gi|71895073	1,2-dihydroxy-3-keto-5-methylthiopentene dioxygenase [Gallus gallus]	Gallus gallus	4	1.4723	0.2786	1.2474	0.7493	4	2.208	0.0797	1.9055	0.2768
1495	3.83	5.16	32.6	gi|513202583	PREDICTED: coiled-coil domain-containing protein 102A isoform X2 [Gallus gallus]	Gallus gallus	2	1.6749	0.0281	1.888	0.0228	2	1.3932	0.1142	1.5276	0.0781
1496	3.83	4.31	22.2	gi|363731315	PREDICTED: DNA mismatch repair protein Msh6 [Gallus gallus]	Gallus gallus	3	0.879	0.7635	0.9817	0.9826	3	0.9727	0.9514	1.0765	0.8182
1497	3.83	4.04	22.9	gi|118087908	PREDICTED: serine/threonine-protein phosphatase 2A 56 kDa regulatory subunit alpha isoform [Gallus gallus]	Gallus gallus	2	1.1695	0.464	1.2246	0.4512	2	1.1376	0.4992	1.1912	0.3824
1498	3.82	4.32	17.4	gi|118082550	PREDICTED: nuclear pore complex protein Nup205 [Gallus gallus]	Gallus gallus	4	0.8551	0.4892	0.8551	0.381	4	0.7311	0.1869	0.7311	0.1534
1499	3.81	5.48	35.2	gi|71896925	coiled-coil domain-containing protein 50 [Gallus gallus]	Gallus gallus	3	0.8872	0.7768	1.0568	0.9002	3	0.955	0.8903	1.1272	0.7858
1500	3.81	3.83	25.3	gi|513237314	PREDICTED: alpha-sarcoglycan-like [Gallus gallus]	Gallus gallus	5	3.8371	0.7753	2.8314	0.8023	5	5.3951	0.1759	4.6559	0.2157
1501	3.8	3.93	36.1	gi|118094764	PREDICTED: cystathionine gamma-lyase [Gallus gallus]	Gallus gallus	4	1.0568	0.4235	1.0765	0.3873	4	0.9204	0.7289	0.9376	0.7926
1502	3.8	3.86	25.1	gi|513209012	PREDICTED: aminoacyl tRNA synthase complex-interacting multifunctional protein 2 isoform 1, partial [Gallus gallus]	Gallus gallus	2	0.9817	0.9682	0.9036	0.7954	2	0.912	0.8082	0.8472	0.6589
1503	3.8	3.8	35	gi|513182578	PREDICTED: 60S ribosomal protein L34 isoform X3 [Gallus gallus]	Gallus gallus	2	0.912	0.8837	0.4169	0.0341	2	1.1169	0.4631	0.4875	0.0359
1504	3.79	3.85	25.5	gi|45382597	cysteine and glycine-rich protein 1 [Gallus gallus]	Gallus gallus	2	1.2246	0.6829	1.5276	0.4658	2	1.2474	0.6608	1.556	0.4531
1505	3.79	3.8	38.9	gi|513208073	PREDICTED: protein BUD31 homolog isoform X6 [Gallus gallus]	Gallus gallus	2	0.4656	0.3194	0.5754	0.4898	2	0.7311	0.5216	0.871	0.7953
1506	3.78	4.61	24.3	gi|45382977	agrin [Gallus gallus]	Gallus gallus	2	2.4889	0.2468	1.3677	0.8173	2	2.1478	0.1313	1.1588	0.6119
1507	3.78	3.83	21.3	gi|513209455	PREDICTED: dnaJ homolog subfamily A member 3, mitochondrial [Gallus gallus]	Gallus gallus	3	0.7047	0.4996	0.7311	0.5394	3	0.7727	0.5997	0.8091	0.6516
1508	3.77	4.11	16.3	gi|60302732	tubulin--tyrosine ligase-like protein 12 [Gallus gallus]	Gallus gallus	2	0.7178	0.56	0.157	0.1334	2	1.1695	0.7451	0.2559	0.1796
1509	3.76	3.79	46.7	gi|86129444	phosphatidylinositol transfer protein beta isoform [Gallus gallus]	Gallus gallus	3	1.7219	0.2813	0.879	0.9259	3	1.0093	0.964	0.5346	0.4717
1510	3.76	3.78	33.3	gi|253735708	glutathione peroxidase 3 precursor [Gallus gallus]	Gallus gallus	2	1.7539	0.177	2.8314	0.0634	2	1.5276	0.2586	2.466	0.0811
1511	3.75	4.18	35.9	gi|347921105	dnaJ homolog subfamily C member 7 [Gallus gallus]	Gallus gallus	3	0.7586	0.7942	0.52	0.9642	3	0.5152	0.3535	0.3597	0.2893
1512	3.75	4.04	30.9	gi|363744983	PREDICTED: SWI/SNF-related matrix-associated actin-dependent regulator of chromatin subfamily D member 1 isoformX2 [Gallus gallus]	Gallus gallus	2	3.3729	0.4008	10.4713	0.2494	2	0.597	0.7175	2.2491	0.3699
1513	3.74	3.88	34.5	gi|61098428	syntaxin-7 [Gallus gallus]	Gallus gallus	3	0.7112	0.2907	1.1912	0.5936	3	0.7244	0.305	1.2246	0.5506
1514	3.73	3.8	40.6	gi|71897273	multivesicular body subunit 12B [Gallus gallus]	Gallus gallus	3	1.2246	0.6052	0.9638	0.9366	3	1.2359	0.5738	0.9817	0.9856
1515	3.73	3.73	57.1	gi|45382747	transformer-2 protein homolog beta [Gallus gallus]	Gallus gallus	4	0.8954	0.5188	0.871	0.3219	4	0.863	0.6543	0.8395	0.3027
1516	3.72	3.77	32.2	gi|71895915	GMP reductase 1 [Gallus gallus]	Gallus gallus	3	2.4434	0.8545	6.2517	0.2354	3	0.4786	0.3504	1.4454	0.6034
1517	3.71	3.92	20.4	gi|57525324	fatty aldehyde dehydrogenase [Gallus gallus]	Gallus gallus	2	0.9462	0.8881	1.1912	0.6332	2	0.8551	0.7437	1.0765	0.7569
1518	3.71	3.84	36.3	gi|513212398	PREDICTED: TBC1 domain family member 13 isoform X2 [Gallus gallus]	Gallus gallus	2	0.8872	0.6579	0.6607	0.4087	2	1.0186	0.9065	0.7586	0.4185
1519	3.71	3.79	24.4	gi|56605968	protein Dr1 [Gallus gallus]	Gallus gallus	2	1.7219	0.3901	1.6293	0.4236	2	1.8707	0.3509	1.7701	0.3786
1520	3.71	3.77	22.8	gi|475808006	charged multivesicular body protein 5 [Gallus gallus]	Gallus gallus	3	0.7798	0.6523	0.5598	0.3817	3	1.1695	0.7502	0.8318	0.7355
1521	3.7	3.82	27.4	gi|45383532	programmed cell death protein 4 [Gallus gallus]	Gallus gallus	2	0.9376	0.9001	1	0.9749	2	1.5136	0.4139	1.6144	0.3719
1522	3.7	3.78	31	gi|56118978	glutamate--cysteine ligase regulatory subunit [Gallus gallus]	Gallus gallus	2	0.9376	0.9157	0.8872	0.8224	2	0.9817	0.9802	0.9204	0.8839
1523	3.7	3.71	27.7	gi|45382617	riboflavin-binding protein precursor [Gallus gallus]	Gallus gallus	2	0.7178	0.4076	0.0832	0.3163	2	0.7112	0.3392	0.0824	0.315
1524	3.7	3.7	31.6	gi|46195854	adiponectin precursor [Gallus gallus]	Gallus gallus	2	0.871	0.7983	1.1169	0.8146	2	1.3552	0.5705	1.7378	0.389
1525	3.69	17.45	38.6	gi|513199002	PREDICTED: 6-phosphofructokinase, liver type isoform X2 [Gallus gallus]	Gallus gallus	19	0.7379	0.4106	0.7178	0.3765	19	0.9036	0.7178	0.871	0.6399
1526	3.69	4.2	34.3	gi|57525252	COP9 signalosome complex subunit 1 [Gallus gallus]	Gallus gallus	2	0.9727	0.7988	0.9204	0.6327	2	1.1695	0.2575	1.1066	0.3234
1527	3.68	3.89	15.9	gi|513207575	PREDICTED: lysine-specific demethylase 3B isoform X2 [Gallus gallus]	Gallus gallus	2	4.7863	0.0696	2.0137	0.2213	2	1.6444	0.3428	0.5808	0.6091
1528	3.67	3.86	20.6	gi|513180267	PREDICTED: nuclear pore glycoprotein p62 isoform X2 [Gallus gallus]	Gallus gallus	2	1.2023	0.2974	1.1912	0.2993	2	1.3428	0.168	1.3305	0.2069
1529	3.67	3.76	20.4	gi|513203104	PREDICTED: metastasis suppressor 1-like [Gallus gallus]	Gallus gallus	2	0.3162	0.2107	0.4325	0.2816	2	0.4571	0.2976	0.6252	0.4468
1530	3.67	3.68	31.7	gi|45384146	cartilage-associated protein precursor [Gallus gallus]	Gallus gallus	2	1.3932	0.6764	1.4859	0.5191	2	1.3183	0.6878	1.4191	0.527
1531	3.64	4.01	34.1	gi|45382213	mitochondrial carrier homolog 2 [Gallus gallus]	Gallus gallus	2	0.8395	0.5785	1.0375	0.9351	2	0.9204	0.8119	1.1376	0.6666
1532	3.63	3.95	25.5	gi|513221755	PREDICTED: UDP-glucose 4-epimerase isoform X3 [Gallus gallus]	Gallus gallus	2	2.1281	0.3699	1.4588	0.6547	2	1.1169	0.9068	0.7727	0.5811
1533	3.63	3.79	21.2	gi|71896195	COP9 signalosome complex subunit 2 [Gallus gallus]	Gallus gallus	2	0.673	0.3502	0.7656	0.5023	2	0.929	0.8727	1.0568	0.8491
1534	3.63	3.65	32	gi|61098374	WAS/WASL-interacting protein family member 1 [Gallus gallus]	Gallus gallus	4	0.2805	0.3956	0.3251	0.0671	4	1.0965	0.5266	1.3062	0.9161
1535	3.62	3.67	23.6	gi|57525040	glucosamine-6-phosphate isomerase 1 [Gallus gallus]	Gallus gallus	2	0.6792	0.5004	0.9908	0.9823	2	0.6546	0.477	0.9638	0.9692
1536	3.62	3.63	42.1	gi|310750341	ubiquinone biosynthesis protein COQ9, mitochondrial [Gallus gallus]	Gallus gallus	2	2.729	0.2552	2.0893	0.301	2	2.5351	0.2997	1.9231	0.363
1537	3.6	16.23	33.8	gi|513190966	PREDICTED: calcium/calmodulin-dependent protein kinase type II subunit gamma isoform X3 [Gallus gallus]	Gallus gallus	10	0.871	0.1932	1.977	0.2113	10	0.6368	0.3486	1.4588	0.387
1538	3.6	4.48	19.8	gi|363744228	PREDICTED: AP-3 complex subunit beta-1 [Gallus gallus]	Gallus gallus	4	1.6144	0.4548	1.5996	0.4639	4	1.2706	0.6734	1.2359	0.7439
1539	3.6	3.6	40.5	gi|57525310	coiled-coil-helix-coiled-coil-helix domain-containing protein 2, mitochondrial [Gallus gallus]	Gallus gallus	3	1.3305	0.534	1.3305	0.4882	3	0.9727	0.9825	0.929	0.9486
1540	3.57	3.83	22.9	gi|118095251	PREDICTED: kininogen-1 isoform X2 [Gallus gallus]	Gallus gallus	4	0.6982	0.2234	1.0375	0.7387	4	0.8872	0.2977	1.3062	0.5408
1541	3.57	3.63	52.6	gi|123959732	MARCKS-related protein [Gallus gallus]	Gallus gallus	6	0.6427	0.4684	0.7311	0.5767	6	0.5649	0.394	0.6486	0.4744
1542	3.56	4	27.6	gi|513158197	PREDICTED: nuclear pore complex protein Nup107 isoform X3 [Gallus gallus]	Gallus gallus	4	1.2359	0.4594	1.7219	0.1546	4	0.8241	0.5444	1.1482	0.6063
1543	3.56	3.83	27.4	gi|45384456	fibromodulin precursor [Gallus gallus]	Gallus gallus	4	7.8705	0.0354	9.2897	0.0163	4	4.9204	0.1056	6.0256	0.0965
1544	3.56	3.57	31.9	gi|45383542	ubiquitin fusion degradation protein 1 homolog [Gallus gallus]	Gallus gallus	3	0.9638	0.9843	1.0666	0.6284	3	0.9204	0.6956	1.0093	0.9017
1545	3.55	3.85	31	gi|71896847	liprin-beta-1 [Gallus gallus]	Gallus gallus	2	1.2359	0.6674	1.0568	0.9	2	1.4191	0.5224	1.2023	0.6975
1546	3.55	3.58	59	gi|56605896	protein LZIC [Gallus gallus]	Gallus gallus	2	0.7727	0.6275	0.8551	0.7598	2	1.028	0.9392	1.1376	0.7788
1547	3.54	4.63	21.1	gi|513189117	PREDICTED: tryptophan--tRNA ligase, cytoplasmic isoform X5 [Gallus gallus]	Gallus gallus	5	0.7516	0.4829	0.3698	0.1364	5	1.2474	0.5956	0.597	0.4456
1548	3.53	4.14	31.6	gi|363741518	PREDICTED: GTP-binding protein REM 1 [Gallus gallus]	Gallus gallus	2	0.8872	0.7564	1.4322	0.4179	2	0.955	0.9712	1.556	0.346
1549	3.53	4.1	28.3	gi|513171710	PREDICTED: AFG3-like protein 2 isoform X6 [Gallus gallus]	Gallus gallus	3	0.4246	0.6106	1.0666	0.9002	3	0.2858	0.1739	0.8472	0.7863
1550	3.52	3.72	23.5	gi|513236761	PREDICTED: uncharacterized protein LOC100858508, partial [Gallus gallus]	Gallus gallus	2	1.0375	0.9266	2.2491	0.2842	2	0.8472	0.7595	1.8365	0.3598
1551	3.51	3.55	26.9	gi|71895837	luc7-like protein 3 [Gallus gallus]	Gallus gallus	2	0.9376	0.9105	0.9638	0.9624	2	0.9638	0.9511	0.9908	0.9966
1552	3.48	3.54	55.6	gi|460838682	prefoldin subunit 1 isoform 2 [Gallus gallus]	Gallus gallus	3	0.8318	0.8373	0.879	0.7783	3	0.787	0.754	0.8318	0.7004
1553	3.47	3.62	42.2	gi|475808820	regulator of microtubule dynamics protein 1 [Gallus gallus]	Gallus gallus	3	1.2589	0.3256	0.9727	0.9336	3	1.3183	0.2646	1.0186	0.8954
1554	3.46	3.91	28.3	gi|513226799	PREDICTED: scaffold attachment factor B2 isoform X2 [Gallus gallus]	Gallus gallus	5	1.5136	0.3217	1.1588	0.5734	5	1.3062	0.4729	1.0093	0.953
1555	3.46	3.74	20.9	gi|513195013	PREDICTED: protein disulfide-isomerase A5 [Gallus gallus]	Gallus gallus	4	1.1066	0.6618	0.9204	0.7206	4	0.9727	0.98	0.8091	0.4432
1556	3.45	3.45	47.2	gi|480306426	60S ribosomal protein L31 [Gallus gallus]	Gallus gallus	5	0.9462	0.5905	0.9727	0.9843	5	0.8872	0.1641	0.912	0.4222
1557	3.44	3.83	23.7	gi|513226559	PREDICTED: KN motif and ankyrin repeat domain-containing protein 1 isoform X3 [Gallus gallus]	Gallus gallus	2	1.8365	0.0484	1.1272	0.7664	2	2.2491	0.08	1.3804	0.4008
1558	3.43	3.66	14.7	gi|513229546	PREDICTED: cardiomyopathy-associated protein 5 isoform X5 [Gallus gallus]	Gallus gallus	2	8.091	0.0317	6.6069	0.0454	2	4.3652	0.0468	2.8314	0.0726
1559	3.41	6.52	36.2	gi|46048668	dual specificity mitogen-activated protein kinase kinase 2 [Gallus gallus]	Gallus gallus	5	0.6194	0.2707	0.7447	0.4503	5	0.6607	0.3271	0.7943	0.5516
1560	3.41	3.79	14	gi|513191148	PREDICTED: protein transport protein Sec31B isoform X2 [Gallus gallus]	Gallus gallus	2	1.1169	0.4781	1.0864	0.6464	2	1.1912	0.4169	1.1588	0.5644
1561	3.4	3.51	40.4	gi|513236889	PREDICTED: protein ETHE1, mitochondrial [Gallus gallus]	Gallus gallus	2	1.2474	0.4699	1.406	0.3953	2	1.7061	0.2327	1.9409	0.2006
1562	3.4	3.44	13.2	gi|513237819	PREDICTED: uncharacterized protein LOC100859555, partial [Gallus gallus]	Gallus gallus	3	0.9727	0.7983	1.0375	0.7908	3	0.8551	0.8959	0.9204	0.8879
1563	3.4	3.4	31.6	gi|118098085	PREDICTED: calcium-regulated heat stable protein 1 [Gallus gallus]	Gallus gallus	3	0.5495	0.1926	2.1878	0.2564	3	0.3251	0.1558	1.3183	0.3287
1564	3.39	3.78	22.9	gi|513216166	PREDICTED: cytospin-B isoform X5 [Gallus gallus]	Gallus gallus	3	1.1482	0.2319	1.5704	0.0687	3	1.1066	0.2715	1.5136	0.0757
1565	3.39	3.44	25	gi|513236924	PREDICTED: heterogeneous nuclear ribonucleoprotein U-like protein 1-like, partial [Gallus gallus]	Gallus gallus	3	1.0765	0.8399	0.8241	0.6738	3	1.0666	0.8709	0.8091	0.6496
1566	3.39	3.39	43.8	gi|513172682	PREDICTED: cytochrome b-c1 complex subunit 7-like isoformX2 [Gallus gallus]	Gallus gallus	2	0.9727	0.944	1.4997	0.5458	2	1.4723	0.6709	2.2284	0.37
1567	3.38	3.91	27.4	gi|349732149	pantothenate kinase 4 [Gallus gallus]	Gallus gallus	2	1.3183	0.4066	1.3428	0.4212	2	1.4454	0.2391	1.4859	0.2445
1568	3.38	3.7	26.5	gi|53749682	peptidyl-prolyl cis-trans isomerase FKBP5 [Gallus gallus]	Gallus gallus	3	1.3677	0.5638	1.7539	0.3838	3	1.2589	0.6473	1.6144	0.4284
1569	3.35	4.23	29.8	gi|118100678	PREDICTED: pre-mRNA-processing factor 6 isoform X2 [Gallus gallus]	Gallus gallus	3	1.1588	0.5215	1.0093	0.9507	3	1.0471	0.7796	0.9204	0.7397
1570	3.35	3.43	24.1	gi|513211839	PREDICTED: dipeptidyl peptidase 2 [Gallus gallus]	Gallus gallus	4	0.9908	0.9916	0.9462	0.8199	4	0.955	0.8575	0.9036	0.6819
1571	3.34	3.5	16.2	gi|513220849	PREDICTED: AT-rich interactive domain-containing protein 1A isoform X3 [Gallus gallus]	Gallus gallus	2	0.7798	0.6485	1.6293	0.4273	2	0.3873	0.2513	0.8091	0.6922
1573	3.33	3.37	31.5	gi|513201407	PREDICTED: tumor necrosis factor, alpha-induced protein 8-like 3 [Gallus gallus]	Gallus gallus	2	0.929	0.8511	0.6081	0.2979	2	0.9817	0.979	0.6368	0.3269
1574	3.32	3.45	31.2	gi|513189796	PREDICTED: trans-L-3-hydroxyproline dehydratase [Gallus gallus]	Gallus gallus	2	1.1803	0.5506	1.1695	0.5225	2	1.3804	0.3775	1.3677	0.3623
1576	3.31	3.46	52.5	gi|513181601	PREDICTED: histone H1 [Gallus gallus]	Gallus gallus	2	0.3873	0.3372	0.5808	0.3616	2	0.3698	0.3288	0.5546	0.352
1577	3.3	5.69	35	gi|478247089	guanine nucleotide-binding protein G(o) subunit alpha [Gallus gallus]	Gallus gallus	3	1.3552	0.1804	1.1376	0.8423	3	1.2023	0.2502	1.0093	0.9638
1578	3.3	3.65	23.7	gi|513191404	PREDICTED: insulin-degrading enzyme isoform X6 [Gallus gallus]	Gallus gallus	2	0.8395	0.5331	0.8395	0.4907	2	0.7311	0.2369	0.7379	0.2501
1579	3.29	3.56	24.4	gi|513227588	PREDICTED: homer protein homolog 3 isoform X4 [Gallus gallus]	Gallus gallus	3	1	0.883	0.5445	0.2128	3	1.1272	0.6519	0.6486	0.3865
1580	3.29	3.3	45.4	gi|307078140	PrdX-deacylase domain 1 [Gallus gallus]	Gallus gallus	2	0.8091	0.697	0.8872	0.826	2	0.7178	0.5657	0.787	0.6668
1581	3.28	4.05	24.5	gi|363730292	PREDICTED: cullin-1 isoform X3 [Gallus gallus]	Gallus gallus	2	0.8551	0.7712	0.9036	0.8393	2	1.028	0.886	1.0864	0.8151
1582	3.27	3.95	26.8	gi|363740846	PREDICTED: nuclear protein localization protein 4 homolog isoform X2 [Gallus gallus]	Gallus gallus	3	1.1803	0.1831	1.1482	0.2532	3	1.0864	0.6655	1.0666	0.6131
1583	3.25	3.4	22	gi|513204098	PREDICTED: IST1 homolog [Gallus gallus]	Gallus gallus	3	0.9376	0.6864	0.8241	0.5126	3	0.8954	0.7466	0.787	0.5534
1584	3.24	4.08	25	gi|513159252	PREDICTED: SUN domain-containing protein 2 [Gallus gallus]	Gallus gallus	2	1.7378	0.2386	1.9231	0.2088	2	1.4723	0.3455	1.6293	0.2883
1585	3.23	3.41	17.9	gi|118085172	PREDICTED: endonuclease domain-containing 1 protein [Gallus gallus]	Gallus gallus	4	0.9036	0.8425	0.7656	0.5981	4	1.6749	0.371	1.4588	0.4879
1586	3.23	3.39	23.5	gi|513193334	PREDICTED: unconventional myosin-Ib isoform X12 [Gallus gallus]	Gallus gallus	2	0.6486	0.5335	0.5346	0.1123	2	0.5105	0.1564	0.413	0.0871
1587	3.23	3.29	32.8	gi|118101125	PREDICTED: aflatoxin B1 aldehyde reductase member 2 [Gallus gallus]	Gallus gallus	2	1.6904	0.3857	1.8197	0.3458	2	1.8197	0.35	1.9588	0.3162
1588	3.22	4.2	26.3	gi|71895589	protein VAC14 homolog [Gallus gallus]	Gallus gallus	3	0.8954	0.82	1.1169	0.789	3	0.9376	0.8944	1.1695	0.7217
1589	3.22	3.39	20	gi|363727431	PREDICTED: probable 2-oxoglutarate dehydrogenase E1 component DHKTD1, mitochondrial isoform X2 [Gallus gallus]	Gallus gallus	2	1.3183	0.6284	1.4859	0.5937	2	1.0765	0.6761	1.2246	0.638
1590	3.21	3.46	32.2	gi|71895311	prostaglandin reductase 1 [Gallus gallus]	Gallus gallus	3	1.3062	0.6125	1.0864	0.8589	3	0.9204	0.8881	0.7656	0.6334
1591	3.21	3.29	27.1	gi|71897135	deoxyhypusine hydroxylase [Gallus gallus]	Gallus gallus	2	1.0093	0.7644	0.8872	0.6463	2	1.2134	0.434	1.0666	0.8601
1592	3.19	3.4	37.2	gi|513222144	PREDICTED: vacuolar protein sorting-associated protein 26B isoform X3 [Gallus gallus]	Gallus gallus	2	0.9376	0.9074	0.4966	0.2926	2	0.912	0.8625	0.4831	0.2837
1593	3.19	3.2	21.6	gi|71896321	ATP-dependent RNA helicase DDX42 [Gallus gallus]	Gallus gallus	3	0.9462	0.8423	0.8551	0.4119	3	1.0666	0.5535	0.9638	0.9317
1594	3.18	4.17	43.6	gi|57525276	ribosome maturation protein SBDS [Gallus gallus]	Gallus gallus	3	1.6749	0.4709	1.5849	0.5718	3	2.0701	0.2114	1.9055	0.2503
1595	3.18	3.23	38.3	gi|71895847	sorting nexin-12 [Gallus gallus]	Gallus gallus	2	0.9727	0.9744	0.912	0.8715	2	0.787	0.6644	0.7379	0.5918
1596	3.17	3.48	15	gi|513197342	PREDICTED: serine/threonine-protein kinase N2 [Gallus gallus]	Gallus gallus	4	1.0965	0.7597	1	0.9653	4	0.871	0.8068	0.7943	0.6308
1597	3.17	3.26	20.9	gi|513240707	PREDICTED: DNA polymerase delta subunit 2 isoform X3 [Gallus gallus]	Gallus gallus	2	0.3076	0.2063	0.3698	0.2407	2	0.1837	0.1454	0.2208	0.1621
1598	3.16	3.87	19.6	gi|513169286	PREDICTED: dnaJ homolog subfamily C member 13 isoform X7 [Gallus gallus]	Gallus gallus	2	1.2942	0.6259	0.9817	0.9856	2	1.3428	0.5872	1.0186	0.9562
1599	3.15	4.11	20.6	gi|513221204	PREDICTED: probable beta-D-xylosidase 2-like isoform X3 [Gallus gallus]	Gallus gallus	3	0.9204	0.753	1.0471	0.707	3	0.871	0.5759	0.9817	0.972
1600	3.15	3.34	33.3	gi|45382467	clusterin precursor [Gallus gallus]	Gallus gallus	2	1.3677	0.475	0.8017	0.5097	2	1.6444	0.1789	0.9817	0.9583
1601	3.15	3.17	29.2	gi|86129516	bifunctional protein NCOAT [Gallus gallus]	Gallus gallus	5	1.2023	0.173	1.0093	0.7722	5	1.1695	0.3782	0.9817	0.9589
1602	3.13	3.71	39.9	gi|71896799	transcription factor BTF3 homolog 4 [Gallus gallus]	Gallus gallus	5	1.2359	0.8377	1.0965	0.9224	5	0.9204	0.8354	0.8091	0.7563
1603	3.13	3.51	19.7	gi|45383674	cadherin-5 precursor [Gallus gallus]	Gallus gallus	2	0.955	0.7702	1.0666	0.6728	2	1.0965	0.5939	1.2246	0.2836
1604	3.13	3.29	17.4	gi|46195836	RNA-binding protein 12 [Gallus gallus]	Gallus gallus	2	0.492	0.1722	0.6855	0.2297	2	0.3698	0.0844	0.4966	0.1149
1605	3.13	3.22	42.4	gi|148229985	B-cell receptor-associated protein 29 [Gallus gallus]	Gallus gallus	2	0.8318	0.7296	1.1272	0.7965	2	1.0765	0.8701	1.4588	0.5031
1606	3.11	9.06	37.3	gi|513199390	PREDICTED: insulin-like growth factor 2 mRNA binding protein 2 [Gallus gallus]	Gallus gallus	6	0.6982	0.7485	0.7727	0.6037	6	0.7047	0.893	0.7943	0.731
1607	3.11	3.34	20.3	gi|56605882	dnaJ homolog subfamily C member 3 precursor [Gallus gallus]	Gallus gallus	2	1.0471	0.7363	1.0864	0.5354	2	1.0765	0.7519	1.1169	0.5476
1608	3.11	3.22	28.5	gi|513239492	PREDICTED: SUMO-activating enzyme subunit 1-like, partial [Gallus gallus]	Gallus gallus	2	0.4875	0.3197	0.4742	0.3125	2	0.631	0.4521	0.6138	0.439
1610	3.07	3.79	17.5	gi|52138675	zyxin [Gallus gallus]	Gallus gallus	3	0.3133	0.0301	0.3373	0.0376	3	0.3342	0.0331	0.3631	0.0418
1611	3.07	3.19	21.7	gi|314122363	leiomodin-2 [Gallus gallus]	Gallus gallus	3	2.704	0.016	2.2699	0.0268	3	1.6749	0.0252	1.3552	0.0491
1612	3.07	3.15	34.2	gi|57529669	endophilin-B1 [Gallus gallus]	Gallus gallus	2	0.8318	0.6332	0.4365	0.1787	2	0.9817	0.9718	0.52	0.2683
1613	3.06	3.1	51.6	gi|478247043	NADH dehydrogenase [ubiquinone] 1 beta subcomplex subunit 6 [Gallus gallus]	1.26445e+06	2	1.3552	0.1789	1.4588	0.1468	2	1.5704	0.086	1.6904	0.0741
1614	3.04	3.37	18.4	gi|313851100	ubiquitin carboxyl-terminal hydrolase 47 [Gallus gallus]	Gallus gallus	2	1.556	0.2393	1.0568	0.8501	2	1.0765	0.8005	0.7178	0.3674
1615	3.03	3.15	46.2	gi|313747537	dnaJ homolog subfamily C member 9 [Gallus gallus]	Gallus gallus	2	0.7244	0.5823	0.6486	0.7429	2	0.7727	0.6875	0.6982	0.8792
1616	3.03	3.05	22.5	gi|513215899	PREDICTED: adenine phosphoribosyltransferase-like isoform X3 [Gallus gallus]	Gallus gallus	2	0.912	0.6122	1.6144	0.3978	2	5.6494	0.2009	10.4713	0.1659
1617	3.02	3.06	17	gi|471434816	receptor-type tyrosine-protein phosphatase alpha precursor [Gallus gallus]	Gallus gallus	2	0.7656	0.6163	0.8318	0.7161	2	1.0864	0.8465	1.1803	0.7276
1618	3.01	5.9	16.2	gi|513198647	PREDICTED: ubiquitin carboxyl-terminal hydrolase 24 isoform X2 [Gallus gallus]	Gallus gallus	5	1.6293	0.2271	1.4859	0.2617	5	1.3183	0.4084	1.2023	0.5165
1619	3.01	3.31	17.5	gi|513195117	PREDICTED: oxysterol-binding protein-related protein 11 isoform X3 [Gallus gallus]	Gallus gallus	2	0.4446	0.2903	0.3767	0.2441	2	0.4571	0.2984	0.3837	0.2499
1620	3.01	3.04	17.2	gi|71894751	protein PRRC1 [Gallus gallus]	Gallus gallus	2	5.0582	0.0654	4.4055	0.0848	2	2.5586	0.1723	2.208	0.2545
1621	2.98	4.82	23.6	gi|53759138	ubiquitin carboxyl-terminal hydrolase 15 isoform 2 [Gallus gallus]	Gallus gallus	3	0.6668	0.2019	0.3981	0.3449	3	0.7943	0.131	0.4613	0.3764
1622	2.98	3.1	25.4	gi|513184321	PREDICTED: glucosamine-6-phosphate isomerase 2 isoform X12 [Gallus gallus]	Gallus gallus	2	0.955	0.9202	1.0093	0.9616	2	0.8241	0.6069	0.871	0.7047
1623	2.98	3	17.6	gi|61097983	uncharacterized protein LOC422936 [Gallus gallus]	Gallus gallus	2	1.0765	0.6244	0.9376	0.7764	2	1.1588	0.3669	1.0093	0.8196
1624	2.97	3.09	17.5	gi|45382389	limbic system-associated membrane protein precursor [Gallus gallus]	Gallus gallus	2	14.5881	0.0651	19.4089	0.066	2	7.656	0.0817	9.5499	0.0831
1625	2.95	260.27	64.6	gi|363740651	PREDICTED: myosin-13 [Gallus gallus]	Gallus gallus	376	1.7378	0.2275	2.1878	0.1768	376	1.3932	0.3319	1.7378	0.2363
1626	2.95	3.78	24.3	gi|84619522	aldehyde oxidase [Gallus gallus]	Gallus gallus	4	1.4322	0.342	1.1376	0.6231	4	4.2073	0.1903	3.9811	0.1685
1627	2.95	3.16	19.4	gi|513163052	PREDICTED: tRNA (guanine-N(7)-)-methyltransferase subunit WDR4 [Gallus gallus]	Gallus gallus	2	0.6668	0.4698	0.8954	0.6204	2	0.5495	0.4517	0.7379	0.2185
1628	2.94	3.65	23.7	gi|513225187	PREDICTED: LOW QUALITY PROTEIN: helicase SKI2W [Gallus gallus]	Gallus gallus	3	0.7311	0.469	0.7112	0.3991	3	0.787	0.5573	0.7727	0.4661
1629	2.94	3.22	33.9	gi|513196414	PREDICTED: torsin-1A-interacting protein 1 isoform X3 [Gallus gallus]	Gallus gallus	3	1.2359	0.6627	0.7727	0.625	3	0.8241	0.7103	0.5152	0.3316
1630	2.94	3.18	24.9	gi|513196325	PREDICTED: kinesin-associated protein 3 isoform X5 [Gallus gallus]	Gallus gallus	2	1.2823	0.624	0.8954	0.8444	2	1.2942	0.6176	0.9036	0.8532
1631	2.94	3.05	21.1	gi|363741734	PREDICTED: alpha-1-syntrophin, partial [Gallus gallus]	Gallus gallus	2	1.6444	0.2689	1.7219	0.2752	2	1.8707	0.2047	2.3988	0.3061
1632	2.92	5.68	32.8	gi|45383628	guanine nucleotide-binding protein G(k) subunit alpha [Gallus gallus]	Gallus gallus	3	0.9908	0.9874	0.879	0.794	3	0.8472	0.6964	0.7516	0.5582
1633	2.92	3	17.8	gi|477507210	aminoglycoside phosphotransferase domain-containing protein 1 [Gallus gallus]	Gallus gallus	2	2.5586	0.2129	2.1281	0.2511	2	4.0926	0.1338	3.4041	0.1484
1634	2.92	2.95	43.1	gi|71894821	osteoclast-stimulating factor 1 [Gallus gallus]	Gallus gallus	3	0.6427	0.4836	0.5105	0.3532	3	0.3597	0.2398	0.2831	0.1993
1635	2.91	3.34	16.1	gi|513164105	PREDICTED: ubiquitin-protein ligase E3A isoform X5 [Gallus gallus]	Gallus gallus	2	1.2134	0.5771	0.929	0.8503	2	1.3677	0.4288	1.0471	0.8559
1636	2.91	2.92	46.9	gi|513171419	PREDICTED: protein transport protein Sec61 subunit beta [Gallus gallus]	Gallus gallus	2	1.0765	0.9836	1.1803	0.6215	2	0.9376	0.7592	1.0375	0.8422
1637	2.89	4.73	25.5	gi|355390319	UDP-glucose:glycoprotein glucosyltransferase 2 precursor [Gallus gallus]	Gallus gallus	2	0.9727	0.6519	1.1482	0.2427	2	1.0471	0.9411	1.2359	0.1091
1638	2.89	3.24	14.1	gi|363741138	PREDICTED: transcription elongation factor SPT6 [Gallus gallus]	Gallus gallus	2	0.9204	0.8869	0.5495	0.3724	2	1.3932	0.5403	0.8318	0.731
1639	2.89	2.9	53.7	gi|513238850	PREDICTED: 39S ribosomal protein L9, mitochondrial-like, partial [Gallus gallus]	Gallus gallus	2	1.3552	0.5718	0.863	0.7814	2	1.3932	0.5402	0.8872	0.8302
1640	2.88	3.13	33.2	gi|513199519	PREDICTED: choline-phosphate cytidylyltransferase A isoform X3 [Gallus gallus]	Gallus gallus	2	1.5704	0.1656	1.1912	0.4679	2	1.0765	0.7598	0.8166	0.4623
1641	2.87	5.74	49.3	gi|347921933	high mobility group protein B3 [Gallus gallus]	Gallus gallus	6	0.5495	0.1104	0.6668	0.2816	6	0.6792	0.1231	0.8318	0.372
1642	2.87	3.29	46.8	gi|363739724	PREDICTED: putative RNA-binding protein Luc7-like 1 isoform X6 [Gallus gallus]	Gallus gallus	3	0.9817	0.9292	0.929	0.5853	3	1.1066	0.6327	1.0471	1
1643	2.87	2.91	48.2	gi|311771659	cytochrome c oxidase subunit 7A2, mitochondrial [Gallus gallus]	Gallus gallus	3	0.3837	0.2489	0.5546	0.3758	3	0.3802	0.2467	0.5495	0.3712
1644	2.86	3.27	30.9	gi|513191830	PREDICTED: arsenite methyltransferase isoform X4 [Gallus gallus]	Gallus gallus	2	1.5996	0.4441	1.7378	0.4102	2	2.5823	0.3178	2.7797	0.2988
1645	2.85	3.28	34.9	gi|90017720	28S ribosomal protein S26, mitochondrial [Gallus gallus]	Gallus gallus	2	0.8017	0.6781	0.6918	0.5183	2	0.8395	0.7343	0.7244	0.5575
1646	2.85	3.01	16.8	gi|313661440	transcriptional enhancer factor TEF-1 [Gallus gallus]	Gallus gallus	2	1.1482	0.7132	1.1272	0.776	2	0.9204	0.8687	0.9036	0.7994
1647	2.84	3.14	17.9	gi|45382845	cholinesterase precursor [Gallus gallus]	Gallus gallus	2	1.4191	0.5643	0.1542	0.039	2	0.863	0.8157	0.133	0.0365
1648	2.84	2.88	26.9	gi|57525478	[Pyruvate dehydrogenase [lipoamide]] kinase isozyme 3, mitochondrial [Gallus gallus]	Pyruvate dehydrogenase [lipoamide	2	0.6546	0.6836	0.4093	0.2919	2	0.7112	0.919	0.4285	0.3997
1649	2.83	2.95	21	gi|118100779	PREDICTED: catenin, beta like 1 isoform X1 [Gallus gallus]	Gallus gallus	2	0.4529	0.3108	0.4365	0.2953	2	0.3404	0.2337	0.3281	0.2246
1650	2.83	2.92	29.5	gi|513176968	PREDICTED: HBS1-like protein isoform X1 [Gallus gallus]	Gallus gallus	2	1.2706	0.1608	1.1169	0.3485	2	1.0471	0.706	0.929	0.6473
1651	2.82	3.63	18.4	gi|57525053	COP9 signalosome complex subunit 3 [Gallus gallus]	Gallus gallus	3	0.8017	0.6477	0.9638	0.9489	3	0.879	0.7804	1.0568	0.8879
1652	2.81	3.22	27	gi|45382553	structural maintenance of chromosomes protein 2 [Gallus gallus]	Gallus gallus	4	0.8017	0.399	0.6668	0.1119	4	0.871	0.6846	0.7178	0.1659
1653	2.81	2.84	35.9	gi|119331144	tumor protein D52 [Gallus gallus]	Gallus gallus	2	3.281	0.5153	2.466	0.6132	2	0.9638	0.7318	0.7178	0.6087
1654	2.8	2.81	43.7	gi|513237348	PREDICTED: NADH dehydrogenase [ubiquinone] iron-sulfur protein 2, mitochondrial-like [Gallus gallus]	3.64357e+06	4	0.7943	0.6215	10.2802	0.1705	4	0.1159	0.2716	1.7061	0.5833
1655	2.79	3.36	23.9	gi|118083807	PREDICTED: intersectin-1 isoform X2 [Gallus gallus]	Gallus gallus	2	1.4588	0.242	1.5849	0.1833	2	1.2023	0.495	1.3183	0.3576
1656	2.79	3.13	21.2	gi|513161879	PREDICTED: target of Nesh-SH3 isoform X9 [Gallus gallus]	Gallus gallus	2	0.9727	0.9705	1.3677	0.4342	2	3.1046	0.1355	3.8019	0.0749
1657	2.79	3.04	29.8	gi|125628642	ADP-ribosylation factor-like protein 1 [Gallus gallus]	Gallus gallus	4	0.6368	0.4543	1.0568	0.8921	4	0.955	0.9368	1.5849	0.4355
1658	2.79	2.95	18.6	gi|513192517	PREDICTED: sorbin and SH3 domain-containing protein 1 isoform X11 [Gallus gallus]	Gallus gallus	2	1.4454	0.4079	1.3932	0.4358	2	1.7219	0.2705	1.6749	0.2836
1659	2.79	2.92	26.8	gi|513210408	PREDICTED: mevalonate kinase isoform X1 [Gallus gallus]	Gallus gallus	1	0.8551	0.6177	0.631	0.2648	1	1.3183	0.5816	1.0568	0.7943
1660	2.79	2.81	25.2	gi|513168419	PREDICTED: probable acyl coa dehydrogenase 6-like isoform X3 [Gallus gallus]	Gallus gallus	3	0.8872	0.7686	1.0093	0.9547	3	0.9908	0.994	1.1272	0.7349
1661	2.79	2.79	53.9	gi|513239861	PREDICTED: vegetative cell wall protein gp1-like [Gallus gallus]	Gallus gallus	2	1.7701	0.4667	1.1912	0.5119	2	0.9817	0.9806	0.6607	0.8879
1662	2.78	3.25	23.3	gi|513208395	PREDICTED: LOW QUALITY PROTEIN: tuberin isoform X1 [Gallus gallus]	Gallus gallus	2	1.1376	0.7592	0.9908	0.8463	2	1.028	0.914	0.8954	0.4107
1663	2.77	2.92	32.5	gi|71895123	3-hydroxyisobutyryl-CoA hydrolase, mitochondrial [Gallus gallus]	Gallus gallus	5	1.5136	0.3141	1.803	0.1752	5	1.406	0.3413	1.7539	0.1896
1664	2.75	3.36	28.3	gi|513194590	PREDICTED: striated muscle preferentially expressed protein kinase-like [Gallus gallus]	Gallus gallus	2	1.0864	0.7915	1.1695	0.6953	2	1.0093	0.9508	1.0965	0.84
1665	2.75	2.75	24.1	gi|57529999	toll-interacting protein [Gallus gallus]	Gallus gallus	1	1	0.9976	0.7798	0.3539	1	0.9036	0.7073	0.7112	0.244
1666	2.74	3.02	19.1	gi|477555784	actin-related protein 2/3 complex subunit 3 [Gallus gallus]	Gallus gallus	5	0.5754	0.2065	0.863	0.6142	5	0.5248	0.1803	0.787	0.454
1667	2.74	2.96	40.9	gi|61097949	polymerase delta-interacting protein 3 [Gallus gallus]	Gallus gallus	4	0.8872	0.6379	1.1272	0.6606	4	0.8091	0.5	1.0375	0.8564
1668	2.73	2.99	46.8	gi|164452937	nudix (nucleoside diphosphate linked moiety X)-type motif 1 [Gallus gallus]	Gallus gallus	2	0.9638	0.8084	0.7943	0.9061	2	1.3677	0.8358	1.0965	0.9353
1669	2.73	2.77	34.2	gi|71896610	beta-sarcoglycan [Gallus gallus]	Gallus gallus	4	1.7378	0.1687	1.556	0.1982	4	1.9055	0.1987	1.7061	0.168
1670	2.72	3.63	28.9	gi|45382951	band 3 anion transport protein [Gallus gallus]	Gallus gallus	2	0.7656	0.352	0.1941	0.052	2	1.2589	0.3661	0.3251	0.3935
1671	2.72	3.38	25	gi|478621074	exportin-5 [Gallus gallus]	Gallus gallus	2	0.6138	0.2916	0.7047	0.4178	2	0.7727	0.5368	0.871	0.7714
1672	2.72	2.79	30.4	gi|45382605	small nuclear ribonucleoprotein E [Gallus gallus]	Gallus gallus	3	0.871	0.7082	0.955	0.9521	3	0.9204	0.8578	1.0093	0.88
1673	2.71	3.32	21.1	gi|513229901	PREDICTED: ATP-dependent RNA helicase DHX29, partial [Gallus gallus]	Gallus gallus	2	0.5916	0.2572	0.2489	0.077	2	0.8395	0.613	0.3981	0.137
1674	2.71	2.74	14.9	gi|513168936	PREDICTED: secernin-1 isoform X3 [Gallus gallus]	Gallus gallus	2	0.9376	0.8328	1.0765	0.7923	2	0.7311	0.3979	0.8395	0.5788
1675	2.7	2.75	35.3	gi|71896827	COP9 signalosome complex subunit 7a [Gallus gallus]	Gallus gallus	2	1.028	0.5	1.9231	0.2975	2	1.1803	0.3378	2.1677	0.2269
1676	2.69	2.85	28.8	gi|57530344	isoleucine--tRNA ligase, mitochondrial precursor [Gallus gallus]	Gallus gallus	3	1.7219	0.1023	0.8091	0.9502	3	1.2823	0.4431	0.5916	0.5474
1677	2.67	3.02	35.2	gi|45383538	NADP-dependent malic enzyme [Gallus gallus]	Gallus gallus	2	1.3183	0.5401	1.7539	0.3111	2	1.4322	0.4382	1.888	0.2699
1678	2.67	2.86	15.3	gi|513172697	PREDICTED: matrilin-2 [Gallus gallus]	Gallus gallus	1	3.281	0.036	4.0926	0.0272	1	3.1915	0.0406	3.9446	0.0302
1679	2.67	2.76	32	gi|86129464	signal recognition particle receptor subunit alpha [Gallus gallus]	Gallus gallus	2	1.3552	0.5425	1.5417	0.4323	2	0.9908	0.9987	1.1272	0.7787
1680	2.66	2.75	30.3	gi|57525214	mitochondrial-processing peptidase subunit alpha [Gallus gallus]	Gallus gallus	2	0.9462	0.9182	0.879	0.8077	2	0.9204	0.8847	0.863	0.7769
1681	2.66	2.74	16.6	gi|45382653	phosphoenolpyruvate carboxykinase [GTP], mitochondrial precursor [Gallus gallus]	GTP	2	1.1695	0.7494	0.6427	0.4706	2	1.0375	0.9325	0.5702	0.3936
1682	2.66	2.73	19.7	gi|71895433	serine/threonine-protein kinase MST4 [Gallus gallus]	Gallus gallus	1	1.4454	0.5094	1.2706	0.6402	1	1.4454	0.5117	1.2589	0.6433
1683	2.64	2.85	32.7	gi|60302788	leucine-rich repeat-containing protein 59 [Gallus gallus]	Gallus gallus	3	1.1066	0.8204	1.0864	0.7649	3	0.9817	0.9428	0.9638	0.9979
1684	2.64	2.75	36.3	gi|363741828	PREDICTED: von Willebrand factor A domain-containing protein 1 isoform X2 [Gallus gallus]	Gallus gallus	2	1.7219	0.2689	1.2359	0.5261	2	2.1086	0.1796	1.5276	0.2774
1685	2.64	2.72	21.9	gi|50736564	PREDICTED: mRNA cap guanine-N7 methyltransferase isoform X2 [Gallus gallus]	Gallus gallus	2	1.3183	0.5882	0.6026	0.3879	2	5.8076	0.1021	2.7542	0.1562
1686	2.64	2.71	18.5	gi|513171677	PREDICTED: nucleoporin SEH1 isoform X3 [Gallus gallus]	Gallus gallus	2	0.8017	0.4587	0.9727	0.8837	2	1.0666	0.6531	1.2823	0.3629
1687	2.64	2.7	27.1	gi|61098280	hydroxyacylglutathione hydrolase, mitochondrial precursor [Gallus gallus]	Gallus gallus	3	0.3733	0.1828	0.8954	0.4604	3	1.7378	0.9761	4.5709	0.3984
1688	2.63	2.76	27.6	gi|50755023	PREDICTED: dynactin subunit 4 isoformX2 [Gallus gallus]	Gallus gallus	2	1.9231	0.3111	1.888	0.3484	2	1.0568	0.915	1.028	0.9332
1689	2.62	5.37	23	gi|228008358	heat shock 105kDa [Gallus gallus]	Gallus gallus	4	1.3677	0.3146	1.1169	0.6614	4	1.2023	0.5047	0.9817	0.9887
1690	2.61	3.87	22.2	gi|513197596	PREDICTED: receptor-type tyrosine-protein phosphatase F isoform X4 [Gallus gallus]	Gallus gallus	4	4.3652	0.3947	3.767	0.7385	4	7.4473	0.2742	8.091	0.1779
1691	2.61	2.82	46.8	gi|45382787	tetranectin precursor [Gallus gallus]	Gallus gallus	1	1.5996	0.27	1.6596	0.2229	1	1.2359	0.6053	1.2942	0.4648
1692	2.61	2.67	22.9	gi|363734612	PREDICTED: plasma protease C1 inhibitor isoform X1 [Gallus gallus]	Gallus gallus	2	0.6138	0.1563	0.9376	0.7497	2	1.0186	0.5376	1.5417	0.1403
1693	2.61	2.61	54.3	gi|363738743	PREDICTED: ADP-ribosylation factor-like 8B [Gallus gallus]	Gallus gallus	3	0.7178	0.1585	0.9036	0.6472	3	0.7178	0.1646	0.8954	0.6788
1694	2.6	2.82	22.7	gi|513219612	PREDICTED: ATPase family AAA domain-containing protein 3 isoform X3 [Gallus gallus]	Gallus gallus	3	1.028	0.9474	0.8395	0.746	3	0.9036	0.8515	0.7379	0.5936
1695	2.6	2.67	43.4	gi|226823252	DNA polymerase epsilon subunit 3 [Gallus gallus]	Gallus gallus	2	0.4169	0.2414	0.4656	0.274	2	0.673	0.4516	0.7447	0.5574
1696	2.59	4.07	18.8	gi|50758418	PREDICTED: A-kinase anchor protein 1, mitochondrial isoform X2 [Gallus gallus]	Gallus gallus	2	0.9908	0.9927	0.9817	0.9782	2	0.8872	0.8017	0.871	0.7756
1697	2.59	3.05	26.7	gi|363733794	PREDICTED: condensin complex subunit 3 [Gallus gallus]	Gallus gallus	3	0.5395	0.1675	0.7112	0.3045	3	0.4018	0.1064	0.5297	0.1757
1698	2.59	2.61	16.8	gi|45382833	proteasomal ubiquitin receptor ADRM1 precursor [Gallus gallus]	Gallus gallus	3	1.0568	0.8939	0.9376	0.9163	3	0.8318	0.73	0.7379	0.5896
1699	2.58	2.67	25.7	gi|57524848	bromodomain-containing protein 7 [Gallus gallus]	Gallus gallus	2	1.0186	0.9202	1.1588	0.7648	2	1.0471	0.8793	1.1803	0.7291
1700	2.57	3.11	29.9	gi|513157185	PREDICTED: golgin subfamily B member 1 isoform X3 [Gallus gallus]	Gallus gallus	4	1.1376	0.4395	0.7178	0.1826	4	1.3428	0.2757	0.8551	0.7596
1701	2.56	3.07	23.7	gi|57530377	YTH domain family protein 3 [Gallus gallus]	Gallus gallus	3	1.5996	0.7802	1.1272	0.7872	3	1.2589	0.7662	0.955	0.773
1702	2.56	2.84	32.5	gi|478246985	serpin peptidase inhibitor, clade A (alpha-1 antiproteinase, antitrypsin), member 1 precursor [Gallus gallus]	Gallus gallus	3	0.6982	0.5332	0.929	0.892	3	0.6855	0.5207	0.912	0.8697
1703	2.56	2.82	27.4	gi|158508588	sister chromatid cohesion protein PDS5 homolog B [Gallus gallus]	Gallus gallus	1	1.1376	0.7031	2.0512	0.1392	1	1.028	0.944	1.8535	0.1793
1704	2.55	4.71	22.7	gi|513196791	PREDICTED: UDP-N-acetylhexosamine pyrophosphorylase, partial [Gallus gallus]	Gallus gallus	4	0.871	0.7945	1.0568	0.8968	4	1.0375	0.9263	1.2589	0.6494
1705	2.54	2.69	14.5	gi|513184958	PREDICTED: actin-binding LIM protein 2 isoform X11 [Gallus gallus]	Gallus gallus	2	1.2474	0.5799	1.1912	0.6465	2	1.3932	0.4426	1.3428	0.4865
1706	2.54	2.56	23.9	gi|380748929	nucleolysin TIAR isoform 2 [Gallus gallus]	Gallus gallus	2	0.7447	0.5969	0.9376	0.9073	2	1.0568	0.8939	1.3305	0.588
1707	2.53	35.9	59.8	gi|513180631	PREDICTED: four and a half LIM domains protein 1 isoform X2 [Gallus gallus]	Gallus gallus	24	12.0226	0.132	12.3595	0.1304	24	6.1944	0.1693	6.368	0.1668
1708	2.53	2.87	24.1	gi|513204485	PREDICTED: ubiquitin-like modifier activating enzyme 7 [Gallus gallus]	Gallus gallus	1	0.871	0.6174	1.0568	0.7461	1	0.8872	0.9183	1.0864	0.489
1709	2.53	2.66	31.3	gi|513217471	PREDICTED: dynein light chain roadblock-type 1 isoform X2 [Gallus gallus]	Gallus gallus	2	1.0666	0.8055	1.1588	0.677	2	1.6293	0.4475	1.7701	0.3904
1710	2.52	2.65	32	gi|71895359	chloride intracellular channel protein 2 [Gallus gallus]	Gallus gallus	2	1.4997	0.8538	1.5996	0.5365	2	2.5586	0.6891	2.6303	0.4452
1711	2.52	2.54	41.5	gi|57529571	programmed cell death protein 10 [Gallus gallus]	Gallus gallus	2	0.787	0.9226	1.4997	0.3821	2	0.4018	0.1645	0.7379	0.451
1712	2.52	2.54	45.8	gi|261490822	coactosin-like protein [Gallus gallus]	Gallus gallus	1	0.8472	0.6332	0.8241	0.5891	1	0.9727	0.958	0.955	0.9019
1713	2.51	2.83	26	gi|57530065	CCR4-NOT transcription complex subunit 7 [Gallus gallus]	Gallus gallus	2	0.8318	0.7238	0.6546	0.4754	2	1	0.9884	0.787	0.6564
1714	2.5	2.77	29.1	gi|513167448	PREDICTED: villin-1 isoform X4 [Gallus gallus]	Gallus gallus	1	0.8318	0.7293	0.6855	0.5196	1	1.0568	0.8923	0.879	0.8048
1715	2.5	2.57	9.5	gi|513236065	PREDICTED: IgGFc-binding protein-like [Gallus gallus]	Gallus gallus	3	0.7112	0.6066	2.1281	0.1547	3	0.4613	0.2036	1.3677	0.4306
1716	2.48	9.37	40	gi|363743365	PREDICTED: myosin light chain, embryonic [Gallus gallus]	Gallus gallus	5	1.1912	0.6325	1.2023	0.7238	5	1.1588	0.668	1.1695	0.7652
1717	2.48	2.71	28	gi|513220684	PREDICTED: transforming acidic coiled-coil-containing protein 1 isoform X8 [Gallus gallus]	Gallus gallus	1	1.0568	0.6818	1.1169	0.5165	1	1.0186	0.91	1.0666	0.7065
1718	2.48	2.71	19.6	gi|71896957	eukaryotic translation initiation factor 2A [Gallus gallus]	Gallus gallus	1	0.8017	0.5909	1.1695	0.6013	1	0.7727	0.4946	1.1272	0.7282
1719	2.48	2.64	58.8	gi|513211526	PREDICTED: kinesin-like protein KIFC1-like, partial [Gallus gallus]	Gallus gallus	1	1.0765	0.8747	0.5598	0.4178	1	1.5276	0.4995	0.7943	0.7067
1720	2.48	2.51	23.1	gi|147902704	dystroglycan precursor [Gallus gallus]	Gallus gallus	3	1.0765	0.8625	0.9462	0.9197	3	1.2474	0.6528	1.0965	0.8376
1721	2.46	3.14	27.3	gi|513226457	PREDICTED: mitochondrial import inner membrane translocase subunit TIM44 isoform X4 [Gallus gallus]	Gallus gallus	3	1.1066	0.6251	0.8551	0.517	3	1.0864	0.6526	0.8395	0.4947
1722	2.45	2.81	25.9	gi|513178504	PREDICTED: dystonin isoform X5 [Gallus gallus]	Gallus gallus	2	1.5276	0.042	1.4723	0.1657	2	1.0471	0.3715	1.0093	0.484
1723	2.45	2.53	21.1	gi|313661454	chaperone activity of bc1 complex-like, mitochondrial [Gallus gallus]	Gallus gallus	1	1.1588	0.7636	1.8365	0.3618	1	1.2589	0.6484	1.9953	0.3239
1724	2.45	2.51	23	gi|363735530	PREDICTED: nucleoplasmin-3 isoform X1 [Gallus gallus]	Gallus gallus	1	0.6368	0.2853	0.6668	0.3346	1	0.6368	0.2676	0.6668	0.3111
1725	2.44	2.53	13.9	gi|513228974	PREDICTED: disabled homolog 2-like isoform X1 [Gallus gallus]	Gallus gallus	2	2.884	0.0843	1.2023	0.7387	2	3.1333	0.0759	1.3183	0.6203
1726	2.44	2.45	45.9	gi|118094652	PREDICTED: thioredoxin domain-containing protein 12 isoform X1 [Gallus gallus]	Gallus gallus	2	1.0765	0.8182	0.912	0.4063	2	0.9462	0.5752	0.8017	0.3166
1727	2.42	4.56	36	gi|60302748	GTPase NRas precursor [Gallus gallus]	Gallus gallus	3	1.2246	0.6517	0.9638	0.9357	3	1.3183	0.5558	1.0375	0.919
1728	2.42	4.26	19.8	gi|50754425	PREDICTED: transmembrane protein 43 [Gallus gallus]	Gallus gallus	2	1.0864	0.8166	1.0965	0.7923	2	1.2942	0.5404	1.3183	0.5257
1729	2.42	2.77	26.5	gi|513181723	PREDICTED: uncharacterized protein LOC100857197 isoform X3 [Gallus gallus]	Gallus gallus	1	2.1878	0.2916	1.1169	0.8094	1	2.5586	0.2492	1.3062	0.6095
1730	2.42	2.44	26.6	gi|479277997	synapse-associated protein 1 [Gallus gallus]	Gallus gallus	1	0.5702	0.4378	0.0711	0.0339	1	0.7656	0.6707	0.0718	0.0352
1731	2.41	2.53	22.6	gi|513235341	PREDICTED: spermatogenesis-associated serine-rich protein 2 isoform X3 [Gallus gallus]	Gallus gallus	1	1.2134	0.5043	1.2246	0.4914	1	0.871	0.673	0.879	0.69
1732	2.41	2.5	26.5	gi|513205065	PREDICTED: choline dehydrogenase, mitochondrial isoform X2 [Gallus gallus]	Gallus gallus	1	1.0666	0.8369	1.2246	0.5456	1	0.9638	0.8978	1.1169	0.7349
1733	2.41	2.47	29.3	gi|513174863	PREDICTED: MOSC domain-containing protein 2, mitochondrial [Gallus gallus]	Gallus gallus	4	0.8872	0.8026	0.9462	0.9158	4	1.2359	0.627	1.3183	0.5511
1734	2.41	2.42	35.4	gi|118091445	PREDICTED: protein FADD [Gallus gallus]	Gallus gallus	2	0.6918	0.3551	0.4487	0.0313	2	0.929	0.8812	0.597	0.0336
1735	2.4	10.39	71.5	gi|71896083	ubiquitin-conjugating enzyme E2 variant 2 [Gallus gallus]	Gallus gallus	7	0.912	0.8706	0.9908	0.9969	7	0.7798	0.6504	0.8472	0.752
1736	2.4	2.52	33.3	gi|487442223	coiled-coil domain-containing protein 58 isoform 2 [Gallus gallus]	Gallus gallus	1	0.8091	0.6706	1.4723	0.4807	1	11.272	0.1275	10.9648	0.0963
1737	2.4	2.5	29.9	gi|474451704	annexin A7 [Gallus gallus]	Gallus gallus	2	1.4588	0.3495	1.5704	0.3179	2	1.2474	0.5661	1.3428	0.5129
1738	2.4	2.47	33.2	gi|363741764	PREDICTED: mitochondrial import receptor subunit TOM34 [Gallus gallus]	Gallus gallus	1	1.2134	0.3881	0.9727	0.9024	1	1.1169	0.5883	0.8954	0.6129
1739	2.4	2.44	16	gi|71896289	enhancer of mRNA-decapping protein 3 [Gallus gallus]	Gallus gallus	1	0.787	0.5451	0.871	0.7236	1	0.863	0.7485	0.955	0.9633
1740	2.4	2.44	25.8	gi|50756353	PREDICTED: vacuolar protein sorting-associated protein 37B [Gallus gallus]	Gallus gallus	1	0.5152	0.3349	0.6486	0.4654	1	1.0093	0.9669	1.2706	0.6288
1741	2.39	2.8	41.8	gi|513170300	PREDICTED: succinate-semialdehyde dehydrogenase, mitochondrial [Gallus gallus]	Gallus gallus	1	1.1376	0.7825	1.4723	0.4945	1	1.2359	0.6769	1.5996	0.4376
1742	2.39	2.74	24.6	gi|71897283	transcription elongation factor SPT5 [Gallus gallus]	Gallus gallus	1	0.5395	0.1592	0.3733	0.0711	1	0.7178	0.3657	0.4966	0.1286
1743	2.39	2.57	25.5	gi|513164447	PREDICTED: cullin-4A isoform X2 [Gallus gallus]	Gallus gallus	1	1.0666	0.8796	1.2474	0.6635	1	0.9908	0.9975	1.1588	0.7596
1744	2.39	2.56	16.2	gi|118405156	serine/threonine-protein phosphatase 2A 56 kDa regulatory subunit gamma isoform [Gallus gallus]	Gallus gallus	1	0.9817	0.9899	1	0.9792	1	0.955	0.9397	0.9727	0.9705
1745	2.39	2.51	61.4	gi|50806588	PREDICTED: 60S ribosomal protein L17 isoform X2 [Gallus gallus]	Gallus gallus	2	1.6144	0.6724	1.9953	0.8232	2	1.1803	0.621	1.5136	0.8988
1746	2.38	2.51	21	gi|61098448	metastasis-associated protein MTA1 [Gallus gallus]	Gallus gallus	1	1.1588	0.7874	1.0471	0.9812	1	1.1066	0.8195	0.9817	0.8727
1747	2.38	2.4	16	gi|118086643	PREDICTED: zinc-binding alcohol dehydrogenase domain-containing protein 2 [Gallus gallus]	Gallus gallus	1	0.9204	0.9619	1.0568	0.9925	1	0.7727	0.7363	0.8872	0.7625
1748	2.37	2.62	39.2	gi|448824824	ovalbumin-related protein X [Gallus gallus]	Gallus gallus	4	3.0479	0.5331	0.871	0.5397	4	1.0568	0.9526	0.2992	0.1788
1749	2.37	2.41	26.6	gi|363738478	PREDICTED: 5'-nucleotidase domain-containing protein 2 isoform X2 [Gallus gallus]	Gallus gallus	1	0.879	0.774	1.2474	0.6228	1	1.0186	0.9347	1.4588	0.4565
1750	2.37	2.4	19.3	gi|61097985	SET and MYND domain-containing protein 5 [Gallus gallus]	Gallus gallus	1	1.4723	0.4961	0.9036	0.8512	1	1.2023	0.7126	0.7311	0.5839
1751	2.36	5.5	33.6	gi|209417930	cyclin-dependent kinase 5 [Gallus gallus]	Gallus gallus	2	1.6293	0.425	1.803	0.3686	2	1.6444	0.4163	1.8365	0.3618
1753	2.35	2.51	24.3	gi|476007890	raftlin-2 [Gallus gallus]	Gallus gallus	1	0.9908	0.9374	1.1588	0.4729	1	0.929	0.5731	1.0765	0.7936
1754	2.35	2.38	57.4	gi|482513648	glutathione peroxidase 1 [Gallus gallus]	Gallus gallus	2	2.5119	0.1375	2.4434	0.1456	2	1.2823	0.5905	1.2359	0.6375
1755	2.34	2.43	37.3	gi|119331134	methyl-CpG-binding domain protein 3 [Gallus gallus]	Gallus gallus	2	0.7447	0.6364	0.9727	0.9629	2	0.6368	0.4967	0.8395	0.7436
1756	2.34	2.34	29.3	gi|55926192	dolichyl-diphosphooligosaccharide--protein glycosyltransferase subunit DAD1 [Gallus gallus]	Gallus gallus	2	0.9204	0.896	0.3664	0.7283	2	1.1272	0.8795	0.4325	0.9375
1757	2.33	2.48	23.6	gi|118097394	PREDICTED: FAS-associated factor 2 [Gallus gallus]	Gallus gallus	1	0.6855	0.5209	1.1482	0.7691	1	0.3837	0.2496	0.6427	0.4688
1758	2.33	2.4	14.5	gi|363731709	PREDICTED: plasma alpha-L-fucosidase [Gallus gallus]	Gallus gallus	1	1.3552	0.5749	1.1695	0.7505	1	0.9727	0.9676	0.8395	0.7434
1759	2.33	2.39	20.8	gi|513164401	PREDICTED: chromosome alignment-maintaining phosphoprotein 1 isoform X3 [Gallus gallus]	Gallus gallus	2	1.3932	0.5451	1.028	0.9457	2	1.4322	0.5225	1.0471	0.9055
1760	2.32	2.66	31	gi|513178325	PREDICTED: LOW QUALITY PROTEIN: filamin-A-interacting protein 1 [Gallus gallus]	Gallus gallus	3	1.9409	0.2723	1.2589	0.5489	3	1.6596	0.354	1.0765	0.8307
1761	2.32	2.45	17.3	gi|268370291	angiotensin-converting enzyme precursor [Gallus gallus]	Gallus gallus	1	19.9526	0.1091	16.1436	0.1875	1	10.2802	0.1674	9.5499	0.1637
1762	2.32	2.37	34.4	gi|118083604	PREDICTED: 60S ribosomal protein L24 [Gallus gallus]	Gallus gallus	1	1.2246	0.84	0.8551	0.7891	1	2.0137	0.6856	1.4588	0.6442
1764	2.31	2.35	42.6	gi|314122187	CDGSH iron sulfur domain-containing protein 1 [Gallus gallus]	Gallus gallus	1	0.7311	0.5732	1.1376	0.7547	1	0.8241	0.7427	1.2823	0.5819
1765	2.31	2.32	26.7	gi|383087724	secernin 3 [Gallus gallus]	Gallus gallus	1	0.5297	0.3579	0.1107	0.0417	1	0.9638	0.9369	0.1432	0.0463
1766	2.3	3.75	35.2	gi|363736119	PREDICTED: glycerol-3-phosphate dehydrogenase 1-like protein isoform X2 [Gallus gallus]	Gallus gallus	4	1.2474	0.2528	0.9727	0.2147	4	1.0093	0.9042	0.7798	0.1168
1767	2.3	2.32	28.5	gi|513239992	PREDICTED: CAP-Gly domain-containing linker protein 2-like [Gallus gallus]	Gallus gallus	1	1.0568	0.8279	0.7516	0.4116	1	1.406	0.4903	1	0.704
1768	2.29	2.36	22.3	gi|118101426	PREDICTED: prenylcysteine oxidase [Gallus gallus]	Gallus gallus	2	1.1272	0.7919	1.2706	0.6399	2	0.8954	0.8348	1	0.9807
1769	2.29	2.34	31.1	gi|513206301	PREDICTED: nudC domain-containing protein 2 [Gallus gallus]	Gallus gallus	2	1.7539	0.3814	0.929	0.8938	2	1.1169	0.812	0.5916	0.4108
1770	2.28	2.48	26	gi|443609496	cartilage matrix protein precursor [Gallus gallus]	Gallus gallus	1	0.7379	0.5751	1.0864	0.8933	1	0.4207	0.1999	0.6138	0.3965
1771	2.28	2.32	26.4	gi|513180552	PREDICTED: glypican-4 [Gallus gallus]	Gallus gallus	3	0.52	0.342	0.2333	0.1642	3	0.7656	0.6223	0.3404	0.2193
1772	2.27	2.51	22	gi|45384030	nuclear factor 1 A-type [Gallus gallus]	Gallus gallus	1	0.9817	0.9547	0.955	0.9223	1	0.8472	0.6415	0.8241	0.5608
1773	2.27	2.32	19.9	gi|363737476	PREDICTED: neuroplastin [Gallus gallus]	Gallus gallus	2	0.7311	0.4675	0.7943	0.5843	2	0.8091	0.5887	0.879	0.7516
1774	2.26	2.26	42.6	gi|478247017	cytochrome c oxidase subunit VIa polypeptide 1 isoform 1 [Gallus gallus]	Gallus gallus	1	1.2474	0.6825	1.406	0.5868	1	1.1376	0.8421	1.2823	0.7217
1775	2.25	2.28	47.1	gi|363730787	PREDICTED: 40S ribosomal protein S20 [Gallus gallus]	Gallus gallus	1	0.787	0.54	0.871	0.4978	1	0.9376	0.8199	1.028	0.8805
1776	2.25	2.26	21.4	gi|513235009	PREDICTED: transducin beta-like protein 2 [Gallus gallus]	Gallus gallus	1	12.942	0.0796	11.9124	0.084	1	1.556	0.4371	1.3428	0.57
1777	2.25	2.25	25.7	gi|45384028	protein S100-A11 [Gallus gallus]	Gallus gallus	2	1.5136	0.8301	2.3768	0.4511	2	1.5136	0.7766	2.3768	0.4272
1778	2.24	2.69	30.9	gi|71894701	pyruvate dehydrogenase complex, component X [Gallus gallus]	Gallus gallus	2	1.0471	0.6291	1.2134	0.3238	2	0.9376	0.9113	1.0765	0.6055
1779	2.24	2.32	14.6	gi|363746223	PREDICTED: transmembrane emp24 domain-containing protein 4-like [Gallus gallus]	Gallus gallus	2	0.3076	0.1055	0.863	0.9091	2	0.3373	0.1302	0.9727	0.8548
1780	2.23	2.47	26.5	gi|347800636	DBIRD complex subunit ZNF326 [Gallus gallus]	Gallus gallus	2	0.7516	0.2604	0.631	0.1733	2	0.7244	0.2336	0.6081	0.1575
1781	2.23	2.37	19.4	gi|513220951	PREDICTED: CTP synthase 1 isoform X6 [Gallus gallus]	Gallus gallus	1	0.9204	0.6721	1.0965	0.6114	1	0.8472	0.4122	1.0093	0.9577
1782	2.23	2.32	19.9	gi|513159692	PREDICTED: WASH complex subunit CCDC53 isoform X2 [Gallus gallus]	Gallus gallus	1	1.4322	0.5157	1.6749	0.4087	1	1.1695	0.7413	1.3677	0.5642
1783	2.23	2.23	33.7	gi|478621112	cytochrome b-c1 complex subunit 6, mitochondrial [Gallus gallus]	Gallus gallus	2	1	0.9448	1.1169	0.8192	2	0.8318	0.8911	1	0.77
1784	2.22	2.5	21.1	gi|45382215	synemin [Gallus gallus]	Gallus gallus	1	1.6293	0.4255	1.3183	0.6013	1	1.888	0.3488	1.5276	0.4709
1785	2.22	2.45	47.7	gi|513236751	PREDICTED: geranylgeranyl transferase type-2 subunit alpha-like [Gallus gallus]	Gallus gallus	1	0.7047	0.3296	0.863	0.659	1	0.863	0.5654	1.0666	0.7862
1786	2.22	2.43	18.1	gi|513162395	PREDICTED: ubiquitin carboxyl-terminal hydrolase 25 isoform X3 [Gallus gallus]	Gallus gallus	1	1.3183	0.1797	0.7943	0.1441	1	1.7865	0.0594	1.0765	0.6958
1787	2.22	2.43	17.9	gi|513157617	PREDICTED: LOW QUALITY PROTEIN: inter-alpha-trypsin inhibitor heavy chain H5 isoform X2 [Gallus gallus]	Gallus gallus	1	3.1623	0.1267	3.6644	0.1157	1	1.6596	0.3855	1.8365	0.3394
1788	2.22	2.39	22.2	gi|57529951	translation initiation factor eIF-2B subunit beta [Gallus gallus]	Gallus gallus	2	1.1169	0.8114	0.7112	0.5521	2	1.0375	0.9285	0.6607	0.4872
1789	2.22	2.38	30.8	gi|513205926	PREDICTED: CCA tRNA nucleotidyltransferase 1, mitochondrial, partial [Gallus gallus]	Gallus gallus	1	1	0.9786	1.0965	0.8364	1	0.7244	0.5601	0.787	0.6569
1790	2.22	2.35	18.5	gi|513196784	PREDICTED: calcium-binding mitochondrial carrier protein SCaMC-1 [Gallus gallus]	Gallus gallus	1	0.6918	0.5268	0.8472	0.7572	1	0.4831	0.3189	0.5916	0.4155
1791	2.22	2.26	47.7	gi|71896007	actin-related protein 2/3 complex subunit 5 [Gallus gallus]	Gallus gallus	2	0.6081	0.4026	0.8091	0.5031	2	0.5598	0.4453	0.7447	0.5649
1792	2.22	2.22	44.2	gi|123959728	small ubiquitin-related modifier 2 precursor [Gallus gallus]	Gallus gallus	2	0.9727	0.8083	0.8954	0.7457	2	0.9727	0.8061	0.8954	0.7435
1793	2.21	28.13	35.6	gi|513216010	PREDICTED: unconventional myosin-XVIIIa isoform X48 [Gallus gallus]	Gallus gallus	14	0.8017	0.3139	0.8872	0.605	14	1.0186	0.9646	1.1272	0.4416
1794	2.21	2.49	20.4	gi|45383708	actin filament-associated protein 1 isoform a [Gallus gallus]	Gallus gallus	1	0.3342	0.0011	0.929	0.0053	1	0.3311	0.0012	0.955	0.006
1795	2.21	2.42	27.4	gi|71896463	RNA-binding protein 12B [Gallus gallus]	Gallus gallus	3	0.7656	0.0875	0.8241	0.1893	3	0.879	0.1905	0.9462	0.5298
1796	2.21	2.29	25.2	gi|513180394	PREDICTED: cysteine and histidine-rich domain-containing protein 1 isoform X4 [Gallus gallus]	Gallus gallus	1	0.955	0.806	0.9638	0.8813	1	1.0568	0.9181	1.0666	0.6574
1797	2.21	2.23	82	gi|45382763	synuclein, gamma [Gallus gallus]	Gallus gallus	1	1.3428	0.287	1.2023	0.4356	1	2.0137	0.061	1.803	0.0771
1798	2.21	2.23	15.5	gi|50730470	PREDICTED: transmembrane protein 182-like isoform X2 [Gallus gallus]	Gallus gallus	1	1.3552	0.4846	2.2491	0.2391	1	0.9376	0.8994	1.5704	0.4112
1799	2.21	2.22	46.8	gi|45384530	high mobility group protein HMGI-C [Gallus gallus]	Gallus gallus	2	0.4613	0.2376	0.5248	0.3314	2	0.4966	0.235	0.5649	0.3267
1800	2.2	103.57	85.2	gi|153792017	tubulin beta-3 chain [Gallus gallus]	Gallus gallus	118	0.9638	0.9293	0.8241	0.805	118	1.0471	0.9425	0.8954	0.9276
1801	2.2	2.29	15.9	gi|57525131	coronin-7 [Gallus gallus]	Gallus gallus	2	0.8472	0.6725	1.0186	0.9129	2	0.7516	0.5207	0.9036	0.8536
1802	2.2	2.21	51.1	gi|122703746	splicing factor U2AF 35 kDa subunit [Gallus gallus]	Gallus gallus	1	3.7325	0.1832	3.02	0.2147	1	4.6559	0.1578	3.8019	0.1809
1803	2.19	2.54	41.1	gi|57530169	cleavage stimulation factor subunit 2 [Gallus gallus]	Gallus gallus	2	0.5754	0.428	0.8241	0.735	2	0.6918	0.5458	0.9908	0.9672
1804	2.19	2.31	12.8	gi|86129536	beta-glucuronidase precursor [Gallus gallus]	Gallus gallus	1	0.6668	0.4621	0.9638	0.9447	1	0.5702	0.3598	0.8166	0.6862
1805	2.19	2.26	15.1	RRRRRgi|113206072	REVERSED sodium/hydrogen exchanger 1 precursor [Gallus gallus]	Gallus gallus	1	0.6668	0.4713	1.3428	0.8957	1	0.7516	0.6687	1.5136	0.6169
1806	2.18	3.38	42.5	gi|363732251	PREDICTED: glutathione S-transferase-like [Gallus gallus]	Gallus gallus	3	1.0965	0.8172	0.6486	0.1968	3	0.9727	0.9131	0.5754	0.1741
1807	2.18	2.43	19.9	gi|513240719	PREDICTED: adipocyte enhancer-binding protein 1, partial [Gallus gallus]	Gallus gallus	1	1.3552	0.4368	1.3552	0.4303	1	1.3552	0.4504	1.3552	0.4436
1808	2.18	2.2	18.6	gi|71896151	microtubule-associated protein RP/EB family member 2 [Gallus gallus]	Gallus gallus	1	0.7943	0.6575	1.1169	0.7834	1	0.8091	0.6843	1.1376	0.7524
1809	2.17	2.42	21.7	gi|403043595	vacuolar protein sorting-associated protein 16 homolog [Gallus gallus]	Gallus gallus	2	2.2491	0.2833	1.3183	0.6036	2	2.0512	0.3129	1.2023	0.7105
1810	2.17	2.38	15.9	gi|513163140	PREDICTED: peripheral plasma membrane protein CASK isoform X9 [Gallus gallus]	Gallus gallus	1	0.863	0.5646	0.871	0.6279	1	0.7727	0.3933	0.7798	0.4374
1811	2.17	2.27	18.4	gi|225784823	tumor necrosis factor receptor superfamily member 16 precursor [Gallus gallus]	Gallus gallus	1	1.5849	0.5812	1.0765	0.7201	1	1	0.8514	0.6918	0.6849
1812	2.17	2.18	62.3	gi|310772257	cytochrome c oxidase subunit 6C [Gallus gallus]	Gallus gallus	3	1.4191	0.5949	1.977	0.3132	3	1.3183	0.7811	1.9055	0.4124
1813	2.16	2.7	22	gi|513186586	PREDICTED: pollen-specific leucine-rich repeat extensin-like protein 2-like [Gallus gallus]	Gallus gallus	1	1.3183	0.5786	0.9727	0.9732	1	1.028	0.94	0.7586	0.5999
1814	2.16	2.35	19.4	gi|60302714	serine/threonine-protein kinase Nek6 [Gallus gallus]	Gallus gallus	1	0.6427	0.3144	1	0.9366	1	0.4966	0.2118	0.7656	0.5207
1815	2.16	2.26	31.4	gi|50748422	PREDICTED: signal recognition particle 54 kDa protein isoform 2 [Gallus gallus]	Gallus gallus	2	0.7379	0.5778	0.7379	0.5798	2	1.0093	0.9733	1.0093	0.9701
1816	2.15	2.39	23.9	gi|513204911	PREDICTED: IQ motif and SEC7 domain-containing protein 1 isoform X16 [Gallus gallus]	Gallus gallus	1	1.1482	0.7718	1.7378	0.3863	1	0.8872	0.8247	1.3428	0.577
1817	2.15	2.34	25.2	gi|45383416	caveolin-3 [Gallus gallus]	Gallus gallus	3	2.9923	0.2175	3.2509	0.2025	3	2.3335	0.2721	2.5586	0.2495
1818	2.15	2.24	26.3	gi|118083451	PREDICTED: general transcription factor IIE subunit 1 isoform X2 [Gallus gallus]	Gallus gallus	2	1.1695	0.6647	0.7379	0.5454	2	1.4588	0.4378	0.9204	0.8555
1819	2.15	2.22	28	gi|50753469	PREDICTED: DNA-directed RNA polymerase II subunit RPB3 [Gallus gallus]	Gallus gallus	1	0.6427	0.3405	0.7727	0.4973	1	0.7112	0.4152	0.8551	0.6422
1820	2.15	2.16	32.9	gi|118101457	PREDICTED: small nuclear ribonucleoprotein G isoform 1 [Gallus gallus]	Gallus gallus	2	1	0.6348	0.4571	0.3692	2	1.0471	0.9966	0.4446	0.5425
1821	2.14	2.88	15.2	gi|513191267	PREDICTED: uncharacterized protein C10orf71 isoform X1 [Gallus gallus]	Gallus gallus	2	0.8017	0.6795	1.2134	0.6976	2	0.8395	0.7475	1.2706	0.6347
1822	2.14	2.65	17.5	gi|513198389	PREDICTED: dedicator of cytokinesis protein 7 isoform X2 [Gallus gallus]	Gallus gallus	1	1.0568	0.8324	0.9727	0.9427	1	1.1066	0.6831	1.0186	0.8844
1823	2.14	2.32	26.6	gi|513170658	PREDICTED: serine/threonine-protein kinase PRP4 homolog isoform X1 [Gallus gallus]	Gallus gallus	1	0.9908	0.8769	0.9036	0.7637	1	1.1588	0.8631	1.0568	0.9841
1824	2.14	2.22	42.4	gi|313760529	myelin P2 protein [Gallus gallus]	Gallus gallus	1	2.8576	0.2252	3.02	0.2143	1	1.6749	0.4074	1.7701	0.3757
1825	2.14	2.19	26.5	gi|513239593	PREDICTED: acetolactate synthase-like protein-like isoform X1 [Gallus gallus]	Gallus gallus	2	1.1588	0.7563	0.7112	0.5505	2	1.3932	0.5437	0.8551	0.7667
1826	2.13	9.46	22.4	gi|513220206	PREDICTED: chromodomain-helicase-DNA-binding protein 5 [Gallus gallus]	Gallus gallus	6	0.6252	0.4381	0.4055	0.2511	6	0.5754	0.3878	0.3664	0.2321
1827	2.13	4.51	56.3	gi|124249428	vesicle-associated membrane protein-associated protein A [Gallus gallus]	Gallus gallus	4	1.0375	0.791	1.0864	0.7845	4	0.9727	0.7148	1.0093	0.8644
1828	2.13	2.75	24.1	gi|347800673	conserved oligomeric Golgi complex subunit 1 [Gallus gallus]	Gallus gallus	1	0.4875	0.3204	0.8091	0.7001	1	1.1272	0.8026	1.8707	0.3507
1829	2.13	2.42	16.7	gi|513181195	PREDICTED: transcriptional regulator ATRX isoform X4 [Gallus gallus]	Gallus gallus	1	0.863	0.7888	0.5297	0.3574	1	0.8017	0.682	0.492	0.3242
1830	2.13	2.19	28.3	gi|57529460	poly(ADP-ribose) glycohydrolase ARH3 [Gallus gallus]	Gallus gallus	1	1.1272	0.7929	0.8166	0.7099	1	1.3804	0.5518	1	0.9862
1831	2.13	2.17	23.7	gi|513166877	PREDICTED: FCH and double SH3 domains protein 2 isoform X5 [Gallus gallus]	Gallus gallus	1	1.6144	0.4284	1.2589	0.6458	1	1.7865	0.3712	1.406	0.5394
1832	2.12	2.81	19.9	gi|61098352	RRP12-like protein [Gallus gallus]	Gallus gallus	2	0.787	0.5571	1.2823	0.5246	2	1.2246	0.5129	2.0137	0.2242
1833	2.12	2.17	40.1	gi|513240692	PREDICTED: peptidyl-prolyl cis-trans isomerase-like 1 isoform X5 [Gallus gallus]	Gallus gallus	1	1.0965	0.8227	1.0965	0.8117	1	1.028	0.931	1.0375	0.9191
1834	2.12	2.14	21.6	gi|363728452	PREDICTED: LOW QUALITY PROTEIN: dermatopontin [Gallus gallus]	Gallus gallus	1	2.4434	0.3456	4.4463	0.2258	1	2.3768	0.4243	3.9811	0.2597
1835	2.12	2.13	25.9	gi|50754473	PREDICTED: mitochondrial carnitine/acylcarnitine carrier protein [Gallus gallus]	Gallus gallus	1	0.7178	0.5252	1.1169	0.7997	1	0.52	0.3224	0.8091	0.6782
1836	2.12	2.12	36	gi|513220879	PREDICTED: SH3 domain binding glutamic acid-rich protein like 3 isoform X2 [Gallus gallus]	Gallus gallus	2	0.9376	0.8499	0.7447	0.3132	2	0.929	0.8633	0.7379	0.3186
1837	2.11	4.1	20.7	gi|50744706	PREDICTED: peptidase M20 domain-containing protein 2 [Gallus gallus]	Gallus gallus	2	1.4997	0.4465	1.0965	0.8183	2	1.7061	0.3613	1.2474	0.6207
1838	2.11	2.23	38.4	gi|513222337	PREDICTED: zinc finger protein ZPR1 isoform X3 [Gallus gallus]	Gallus gallus	1	0.5754	0.3653	0.6194	0.4011	1	0.5297	0.325	0.5702	0.3539
1839	2.11	2.18	20.4	gi|363741149	PREDICTED: coronin-6 isoformX2 [Gallus gallus]	Gallus gallus	1	1.7378	0.3087	1.6144	0.3493	1	1.3183	0.5304	1.2134	0.6347
1840	2.11	2.18	27.6	gi|513161428	PREDICTED: follistatin-related protein 1 [Gallus gallus]	Gallus gallus	2	0.5546	0.1769	0.4875	0.1374	2	0.8551	0.6495	0.7516	0.4666
1841	2.11	2.16	30.9	gi|86129594	Williams Beuren syndrome chromosome region 22 [Gallus gallus]	Gallus gallus	2	1.4454	0.5112	0.8395	0.7466	2	1.977	0.3292	1.1482	0.7731
1842	2.11	2.15	23.1	gi|118102540	PREDICTED: LEM domain-containing protein 2 [Gallus gallus]	Gallus gallus	1	2.2909	0.0697	1.5136	0.084	1	2.3768	0.0682	1.5704	0.0819
1843	2.1	2.69	29.1	gi|513209738	PREDICTED: golgin subfamily A member 3 [Gallus gallus]	Gallus gallus	1	1.2706	0.6377	1.2942	0.6195	1	1.7701	0.3791	1.7865	0.371
1844	2.1	2.41	23.7	gi|55741614	peroxisomal acyl-coenzyme A oxidase 1 [Gallus gallus]	Gallus gallus	1	0.3404	0.4207	0.7379	0.7006	1	0.3945	0.4611	0.8551	0.7844
1845	2.1	2.32	15.4	gi|45382167	focal adhesion kinase 1 [Gallus gallus]	Gallus gallus	1	0.7379	0.5932	0.8472	0.7536	1	0.7244	0.5668	0.8241	0.7182
1846	2.1	2.31	32.9	gi|118089107	PREDICTED: translation initiation factor eIF-2B subunit delta [Gallus gallus]	Gallus gallus	2	0.6855	0.4439	0.6081	0.3399	2	0.871	0.7202	0.7656	0.5104
1847	2.1	2.27	16.7	gi|513196288	PREDICTED: LOW QUALITY PROTEIN: protein PRRC2C [Gallus gallus]	Gallus gallus	1	0.5916	0.4132	0.2606	0.1811	1	0.6026	0.4239	0.2655	0.1834
1848	2.1	2.2	26.6	gi|495530333	oligoribonuclease, mitochondrial [Gallus gallus]	Gallus gallus	1	1.5417	0.1696	1.5849	0.159	1	1.1066	0.0598	1.1272	0.0584
1849	2.1	2.19	16.8	gi|71895515	kelch domain-containing protein 4 [Gallus gallus]	Gallus gallus	2	1.0186	0.9555	0.7311	0.5546	2	1.0186	0.9487	0.7311	0.5586
1850	2.1	2.15	19.4	gi|315583003	pyruvate dehydrogenase kinase, isozyme 1 [Gallus gallus]	Gallus gallus	1	0.9376	0.8002	1.0666	0.7858	1	0.879	0.6549	1.0093	0.9542
1851	2.1	2.12	55.2	gi|363742699	PREDICTED: chromatin target of PRMT1 protein isoformX2 [Gallus gallus]	Gallus gallus	1	1.1912	0.5644	1.0864	0.5753	1	0.9727	0.9282	0.8954	0.9106
1852	2.09	2.48	31.5	gi|513211397	PREDICTED: malectin [Gallus gallus]	Gallus gallus	1	1.4322	0.5178	1.7061	0.3999	1	1.9231	0.3399	2.2699	0.2803
1853	2.09	2.38	19.4	gi|86129492	pantetheinase precursor [Gallus gallus]	Gallus gallus	2	1.6144	0.6523	1.9409	0.4909	2	1.1272	0.9003	1.3677	0.6658
1854	2.09	2.25	13.5	gi|513227659	PREDICTED: gamma-interferon-inducible-lysosomal thiol reductase isoform X3 [Gallus gallus]	Gallus gallus	1	1.0765	0.9713	1.0375	0.8594	1	0.9638	0.8904	0.9376	0.9392
1855	2.09	2.22	38.7	gi|71896441	ribose-5-phosphate isomerase [Gallus gallus]	Gallus gallus	1	1.0375	0.9286	0.8872	0.8312	1	0.8395	0.7392	0.7178	0.5634
1856	2.09	2.2	16.8	gi|55926121	upstream stimulatory factor 1 [Gallus gallus]	Gallus gallus	1	0.8017	0.5468	1.1066	0.6836	1	0.787	0.4935	1.0864	0.7662
1857	2.09	2.15	28	gi|71896833	leucine-rich repeat-containing protein 40 [Gallus gallus]	Gallus gallus	1	0.7516	0.4983	0.6194	0.2651	1	1.1272	0.6996	0.912	0.5924
1858	2.09	2.12	30.5	gi|513181556	PREDICTED: immunoglobulin-binding protein 1 [Gallus gallus]	Gallus gallus	2	1.6596	0.385	1.3305	0.5468	2	1.2246	0.7716	0.9817	0.8688
1859	2.09	2.12	22.2	gi|513239874	PREDICTED: NEDD8-conjugating enzyme Ubc12-like, partial [Gallus gallus]	Gallus gallus	2	1.4454	0.8499	1.7378	0.6737	2	1.1482	0.9341	1.3804	0.863
1860	2.08	2.72	18	gi|513165204	PREDICTED: von Willebrand factor A domain-containing protein 8-like [Gallus gallus]	Gallus gallus	1	1.0093	0.8141	1.0864	0.8824	1	3.4995	0.4009	3.9084	0.2004
1861	2.08	2.54	24.2	gi|60302806	sister chromatid cohesion protein PDS5 homolog A [Gallus gallus]	Gallus gallus	2	0.9817	0.6794	0.3532	0.1446	2	1	0.8609	0.3698	0.1203
1862	2.08	2.36	19.2	gi|513175295	PREDICTED: cap-specific mRNA (nucleoside-2'-O-)-methyltransferase 1 isoform X7 [Gallus gallus]	Gallus gallus	1	1	0.9837	1.9055	0.3423	1	0.912	0.866	1.7378	0.3868
1863	2.08	2.34	27.2	gi|513162483	PREDICTED: DDB1- and CUL4-associated factor 6 [Gallus gallus]	Gallus gallus	1	2.3768	0.2688	2.2699	0.2811	1	1.0666	0.8872	1.0186	0.9568
1864	2.08	2.33	24.6	gi|513227793	PREDICTED: epidermal growth factor receptor pathway substrate 15-like 1 isoform X6 [Gallus gallus]	Gallus gallus	1	1.5417	0.3947	1.6444	0.3615	1	1.1588	0.7675	1.2359	0.6803
1865	2.08	2.33	25.2	gi|363729746	PREDICTED: protein TBRG4 [Gallus gallus]	Gallus gallus	1	0.912	0.8644	0.9727	0.9693	1	0.9727	0.9654	1.0375	0.928
1866	2.08	2.32	27.7	gi|513198950	PREDICTED: peroxisomal bifunctional enzyme isoform X3 [Gallus gallus]	Gallus gallus	2	0.9908	0.9963	1.5417	0.4611	2	0.7178	0.5608	1.1169	0.808
1867	2.08	2.3	23.7	gi|118085272	PREDICTED: calpain-5 [Gallus gallus]	Gallus gallus	1	0.9376	0.4267	0.8395	0.2146	1	1.0093	0.603	0.9036	0.2211
1868	2.08	2.25	17.9	gi|513194628	PREDICTED: ankyrin repeat and zinc finger domain-containing protein 1 isoform X2 [Gallus gallus]	Gallus gallus	1	3.8019	0.1157	6.1944	0.0914	1	0.6792	0.4753	1.1482	0.759
1869	2.08	2.24	29.2	gi|513186197	PREDICTED: alpha-parvin isoform X4 [Gallus gallus]	Gallus gallus	1	1.5849	0.5086	2.1478	0.3321	1	1.5849	0.45	2.1677	0.3033
1870	2.08	2.18	22.9	gi|48976121	ubiquitin-like modifier-activating enzyme 5 [Gallus gallus]	Gallus gallus	1	1.0864	0.9527	1.0666	0.8996	1	1.4997	0.5183	1.4723	0.6067
1871	2.08	2.15	21.4	gi|45382849	multiple inositol polyphosphate phosphatase 1 precursor [Gallus gallus]	Gallus gallus	1	1.3062	0.6553	1.2942	0.6602	1	0.7586	0.6356	0.7516	0.6309
1872	2.08	2.12	21.6	gi|71896947	DCN1-like protein 1 [Gallus gallus]	Gallus gallus	1	0.7112	0.0024	1.0864	0.237	1	0.631	0.002	0.9727	0.8772
1873	2.08	2.1	25.4	gi|50753561	PREDICTED: V-type proton ATPase subunit d 1 isoform X2 [Gallus gallus]	Gallus gallus	1	1.7061	0.382	1.6144	0.4088	1	1.5276	0.4532	1.4588	0.4891
1874	2.08	2.1	41.6	gi|513226564	PREDICTED: NADH dehydrogenase [ubiquinone] 1 alpha subcomplex subunit 7 isoform X3 [Gallus gallus]	4.94873e+06	1	0.871	0.5785	0.7178	0.4014	1	0.6252	0.3835	0.52	0.2895
1875	2.08	2.09	33.8	gi|478733026	copper transport protein ATOX1 [Gallus gallus]	Gallus gallus	1	1.1066	0.8298	1.0375	0.9197	1	0.929	0.8968	0.879	0.8082
1876	2.08	2.08	19.2	gi|513241443	PREDICTED: DNA-directed RNA polymerase II subunit RPB9 isoform X3 [Gallus gallus]	Gallus gallus	1	1.2706	0.6438	1.406	0.5331	1	0.9036	0.8586	1.0093	0.9689
1877	2.07	3.73	17.8	gi|307219236	uncharacterized protein LOC427233 [Gallus gallus]	Gallus gallus	2	0.7586	0.7185	0.4529	0.3665	2	1.1066	0.7116	0.6607	0.665
1878	2.07	2.7	18.1	gi|513181360	PREDICTED: THO complex subunit 2 isoform X11 [Gallus gallus]	Gallus gallus	1	1.5417	0.4601	2.9376	0.2202	1	0.871	0.7933	1.6444	0.4164
1879	2.07	2.56	15.8	gi|513179154	PREDICTED: intersectin-2 isoform X4 [Gallus gallus]	Gallus gallus	1	1.1272	0.7953	0.8318	0.7375	1	1.8707	0.3503	1.3932	0.548
1880	2.07	2.25	48.6	gi|253735737	glutathione peroxidase 7 [Gallus gallus]	Gallus gallus	1	1.3305	0.5015	1	0.9253	1	1.1695	0.6995	0.871	0.7762
1881	2.07	2.18	26.4	gi|315075287	semaphorin 7A, GPI membrane anchor (John Milton Hagen blood group) precursor [Gallus gallus]	Gallus gallus	1	1.3804	0.5544	1	0.9808	1	1.2246	0.6809	0.8954	0.8357
1882	2.07	2.14	22.2	gi|513223394	PREDICTED: FAD synthase isoform X5 [Gallus gallus]	Gallus gallus	1	0.8954	0.8386	0.9036	0.8542	1	0.871	0.7994	0.879	0.8145
1883	2.07	2.12	17.1	gi|67514593	DNA (cytosine-5)-methyltransferase 3A [Gallus gallus]	Gallus gallus	1	0.673	0.6666	1.1272	0.2371	1	0.5105	0.1889	0.8551	0.8544
1884	2.07	2.1	32	gi|363731453	PREDICTED: protein canopy homolog 3 isoform X1 [Gallus gallus]	Gallus gallus	1	1.3062	0.5999	1.1912	0.7124	1	1.5849	0.4164	1.4588	0.4806
1885	2.06	3.68	19.2	gi|313747593	thioredoxin-related transmembrane protein 4 precursor [Gallus gallus]	Gallus gallus	2	1	0.9544	1.2474	0.574	2	0.7586	0.5854	0.9462	0.9726
1886	2.06	3.4	26.5	gi|56119012	AP-1 complex subunit mu-1 [Gallus gallus]	Gallus gallus	3	1.0965	0.8374	1.3677	0.5579	3	0.8166	0.7024	1.0186	0.9574
1887	2.06	3.32	25.3	gi|482677659	histamine N-methyltransferase isoform 1 [Gallus gallus]	Gallus gallus	6	7.1779	0.0539	7.4473	0.0517	6	2.2284	0.1555	2.3768	0.146
1888	2.06	2.75	21.2	gi|513213855	PREDICTED: ATP-binding cassette sub-family A member 10 isoform X3 [Gallus gallus]	Gallus gallus	1	1.2823	0.0137	1.2246	0.5378	1	1.1695	0.1514	1.1169	0.0121
1889	2.06	2.65	21.8	gi|363743857	PREDICTED: unconventional myosin-IXb [Gallus gallus]	Gallus gallus	2	0.0879	0.1019	1.1272	0.8027	2	0.0809	0.0987	1.0375	0.9267
1890	2.06	2.28	24	gi|61098312	tubulin-specific chaperone D [Gallus gallus]	Gallus gallus	1	1	0.9868	0.7244	0.2383	1	1.2246	0.3936	0.8954	0.6079
1891	2.06	2.26	15.4	gi|513167709	PREDICTED: disco-interacting protein 2 homolog C isoform X3 [Gallus gallus]	Gallus gallus	1	0.879	0.3614	0.9908	0.9665	1	0.7727	0.3141	0.871	0.7891
1892	2.06	2.23	29	gi|363744490	PREDICTED: leucine-rich repeat-containing protein 2 [Gallus gallus]	Gallus gallus	1	0.8241	0.631	1.1272	0.6408	1	0.8017	0.5028	1.0965	0.8166
1893	2.06	2.22	21.2	gi|50734079	PREDICTED: enoyl-CoA delta isomerase 2, mitochondrial isoformX2 [Gallus gallus]	Gallus gallus	1	0.7047	0.3733	0.912	0.6494	1	0.6026	0.3007	0.787	0.4795
1894	2.06	2.19	36.5	gi|71896801	queuine tRNA-ribosyltransferase subunit QTRTD1 [Gallus gallus]	Gallus gallus	4	0.7244	0.5051	1.0765	0.8633	4	0.8017	0.6469	1.1912	0.6642
1895	2.06	2.14	23	gi|71895941	lysosomal acid phosphatase precursor [Gallus gallus]	Gallus gallus	1	1.1066	0.8299	0.7943	0.6766	1	1.4997	0.4829	1.0864	0.8591
1896	2.06	2.14	22.5	gi|45384168	protein kinase C and casein kinase substrate in neurons protein 2 isoform 2 [Gallus gallus]	Gallus gallus	2	1.1695	0.5225	1.2246	0.4352	2	1.0864	0.7133	1.1482	0.5971
1897	2.06	2.14	29.3	gi|513197780	PREDICTED: uroporphyrinogen decarboxylase isoform X10 [Gallus gallus]	Gallus gallus	1	1.1066	0.8245	1.7701	0.3799	1	3.9811	0.1747	6.368	0.1323
1898	2.06	2.1	18.6	gi|46048897	pre-B-cell leukemia transcription factor 1 [Gallus gallus]	Gallus gallus	1	1	0.9323	1.2589	0.7014	1	1.2706	0.7909	1.5996	0.5149
1899	2.06	2.08	50.9	gi|56119006	transcription elongation factor B polypeptide 1 [Gallus gallus]	Gallus gallus	1	0.9727	0.9642	1.3932	0.4859	1	1.4859	0.3798	2.1478	0.2359
1900	2.06	2.08	29	gi|52138711	glycophorin C (Gerbich blood group) [Gallus gallus]	Gallus gallus	2	1.1695	0.4997	1.0765	0.6835	2	0.9908	0.9287	0.9036	0.788
1901	2.05	3.51	29.7	gi|71895309	E3 ubiquitin-protein ligase BRE1A [Gallus gallus]	Gallus gallus	2	1.1912	0.4613	0.9908	0.9404	2	1.1912	0.4624	0.9908	0.9378
1902	2.05	2.62	27.4	gi|493795201	protein phosphatase 1, regulatory (inhibitor) subunit 9B [Gallus gallus]	Gallus gallus	1	2.5823	0.2148	1.1803	0.7377	1	1.2942	0.5845	0.5395	0.3471
1903	2.05	2.54	17.3	gi|50745926	PREDICTED: ATP-binding cassette sub-family B member 7, mitochondrial isoform X4 [Gallus gallus]	Gallus gallus	1	1.3677	0.5638	0.9036	0.8566	1	1.7378	0.3878	1.1482	0.7649
1904	2.05	2.38	22.5	gi|513175611	PREDICTED: centrosomal protein of 170 kDa isoform X6 [Gallus gallus]	Gallus gallus	1	0.7656	0.4015	0.9462	0.9299	1	0.8318	0.4634	1.028	0.8215
1905	2.05	2.36	30.4	gi|513169335	PREDICTED: leucine zipper transcription factor-like 1 isoform X4 [Gallus gallus]	Gallus gallus	1	0.7656	0.63	0.673	0.5014	1	0.7586	0.6191	0.6668	0.4936
1906	2.05	2.31	18.5	gi|513208639	PREDICTED: nodal modulator 1 isoform X4 [Gallus gallus]	Gallus gallus	1	0.9727	0.9707	0.5012	0.3314	1	1.3428	0.5835	0.6855	0.5226
1907	2.05	2.29	25	gi|513234975	PREDICTED: CAP-Gly domain-containing linker protein 2, partial [Gallus gallus]	Gallus gallus	1	1.1169	0.7408	1.2474	0.5808	1	0.7943	0.6334	0.8872	0.8104
1908	2.05	2.28	16.7	gi|513223802	PREDICTED: phosphatidylinositol 4-kinase beta isoform X5 [Gallus gallus]	Gallus gallus	2	0.8551	0.7281	0.9376	0.9008	2	0.9036	0.8313	1	0.9831
1909	2.05	2.27	28.3	gi|513236460	PREDICTED: eukaryotic translation initiation factor 3 subunit K-like, partial [Gallus gallus]	Gallus gallus	1	0.9036	0.814	0.6427	0.3234	1	1.0965	0.8234	0.7727	0.4396
1910	2.05	2.26	22.8	gi|513177209	PREDICTED: rho GTPase-activating protein 18 isoform X5 [Gallus gallus]	Gallus gallus	1	1.1588	0.6733	0.1738	0.0036	1	1.1066	0.7253	0.2148	0.0036
1911	2.05	2.2	20	gi|513193215	PREDICTED: GDP-fucose protein O-fucosyltransferase 2 isoform X3 [Gallus gallus]	Gallus gallus	1	0.929	0.8729	0.8166	0.6454	1	1.0186	0.9398	0.8954	0.7997
1912	2.05	2.14	27.7	gi|50729634	PREDICTED: TIP41-like protein isoform X2 [Gallus gallus]	Gallus gallus	1	2.2699	0.304	0.8872	0.8917	1	6.9823	0.1055	3.9084	0.1608
1913	2.05	2.13	11.9	gi|513178411	PREDICTED: stromal membrane-associated protein 1 isoform X2 [Gallus gallus]	Gallus gallus	1	0.8166	0.6768	0.7311	0.5356	1	0.8395	0.7145	0.7516	0.5632
1914	2.05	2.12	52.2	gi|57530616	tumor necrosis factor alpha-induced protein 8-like protein 1 [Gallus gallus]	Gallus gallus	1	0.9817	0.9875	0.9638	0.9501	1	0.955	0.938	0.929	0.9011
1915	2.05	2.1	59.4	gi|476007852	enhancer of yellow 2 transcription factor homolog [Gallus gallus]	Gallus gallus	1	2.3988	0.2646	2.9923	0.2173	1	1.8197	0.3632	2.2699	0.282
1916	2.05	2.09	23.3	gi|118087564	PREDICTED: crooked neck-like protein 1 [Gallus gallus]	Gallus gallus	1	0.8241	0.8108	0.955	0.8767	1	1.1376	0.8034	1.3183	0.5623
1917	2.05	2.09	34.5	gi|485837004	keratin, type I cytoskeletal 15 [Gallus gallus]	Gallus gallus	1	1.7219	0.3049	1.6904	0.3172	1	1.3183	0.5183	1.2823	0.5492
1918	2.05	2.06	26.1	gi|513226720	PREDICTED: PDZ domain-containing protein GIPC3 isoform X3 [Gallus gallus]	Gallus gallus	1	0.6546	0.504	0.7178	0.7087	1	0.5445	0.396	0.6081	0.5336
1920	2.04	3.04	27.5	gi|363739211	PREDICTED: DNA repair protein RAD50 isoform X3 [Gallus gallus]	Gallus gallus	1	1.0568	0.67	0.8318	0.6144	1	1.5417	0.1536	1.2134	0.2183
1921	2.04	2.58	26.4	gi|118085596	PREDICTED: presequence protease, mitochondrial isoform X1 [Gallus gallus]	Gallus gallus	2	0.6668	0.4377	0.8395	0.7655	2	0.7244	0.5722	0.9204	0.977
1922	2.04	2.5	20.3	gi|119331076	xaa-Pro dipeptidase [Gallus gallus]	Gallus gallus	1	1.2706	0.6421	0.8872	0.8246	1	1.2942	0.6187	0.9036	0.8561
1924	2.04	2.32	22.6	gi|363741260	PREDICTED: LOW QUALITY PROTEIN: nuclear pore complex protein Nup88 [Gallus gallus]	Gallus gallus	2	1	0.8678	0.9638	0.8944	2	0.7586	0.5721	0.7311	0.748
1925	2.04	2.24	78.8	gi|45382431	myotrophin [Gallus gallus]	Gallus gallus	1	0.7047	0.5768	0.7656	0.6608	1	0.7178	0.5553	0.7798	0.635
1926	2.04	2.21	15.8	gi|513164502	PREDICTED: rho guanine nucleotide exchange factor 7 isoform X4 [Gallus gallus]	Gallus gallus	1	0.8241	0.601	1.0186	0.9579	1	0.912	0.8379	1.1272	0.6897
1927	2.04	2.16	24.6	gi|381140049	RUN and FYVE domain containing 1 [Gallus gallus]	Gallus gallus	1	0.9204	0.8169	0.8166	0.6146	1	1.1376	0.7332	1	0.9687
1928	2.04	2.14	14	gi|513174070	PREDICTED: thrombomodulin [Gallus gallus]	Gallus gallus	2	0.6855	0.5173	1.3305	0.5916	2	2.208	0.2891	4.2855	0.1662
1929	2.04	2.13	33.1	gi|71895643	ubiquitin thioesterase OTU1 [Gallus gallus]	Gallus gallus	1	1.7219	0.3922	1.2589	0.6491	1	2.6303	0.2426	1.9231	0.3389
1930	2.04	2.09	32.9	gi|45383678	D-erythrulose reductase [Gallus gallus]	Gallus gallus	2	1.3932	0.0742	1.3183	0.1	2	1.0666	0.4466	1	0.7299
1931	2.04	2.09	37.2	gi|50733598	PREDICTED: thiopurine S-methyltransferase [Gallus gallus]	Gallus gallus	2	0.9908	0.9929	0.8166	0.7059	2	0.955	0.9331	0.787	0.6597
1932	2.04	2.05	28.6	gi|480540360	adenylate kinase isoenzyme 6 [Gallus gallus]	Gallus gallus	1	0.6792	0.5118	0.863	0.7834	1	0.4831	0.3188	0.6138	0.4377
1933	2.04	2.04	32.6	gi|380714670	ATP synthase subunit f, mitochondrial [Gallus gallus]	Gallus gallus	1	0.9638	0.9617	1.1272	0.8581	1	1.028	0.8174	1.1912	0.7248
1934	2.03	4.82	39.9	gi|57525139	sorting nexin-5 [Gallus gallus]	Gallus gallus	3	0.6982	0.5217	0.7447	0.5879	3	9.6383	0.109	10.2802	0.1058
1935	2.03	4.21	20	gi|363745018	PREDICTED: keratin, type II cytoskeletal 6B-like [Gallus gallus]	Gallus gallus	2	0.5445	0.4613	1.7701	0.5266	2	1.3804	0.9165	3.6644	0.2736
1936	2.03	3.1	15.8	gi|513183350	PREDICTED: ankyrin repeat domain-containing protein 17 isoform X13 [Gallus gallus]	Gallus gallus	1	1.1695	0.7502	1.0965	0.834	1	1.3305	0.585	1.2589	0.6485
1937	2.03	2.71	30.1	gi|513202377	PREDICTED: TBC1 domain family member 2B [Gallus gallus]	Gallus gallus	1	2.0893	0.269	1.0471	0.9822	1	1.0666	0.874	0.5346	0.2957
1938	2.03	2.66	18.9	gi|513228400	PREDICTED: nucleolar protein 6 isoform X2 [Gallus gallus]	Gallus gallus	1	0.5808	0.5149	0.955	0.9458	1	0.8551	0.9637	1.3932	0.5057
1939	2.03	2.65	22.8	gi|61098238	FH1/FH2 domain-containing protein 1 [Gallus gallus]	Gallus gallus	1	0.6792	0.0702	0.879	0.2742	1	0.9638	0.3164	1.2246	0.5279
1940	2.03	2.53	17.9	gi|71895307	spastin [Gallus gallus]	Gallus gallus	1	1.2134	0.6995	0.3597	0.2344	1	0.6918	0.53	0.2051	0.1555
1941	2.03	2.52	23.5	gi|71897065	vacuolar protein sorting-associated protein 33B [Gallus gallus]	Gallus gallus	1	0.912	0.8664	1.6749	0.4096	1	1.6596	0.4128	3.0479	0.2137
1942	2.03	2.51	19.3	gi|513200485	PREDICTED: alpha-protein kinase 3 isoform X2 [Gallus gallus]	Gallus gallus	1	1.5704	0.4502	1.7701	0.3774	1	3.6644	0.1849	4.1687	0.1698
1944	2.03	2.37	26.3	gi|513161151	PREDICTED: LOW QUALITY PROTEIN: prolyl 3-hydroxylase 3 [Gallus gallus]	Gallus gallus	2	1.0765	0.8097	1.0965	0.8053	2	1.028	0.9077	1.0471	0.903
1945	2.03	2.31	36	gi|50748456	PREDICTED: pinin [Gallus gallus]	Gallus gallus	3	1.3062	0.5959	1.0186	0.9599	3	1.2706	0.6268	0.9908	0.9941
1946	2.03	2.23	29.8	gi|513161057	PREDICTED: cation-dependent mannose-6-phosphate receptor isoform X5 [Gallus gallus]	Gallus gallus	1	0.929	0.9463	1.5996	0.502	1	0.9638	0.9874	1.6596	0.5373
1947	2.03	2.22	18.2	gi|513236352	PREDICTED: IgGFc-binding protein-like [Gallus gallus]	Gallus gallus	1	2.1478	0.2976	2.5119	0.2526	1	2.8314	0.2275	3.3113	0.1997
1948	2.03	2.21	19.6	gi|513182575	PREDICTED: LOW QUALITY PROTEIN: ethanolamine-phosphate phospho-lyase [Gallus gallus]	Gallus gallus	1	3.6983	0.9105	5.7544	0.493	1	13.0617	0.354	19.5884	0.2431
1949	2.03	2.2	38.6	gi|71895223	uridine 5'-monophosphate synthase [Gallus gallus]	Gallus gallus	1	1.1695	0.4162	0.9638	0.9961	1	0.9727	0.937	0.8017	0.3926
1950	2.03	2.2	25	gi|88853845	5'-AMP-activated protein kinase catalytic subunit alpha-1 [Gallus gallus]	Gallus gallus	1	16.4437	0.0751	24.2103	0.0909	1	1.1695	0.7396	0.5754	0.4866
1951	2.03	2.18	22.5	gi|45384106	protein phosphatase 1 regulatory subunit 12A [Gallus gallus]	Gallus gallus	1	0.6081	0.3834	0.631	0.3818	1	1.2706	0.7675	1.3062	0.7721
1952	2.03	2.18	27.5	gi|60302798	trimethyllysine dioxygenase, mitochondrial [Gallus gallus]	Gallus gallus	2	0.6855	0.5155	1.4859	0.4894	2	0.6855	0.5157	1.4859	0.4891
1953	2.03	2.16	33.9	gi|71897111	nicotinamide phosphoribosyltransferase [Gallus gallus]	Gallus gallus	1	0.4446	0.2904	0.4742	0.3093	1	1.2359	0.6736	1.3062	0.6082
1954	2.03	2.15	24.7	gi|513237184	PREDICTED: RNA polymerase II-associated factor 1 homolog [Gallus gallus]	Gallus gallus	2	0.7943	0.6741	0.597	0.4201	2	0.7112	0.5505	0.5346	0.3593
1955	2.03	2.15	31.6	gi|513193476	PREDICTED: NIF3-like protein 1 isoform X3 [Gallus gallus]	Gallus gallus	1	1.0965	0.8128	1.1588	0.727	1	1.1482	0.7404	1.2134	0.6624
1956	2.03	2.14	42.4	gi|513160866	PREDICTED: fructose-2,6-bisphosphatase TIGAR isoform X4 [Gallus gallus]	Gallus gallus	1	1.0965	0.7908	1.0965	0.8104	1	1.4723	0.3833	1.4723	0.3903
1957	2.03	2.13	13.5	gi|48374053	amylase, alpha 1A salivary precursor [Gallus gallus]	Gallus gallus	1	1.6293	0.4232	1.5704	0.4513	1	1.7061	0.3985	1.6293	0.4238
1958	2.03	2.1	55	gi|513205969	PREDICTED: NADH dehydrogenase [ubiquinone] 1 alpha subcomplex subunit 2 isoform X2 [Gallus gallus]	4.9448e+06	2	2.4889	0.4122	2.9923	0.3399	2	2.208	0.4487	2.7797	0.3657
1959	2.03	2.09	30.6	gi|513208552	PREDICTED: ubiquitin domain-containing protein UBFD1 [Gallus gallus]	Gallus gallus	1	1.6596	0.267	1.0765	0.7116	1	1.4191	0.3839	0.929	0.812
1960	2.03	2.06	35.5	gi|513214489	PREDICTED: peptidyl-tRNA hydrolase ICT1, mitochondrial isoformX2 [Gallus gallus]	Gallus gallus	1	1.1272	0.7955	1.5849	0.4453	1	0.7798	0.6523	1.0965	0.8453
1961	2.03	2.04	39.6	gi|118082933	PREDICTED: tyrosine--tRNA ligase, mitochondrial isoform X1 [Gallus gallus]	Gallus gallus	1	1.4588	0.5049	0.9462	0.9201	1	1.0666	0.8883	0.6855	0.5218
1962	2.03	2.04	20	gi|57524981	serine/threonine-protein phosphatase 4 regulatory subunit 2 [Gallus gallus]	Gallus gallus	2	0.52	0.3458	0.5395	0.362	2	0.6546	0.481	0.6792	0.5096
1963	2.03	2.04	26.8	gi|363746266	PREDICTED: 40S ribosomal protein S26 [Gallus gallus]	Gallus gallus	2	0.3664	0.7324	1.0568	0.8295	2	0.2965	0.6007	0.8017	0.9977
1964	2.03	2.04	23.6	gi|213983259	calponin-2 [Gallus gallus]	Gallus gallus	1	0.5916	0.4129	0.597	0.4193	1	0.7586	0.62	0.7656	0.632
1965	2.03	2.03	33	gi|50750403	PREDICTED: metaxin-2 isoformX2 [Gallus gallus]	Gallus gallus	2	1.9231	0.3397	1.6144	0.4391	2	1.7539	0.3742	1.4723	0.4937
1966	2.02	4.43	21.6	gi|513225596	PREDICTED: glycylpeptide N-tetradecanoyltransferase 1 isoform X3 [Gallus gallus]	Gallus gallus	2	1.0093	0.9582	1.2474	0.6393	2	0.8551	0.7613	1.0471	0.8885
1967	2.02	4.24	31	gi|513215893	PREDICTED: ras-related protein Rab-34 isoform X2 [Gallus gallus]	Gallus gallus	2	2.0701	0.2875	1.9231	0.3338	2	1.3062	0.5674	1.1912	0.7175
1968	2.02	2.53	25.2	gi|71895285	kinesin-like protein KIF3A [Gallus gallus]	Gallus gallus	1	1.1482	0.2094	1.2589	0.1831	1	1.0471	0.2466	1.1482	0.2112
1969	2.02	2.5	21.5	gi|513224736	PREDICTED: SLIT-ROBO Rho GTPase-activating protein 2 isoform X9 [Gallus gallus]	Gallus gallus	1	1.1066	0.8222	1	0.99	1	1.0965	0.8354	0.9908	0.9958
1970	2.02	2.46	19.3	gi|71896677	cullin-2 [Gallus gallus]	Gallus gallus	1	0.7656	0.6336	0.673	0.5009	1	0.7447	0.6014	0.6486	0.478
1971	2.02	2.38	22.1	gi|513217725	PREDICTED: 1-phosphatidylinositol 4,5-bisphosphate phosphodiesterase gamma-1 isoform X1 [Gallus gallus]	Gallus gallus	1	0.2911	0.1597	0.5248	0.3333	1	1.0568	0.9249	2.1281	0.2887
1972	2.02	2.38	33.5	gi|513182650	PREDICTED: inorganic pyrophosphatase 2, mitochondrial isoform X3 [Gallus gallus]	Gallus gallus	3	2.2284	0.2877	1.6749	0.4071	3	1.0375	0.9294	0.7798	0.654
1973	2.02	2.36	11	gi|381140045	glutamine-rich protein 1 [Gallus gallus]	Gallus gallus	1	0.1282	0.1207	0.3631	0.2366	1	0.2333	0.1683	0.6546	0.4853
1974	2.02	2.34	18.6	gi|513232091	PREDICTED: ras GTPase-activating protein 1 isoform X3 [Gallus gallus]	Gallus gallus	1	0.8166	0.7099	0.673	0.5072	1	1.0186	0.9587	0.8395	0.7454
1975	2.02	2.33	19.4	gi|312176425	neurexin-1-alpha isoform 1 precursor [Gallus gallus]	Gallus gallus	1	2.4889	0.2557	2.7542	0.2335	1	1.0568	0.8916	1.1695	0.7462
1976	2.02	2.27	15.7	gi|46395489	ephrin type-B receptor 2 precursor [Gallus gallus]	Gallus gallus	2	1.3183	0.5676	1.1272	0.7759	2	1.3804	0.526	1.1803	0.7143
1977	2.02	2.26	18.8	gi|513216753	PREDICTED: small G protein signaling modulator 2 isoform X8 [Gallus gallus]	Gallus gallus	1	1.1803	0.6967	1.0666	0.8499	1	1.3552	0.521	1.2359	0.6286
1978	2.02	2.24	23.7	gi|71897075	beta-adrenergic receptor kinase 1 [Gallus gallus]	Gallus gallus	1	0.5445	0.3694	0.6982	0.5321	1	0.3467	0.2279	0.4446	0.2887
1979	2.02	2.24	15.3	gi|319803114	mothers against decapentaplegic homolog 1 [Gallus gallus]	Gallus gallus	2	1.5704	0.4504	1.2134	0.6902	2	1.1482	0.7772	0.8872	0.8288
1980	2.02	2.23	16.8	gi|513210289	PREDICTED: LOW QUALITY PROTEIN: probable E3 ubiquitin-protein ligase HECTD4 [Gallus gallus]	Gallus gallus	1	1.3804	0.5559	1.3804	0.5536	1	1.6749	0.4093	1.6749	0.4079
1981	2.02	2.21	19.7	gi|513181495	PREDICTED: myotubularin isoform X5 [Gallus gallus]	Gallus gallus	1	1.6444	0.419	1.888	0.3466	1	1.4997	0.4801	1.7219	0.3899
1982	2.02	2.19	24.5	gi|513205151	PREDICTED: NCK-interacting protein with SH3 domain isoform X3 [Gallus gallus]	Gallus gallus	1	0.3631	0.7294	0.4699	0.3684	1	0.2051	0.3532	0.2965	0.2264
1983	2.02	2.19	19.6	gi|118095345	PREDICTED: 60S ribosomal export protein NMD3 [Gallus gallus]	Gallus gallus	1	1.0568	0.8904	1.0666	0.8826	1	0.8472	0.7546	0.8472	0.7616
1984	2.02	2.18	15	gi|71895377	probable alanyl-tRNA synthetase, mitochondrial [Gallus gallus]	Gallus gallus	1	1.1272	0.6385	1.2706	0.4569	1	0.9036	0.7063	1.0186	0.9935
1985	2.02	2.17	28.7	gi|513204550	PREDICTED: guanine nucleotide-binding protein-like 3, partial [Gallus gallus]	Gallus gallus	1	0.1419	0.2205	0.4966	0.3841	1	0.1318	0.1985	0.4285	0.3254
1986	2.02	2.16	26.1	gi|313747440	protein arginine N-methyltransferase 3 [Gallus gallus]	Gallus gallus	1	2.355	0.2912	4.8753	0.1484	1	0.3221	0.2126	0.7516	0.6106
1987	2.02	2.15	20.3	gi|347921125	chromatin assembly factor 1 subunit A [Gallus gallus]	Gallus gallus	1	0.5297	0.3534	0.6368	0.4541	1	0.8318	0.7297	0.9908	0.9968
1988	2.02	2.12	10.6	gi|513176595	PREDICTED: AT-rich interactive domain-containing protein 1B [Gallus gallus]	Gallus gallus	1	0.5702	0.3152	0.5546	0.3014	1	0.7516	0.5127	0.7311	0.4812
1989	2.02	2.12	19.8	gi|363740775	PREDICTED: protein Njmu-R1 isoform X3 [Gallus gallus]	Gallus gallus	1	2.9648	0.1859	2.9923	0.1994	1	1.3183	0.3386	1.3305	0.3823
1990	2.02	2.11	41.2	gi|363743144	PREDICTED: ladinin-1 [Gallus gallus]	Gallus gallus	1	0.0863	0.1012	0.0511	0.0834	1	0.2489	0.176	0.1472	0.1288
1991	2.02	2.11	18.5	gi|513215677	PREDICTED: large neutral amino acids transporter small subunit 4 isoform X3 [Gallus gallus]	Gallus gallus	1	1.5417	0.4615	0.6982	0.5385	1	1.6293	0.4264	0.7379	0.5895
1993	2.02	2.1	32.1	gi|513158833	PREDICTED: WW domain-binding protein 11 isoform X3 [Gallus gallus]	Gallus gallus	2	1.2246	0.8597	0.4875	0.2474	2	0.8472	0.678	0.3373	0.2204
1994	2.02	2.09	14.9	gi|313661508	nuclear-interacting partner of ALK [Gallus gallus]	Gallus gallus	2	0.6546	0.4813	0.1009	0.1081	2	0.9376	0.9155	0.1459	0.128
1995	2.02	2.09	21.1	gi|45384264	signal peptidase complex subunit 3 [Gallus gallus]	Gallus gallus	1	1.0965	0.7749	1.1376	0.7659	1	1.2474	0.7671	1.2942	0.7582
1996	2.02	2.08	27.5	gi|57524844	anamorsin [Gallus gallus]	Gallus gallus	2	1.028	0.8639	0.863	0.8037	2	1.0666	0.8831	0.8954	0.7856
1997	2.02	2.07	28.8	gi|71895129	lambda-crystallin homolog [Gallus gallus]	Gallus gallus	1	1.4997	0.4743	1.3183	0.6027	1	1.3062	0.5989	1.1482	0.777
1998	2.02	2.07	21.9	gi|45382349	neuronal growth regulator 1 precursor [Gallus gallus]	Gallus gallus	1	1.3932	0.5328	1.2942	0.6071	1	1.4191	0.5153	1.3183	0.5861
1999	2.02	2.06	27.7	gi|475809096	tumor susceptibility gene 101 protein [Gallus gallus]	Gallus gallus	2	1.1169	0.8136	0.871	0.7994	2	1.2823	0.6295	1	0.9806
2000	2.02	2.05	41.2	gi|72535161	EF-hand domain-containing protein D1 [Gallus gallus]	Gallus gallus	1	1.4723	0.4853	1.7378	0.3538	1	1.5996	0.4205	1.888	0.3155
2001	2.02	2.04	23	gi|513235346	PREDICTED: integrin alpha-7-like, partial [Gallus gallus]	Gallus gallus	1	1.4454	0.5106	1.1803	0.7376	1	1.8707	0.3495	1.5276	0.4683
2002	2.02	2.04	29.4	gi|513237181	PREDICTED: mitochondrial import inner membrane translocase subunit TIM50 [Gallus gallus]	Gallus gallus	1	0.9817	0.9815	0.631	0.4574	1	1.3062	0.6051	0.8472	0.7575
2003	2.02	2.04	48.7	gi|57525242	endothelial differentiation-related factor 1 homolog [Gallus gallus]	Gallus gallus	1	1.1803	0.7922	1.1482	0.8086	1	1.2706	0.6909	1.2359	0.7053
2004	2.02	2.04	26.7	gi|147903950	signal recognition particle 9 kDa protein [Gallus gallus]	Gallus gallus	1	0.8318	0.5255	1.1912	0.4651	1	0.7244	0.3174	1.0375	0.8728
2005	2.02	2.03	29.3	gi|118098348	PREDICTED: thiomorpholine-carboxylate dehydrogenase isoform X1 [Gallus gallus]	Gallus gallus	1	0.9817	0.9922	0.7178	0.5296	1	1.0186	0.9556	0.7379	0.5594
2006	2.02	2.03	21.1	gi|194440725	lipid phosphate phosphohydrolase 3 [Gallus gallus]	Gallus gallus	1	1.2589	0.6612	1.5136	0.4678	1	1.3428	0.589	1.6144	0.4243
2007	2.02	2.03	21.7	gi|513206011	PREDICTED: steroid receptor RNA activator 1 [Gallus gallus]	Gallus gallus	1	1.1803	0.6769	0.9908	0.9957	1	1.6144	0.3643	1.3552	0.499
2008	2.02	2.02	50.6	gi|45384008	alpha-crystallin B chain [Gallus gallus]	Gallus gallus	1	1.0864	0.7573	1.0965	0.6717	1	1.1695	0.5992	1.1803	0.5354
2009	2.02	2.02	31.3	gi|57525168	transmembrane emp24 domain-containing protein 2 precursor [Gallus gallus]	Gallus gallus	1	0.8472	0.774	1.1376	0.8937	1	0.7244	0.6586	0.9727	0.965
2010	2.02	2.02	13.2	gi|45383474	lymphocyte-specific protein 1 [Gallus gallus]	Gallus gallus	1	0.9908	0.7882	0.7112	0.4181	1	0.8318	0.5717	0.6026	0.3307
2011	2.02	2.02	25.4	gi|118102948	PREDICTED: proteasome subunit beta type-3 [Gallus gallus]	Gallus gallus	1	1.2706	0.6396	1.2474	0.6564	1	1.2359	0.6696	1.2246	0.6874
2012	2.01	13.27	55.7	gi|513174674	PREDICTED: serine/arginine-rich splicing factor 7-like isoform X3 [Gallus gallus]	Gallus gallus	7	1.3183	0.587	1.3677	0.5406	7	1.0568	0.893	1.1066	0.8194
2014	2.01	9	35.1	gi|363732849	PREDICTED: serine/threonine-protein kinase PAK 3 isoform 1 [Gallus gallus]	Gallus gallus	6	0.871	0.7995	0.9036	0.8471	6	1.0375	0.931	1.0666	0.8807
[truncated: 502 more rows]

## Sheet: D1-ED17(BJY)
N	Unused	Total	% Cov	Accession #	Name	Species	Peptides(95%)	113:115	PVal 113:115	114:115	PVal 114:115	113:116	PVal 113:116	114:116	PVal 114:116
1	2373.23	2373.23	65.4	gi|513193910	PREDICTED: titin isoform X3 [Gallus gallus]	Gallus gallus	1457	1.0568	0	1.0765	0	1.0375	0	1.0568	0
2	686.91	690.24	90.6	gi|118099536	PREDICTED: myosin-3 [Gallus gallus]	Gallus gallus	1068	4.0926	0.0001	3.4041	0.0009	3.0479	0	2.5119	0.0008
3	322.75	323.16	65.7	gi|513195515	PREDICTED: nebulin [Gallus gallus]	Gallus gallus	230	1.0568	0	1.1169	0	1.0375	0	1.0965	0
4	225.91	226.62	70.9	gi|45383033	filamin-C [Gallus gallus]	Gallus gallus	185	0.8091	0.0107	0.8872	0.1531	0.7656	0.0005	0.8395	0.0153
5	172	172.69	64.5	gi|110227609	spectrin alpha chain, non-erythrocytic 1 [Gallus gallus]	Gallus gallus	109	0.879	0.9908	0.8091	0.9404	0.7516	0.0169	0.6918	0.0129
6	170.81	172.05	92.9	gi|45383974	serum albumin precursor [Gallus gallus]	Gallus gallus	234	2.6062	0	2.7542	0	2.208	0	2.2909	0
7	164.83	562.81	88.8	gi|61657939	myosin heavy chain, skeletal muscle, adult [Gallus gallus]	Gallus gallus	792	1.1376	0.174	0.955	0.0993	1.6144	0.2368	1.3804	0.3486
8	164.5	165.3	89.6	gi|46048687	alpha-actinin-2 [Gallus gallus]	Gallus gallus	168	1.977	0	2.3335	0	1.6444	0	1.9588	0
9	140.19	141.58	95	gi|71894831	actin, alpha skeletal muscle [Gallus gallus]	Gallus gallus	425	3.4041	0.3095	4.1305	0.3017	3.1333	0.4474	3.6644	0.4325
10	139.63	144	62.6	gi|313661476	spectrin beta chain, brain 1 [Gallus gallus]	Gallus gallus	94	0.5754	0.013	0.7798	0.0246	0.5546	0.0005	0.7798	0.0028
11	138.79	141.44	41.6	gi|113206052	apolipoprotein B precursor [Gallus gallus]	Gallus gallus	85	0.2831	0.0079	0.2805	0.0045	0.207	0.0005	0.2032	0
12	138.47	140.62	48	gi|363729491	PREDICTED: LOW QUALITY PROTEIN: FRAS1-related extracellular matrix protein 2 [Gallus gallus]	Gallus gallus	95	0.2466	0.0026	0.2512	0.0014	0.3532	0.0251	0.3597	0.0261
13	137.81	138.35	76.5	gi|45384088	M-protein, striated muscle [Gallus gallus]	Gallus gallus	104	2.6546	0	3.3113	0	1.556	0	1.9055	0
14	128.93	130.28	75.7	gi|513159724	PREDICTED: myosin-binding protein C, slow-type isoform X1 [Gallus gallus]	Gallus gallus	93	0.8017	0.0207	1.2023	0.0066	0.7447	0.0002	1.1066	0.1293
15	126.77	127.52	98.2	gi|45382875	creatine kinase M-type [Gallus gallus]	Gallus gallus	139	1.0666	0.3616	1.0864	0	1.0568	0	1.0765	0.0003
16	125.27	126.05	95.4	gi|513183353	PREDICTED: alpha-fetoprotein [Gallus gallus]	Gallus gallus	117	0.3945	0.0017	0.2831	0.0172	0.8166	0.0058	0.597	0.0471
17	123.22	132.24	57.1	gi|45383035	filamin-A [Gallus gallus]	Gallus gallus	93	0.4966	0.0343	0.8241	0.1153	0.4446	0.0504	0.7656	0.1314
18	123.07	124.15	49.7	gi|45384298	nestin [Gallus gallus]	Gallus gallus	102	0.0506	0	0.078	0	0.056	0	0.0817	0
19	119.79	120.37	97.9	gi|46048961	glyceraldehyde-3-phosphate dehydrogenase [Gallus gallus]	Gallus gallus	187	1.0568	0	1.0568	0.575	1.0471	0.0028	1.0471	0.6506
20	118.22	121.46	55.1	gi|363727488	PREDICTED: laminin subunit beta-1 [Gallus gallus]	Gallus gallus	76	1.4454	0	1.5417	0	1.2023	0.0037	1.2823	0.0001
21	116.03	116.94	96	gi|45382651	pyruvate kinase muscle isozyme [Gallus gallus]	Gallus gallus	126	1.0093	0.0017	1.0093	0.0009	1	0	1.0093	0
22	110.04	115.36	57.7	gi|45383127	talin-1 [Gallus gallus]	Gallus gallus	79	0.7112	0.0367	0.6982	0.0372	0.7379	0.113	0.6918	0.0775
23	110	115.25	58.6	gi|45382679	myosin-10 [Gallus gallus]	Gallus gallus	68	0.4285	0.0042	0.3631	0.0002	0.3945	0.0003	0.3281	0.0003
24	109.86	111.05	91.3	gi|114326309	vimentin [Gallus gallus]	Gallus gallus	143	0.1514	0.0012	0.1941	0	0.1368	0.0003	0.177	0
25	107.46	108.48	37.8	gi|94536813	basement membrane-specific heparan sulfate proteoglycan core protein precursor [Gallus gallus]	Gallus gallus	70	1.4191	0.0002	1.6144	0	1.3428	0.0016	1.5136	0.0003
26	107.15	608.18	84.9	gi|513213265	PREDICTED: myosin heavy chain, skeletal muscle, adult isoform X2 [Gallus gallus]	Gallus gallus	881	0.7379	0.0171	1.5136	0.0017	0.6855	0.0123	1.4322	0.001
27	106.38	107.28	85.4	gi|45385813	ovotransferrin precursor [Gallus gallus]	Gallus gallus	95	1.8707	0	1.5136	0.0058	1.5996	0.0001	1.2589	0.0545
28	105.92	107.36	38.9	gi|363734923	PREDICTED: cytoplasmic dynein 1 heavy chain 1 [Gallus gallus]	Gallus gallus	66	0.5012	0.0038	0.5058	0.0006	0.52	0.017	0.4966	0.002
29	104.54	104.66	85.2	gi|363730444	PREDICTED: tubulin beta-1 chain-like isoform X1 [Gallus gallus]	Gallus gallus	119	0.5916	0.6327	0.6252	0.6665	0.6368	0.6741	0.6668	0.7106
30	104.2	106.38	49.4	gi|45382993	collagen alpha-3(VI) chain precursor [Gallus gallus]	Gallus gallus	78	1.5417	0	1.7539	0	1.2474	0.0046	1.4191	0.0001
31	103.99	107.78	73.7	gi|113206110	myosin-binding protein C, fast-type [Gallus gallus]	Gallus gallus	67	3.8371	0.0001	4.2855	0.0909	2.884	0	3.2509	0
32	103.46	104.35	77.8	gi|157954047	heat shock protein HSP 90-alpha [Gallus gallus]	Gallus gallus	65	1.1588	0.6253	0.5861	0.8673	1.1272	0.778	0.597	0.3518
33	97.99	98.6	79.4	gi|45382453	elongation factor 2 [Gallus gallus]	Gallus gallus	67	0.6081	0.4498	0.3802	0.0156	0.5346	0.0548	0.2965	0
34	94.23	94.58	92.8	gi|50755288	PREDICTED: betaine--homocysteine S-methyltransferase 1 [Gallus gallus]	Gallus gallus	100	0.5105	0	0.3698	0	0.6855	0.0001	0.4875	0
35	93.1	95.74	91.2	gi|45382323	tropomyosin alpha-1 chain [Gallus gallus]	Gallus gallus	96	3.7325	0	3.767	0.0209	2.2284	0	2.2909	0.589
36	92.77	92.89	79.5	gi|206597434	collagen alpha-2(I) chain precursor [Gallus gallus]	Gallus gallus	174	2.0324	0.0305	2.3768	0.0033	1.5276	0.1905	1.7539	0.0216
37	92.29	92.95	35.9	gi|513167276	PREDICTED: obscurin [Gallus gallus]	Gallus gallus	72	1.5849	0.0056	2.0893	0	1.3804	0.0466	1.803	0
38	88.28	89.13	57.5	gi|363736407	PREDICTED: LOW QUALITY PROTEIN: laminin subunit gamma-1 [Gallus gallus]	Gallus gallus	58	1.3062	0.0007	1.3062	0	1.0864	0.2255	1.0965	0.0103
39	87.07	89	63.2	gi|45384434	myomesin-1 [Gallus gallus]	Gallus gallus	56	1.1695	0.0075	1.1912	0.7636	1.2134	0.0062	1.2706	0.7801
40	86.51	87.29	92.8	gi|45382961	apolipoprotein A-I preproprotein [Gallus gallus]	Gallus gallus	96	3.5318	0	3.4995	0	2.5823	0	2.5823	0
41	85.15	105.29	62.8	gi|45382693	myosin-9 [Gallus gallus]	Gallus gallus	59	0.5754	0.0001	0.3192	0	0.5058	0	0.278	0
42	84.17	84.68	80.8	gi|45384370	heat shock cognate 71 kDa protein [Gallus gallus]	Gallus gallus	83	1.4588	0.0264	2.0137	0.0052	2.3335	0.0059	2.8054	0.0011
43	83.79	84.46	81.5	gi|113206112	transitional endoplasmic reticulum ATPase [Gallus gallus]	Gallus gallus	56	0.52	0.0505	0.3404	0.0019	0.4487	0.0156	0.3311	0.0007
44	83.32	84.83	47.7	gi|308081891	xin actin-binding repeat-containing protein 1 [Gallus gallus]	Gallus gallus	46	0.2312	0	0.5346	0.004	0.2148	0	0.4966	0
45	82.75	83.22	67.5	gi|347800728	6-phosphofructokinase, muscle type [Gallus gallus]	Gallus gallus	74	2.355	0.0016	2.729	0.0032	1.9953	0.9499	2.2284	0.0146
46	80.81	81.47	46.7	gi|45384490	collagen alpha-1(XIV) chain precursor [Gallus gallus]	Gallus gallus	51	0.4613	0	0.5152	0	0.4055	0	0.4613	0
47	80.06	80.5	67.1	gi|363728199	PREDICTED: mitochondrial 10-formyltetrahydrofolate dehydrogenase-like [Gallus gallus]	Gallus gallus	53	0.8241	0.1573	0.5649	0.0273	0.8395	0.0178	0.5546	0.0005
48	79.62	80.63	87.1	gi|61098372	60 kDa heat shock protein, mitochondrial precursor [Gallus gallus]	Gallus gallus	64	1.1272	0.5873	1.0186	0.8308	0.8872	0.115	0.7943	0.0644
49	78.47	78.94	72.3	gi|54020687	elongation factor 1-alpha 1 [Gallus gallus]	Gallus gallus	77	0.3048	0.056	0.4446	0.0043	0.3133	0.0062	0.4613	0.751
50	77.7	77.96	84.1	gi|448261627	ATP synthase subunit beta, mitochondrial precursor [Gallus gallus]	Gallus gallus	72	3.4674	0	3.5975	0	2.421	0	2.355	0
51	75.63	75.9	49.2	gi|363731606	PREDICTED: nidogen-1 [Gallus gallus]	Gallus gallus	48	1.6444	0.0001	1.7061	0	1.1588	0.047	1.2589	0.0208
52	75.03	76.85	74.4	gi|45382029	annexin A6 [Gallus gallus]	Gallus gallus	59	0.787	0.418	0.6918	0.0133	0.7244	0.0226	0.6194	0.0002
53	74.24	75.82	70.9	gi|513228262	PREDICTED: ATP synthase subunit alpha, mitochondrial isoform X1 [Gallus gallus]	Gallus gallus	53	3.6308	0	4.7424	0	2.2284	0	2.884	0
54	73.74	74.72	53.7	gi|430736679	sarcoplasmic/endoplasmic reticulum calcium ATPase 2 isoform 1 [Gallus gallus]	Gallus gallus	68	3.3729	0.0029	3.7325	0.0001	2.355	0.0297	2.6546	0.0025
55	72.85	83.06	51.1	gi|513185705	PREDICTED: spectrin beta chain, erythrocytic isoform X1 [Gallus gallus]	Gallus gallus	52	0.7178	0.0821	0.6918	0.1015	0.7447	0.1496	0.6982	0.1785
56	72.16	73.49	41.2	gi|45384284	dystrophin [Gallus gallus]	Gallus gallus	44	1.7701	0	1.803	0	1.8535	0	1.9055	0
57	71.93	72.11	90.6	gi|46048768	alpha-enolase [Gallus gallus]	Gallus gallus	73	1.1588	0.2888	1.6293	0.9488	1.0093	0.1686	1.3062	0.1809
58	71.45	72.95	67.8	gi|45382123	vinculin [Gallus gallus]	Gallus gallus	43	0.5546	0.0085	0.6855	0.2037	0.5495	0.0022	0.6982	0.0988
59	69.41	70.16	33.7	gi|513201432	PREDICTED: fibrillin-1 isoform X3 [Gallus gallus]	Gallus gallus	41	1.1695	0.5318	1.4191	0.013	1.5276	0.0019	1.8197	0.0001
60	69.35	69.97	94.5	gi|330417943	fructose-bisphosphate aldolase C [Gallus gallus]	Gallus gallus	110	1.5417	0.4391	1.1588	0.406	1.0093	0.7409	0.787	0.4741
61	68.95	70.15	62.4	gi|45383562	endoplasmin precursor [Gallus gallus]	Gallus gallus	48	0.4246	0	0.3076	0	0.4875	0	0.3467	0
62	68.23	68.63	80.1	gi|513194595	PREDICTED: tubulin alpha-5 chain-like isoform X2 [Gallus gallus]	Gallus gallus	82	0.871	0.4296	0.8241	0.7331	0.7178	0.3343	0.7244	0.4434
63	68.14	68.54	72.8	gi|84619526	phosphoglucomutase-1 [Gallus gallus]	Gallus gallus	47	4.0926	0.0065	3.0479	0.0015	3.1915	0.001	2.6062	0.0003
64	67	188.14	63.4	gi|45383005	myosin-7B [Gallus gallus]	Gallus gallus	181	0.2291	0.1085	3.1623	0	0.1871	0.0405	2.5586	0
65	66.33	76.87	81.8	gi|513194584	PREDICTED: LOW QUALITY PROTEIN: desmin [Gallus gallus]	Gallus gallus	78	0.133	0.0242	0.302	0	0.1247	0.0158	0.2679	0
66	64.53	66.03	48.2	gi|513176456	PREDICTED: A-kinase anchor protein 12 isoform X6 [Gallus gallus]	Gallus gallus	40	0.2911	0.0009	0.413	0.0746	0.4018	0.0078	0.5546	0.1405
67	63.89	64.38	91.8	gi|45384392	apolipoprotein A-IV precursor [Gallus gallus]	Gallus gallus	48	1.9231	0	1.4997	0	1.2942	0.0066	1.0186	0.1875
68	62.3	62.9	33.7	gi|311213923	fibronectin precursor [Gallus gallus]	Gallus gallus	40	0.4055	0.0112	0.4325	0.0412	0.955	0.9025	1.0471	0.9913
69	60.31	67.66	73.5	gi|45382769	78 kDa glucose-regulated protein precursor [Gallus gallus]	Gallus gallus	49	0.4613	0.0016	0.5395	0.0343	0.4446	0.0002	0.4875	0.005
70	59.17	59.62	79.3	gi|60302718	T-complex protein 1 subunit beta [Gallus gallus]	Gallus gallus	40	0.3767	0	0.2911	0.0007	0.4246	0.0001	0.3105	0.0007
71	59.14	60.59	38.8	gi|45384318	collagen alpha-1(XII) chain precursor [Gallus gallus]	Gallus gallus	34	1.6904	0.0465	1.7539	0.0819	0.9727	0.692	1	0.6137
72	59.05	60.82	36.1	gi|513177212	PREDICTED: laminin subunit alpha-2 [Gallus gallus]	Gallus gallus	40	1.9588	0.0011	2.466	0	1.6293	0.0036	2.0512	0
73	58.32	193.2	62.3	gi|50838836	myosin-7 [Gallus gallus]	Gallus gallus	187	0.138	0.0497	2.208	0.0003	0.1629	0.06	2.8054	0.007
74	57.89	58.84	77.2	gi|45383890	protein disulfide-isomerase A3 precursor [Gallus gallus]	Gallus gallus	41	0.4656	0.0001	0.4446	0.0001	0.5058	0	0.5058	0.0004
75	57.52	59.34	42.6	gi|513177613	PREDICTED: laminin subunit alpha-4 isoform X2 [Gallus gallus]	Gallus gallus	36	0.9462	0.6175	1.0375	0.696	0.7798	0.0299	0.8551	0.1103
76	56.49	57.07	97.6	gi|45382061	triosephosphate isomerase [Gallus gallus]	Gallus gallus	82	2.6792	0.8032	2.5586	0.0025	2.2699	0.9882	2.1878	0
77	55.71	56.67	65.6	gi|71896385	periostin precursor [Gallus gallus]	Gallus gallus	43	0.9727	0.6157	0.8472	0.8112	0.955	0.5148	0.8395	0.1422
78	55.62	56.15	88.3	gi|45384486	phosphoglycerate kinase [Gallus gallus]	Gallus gallus	49	2.3121	0	2.355	0.0001	2.0512	0	1.9953	0.0001
79	54.7	55.73	55.5	gi|45383738	aconitate hydratase, mitochondrial [Gallus gallus]	Gallus gallus	35	3.6644	0	3.2509	0	2.6792	0	2.3988	0
80	54.65	55.28	71	gi|57524986	stress-70 protein, mitochondrial precursor [Gallus gallus]	Gallus gallus	39	1.1066	0.1252	1.3552	0.0201	1.0471	0.2225	1.2474	0.0394
81	54.6	55.24	80.2	gi|45384202	lamin-B2 [Gallus gallus]	Gallus gallus	44	1.2942	0.0166	1.0568	0.0896	1.2134	0.0573	1.0093	0.2806
82	54.04	54.46	67.5	gi|206597436	collagen alpha-1(III) chain precursor [Gallus gallus]	Gallus gallus	79	0.879	0.5025	1.5704	0.6834	0.8551	0.4258	1.5276	0.7251
83	53.82	54.48	50.7	gi|513235208	PREDICTED: puromycin-sensitive aminopeptidase isoform X1 [Gallus gallus]	Gallus gallus	32	1.0375	0.864	1	0.9788	1.0093	0.8996	0.9908	0.9436
84	53.73	53.99	90.4	gi|45384056	ovalbumin precursor [Gallus gallus]	Gallus gallus	64	0.0724	0.0159	0.1047	0	0.2443	0.1569	0.4055	0.3461
85	53.49	55.02	81.6	gi|312283582	protein disulfide-isomerase precursor [Gallus gallus]	Gallus gallus	31	0.3342	0.0014	0.3981	0.0006	0.4446	0.1346	0.5754	0.3617
86	52.3	52.46	99.3	gi|113206048	myosin light chain 1, skeletal muscle isoform [Gallus gallus]	Gallus gallus	91	2.2491	0	2.5823	0.0461	1.888	0.0008	2.0893	0.0873
87	50.88	52.31	66.3	gi|57530301	T-complex protein 1 subunit alpha [Gallus gallus]	Gallus gallus	32	0.4018	0.0007	0.5916	0.0574	0.3767	0	0.5297	0.0043
88	50.75	71.56	45.7	gi|513201100	PREDICTED: talin-2 isoform X3 [Gallus gallus]	Gallus gallus	45	1.2823	0.105	1.0186	0.4634	1.2134	0.5825	0.9376	0.8764
89	50.64	52.81	42.8	gi|124339781	clathrin heavy chain 1 [Gallus gallus]	Gallus gallus	38	0.6138	0.044	0.4529	0.0227	0.6607	0.1209	0.4966	0.0991
90	50.42	51.47	64.6	gi|52138673	T-complex protein 1 subunit theta [Gallus gallus]	Gallus gallus	32	0.6138	0.2171	0.4875	0.1003	0.5445	0.0115	0.4406	0.0016
91	50.31	50.53	66.7	gi|45382425	vitamin D-binding protein precursor [Gallus gallus]	Gallus gallus	39	1.7539	0.0008	1.5996	0.0034	1.8365	0.0005	1.6596	0.002
92	50.09	50.43	84.8	gi|60302774	T-complex protein 1 subunit epsilon [Gallus gallus]	Gallus gallus	33	0.4406	0.0005	0.5395	0.004	0.4365	0.0032	0.5248	0.0095
93	49.81	50.44	67.1	gi|57524920	glucose-6-phosphate isomerase [Gallus gallus]	Gallus gallus	40	4.2462	0.008	3.3729	0.8173	2.729	0.012	1.977	0.0493
94	49.76	50.13	91.2	gi|46048771	adenylate kinase isoenzyme 1 [Gallus gallus]	Gallus gallus	39	2.7542	0	2.884	0	1.9953	0	1.9588	0
95	49.72	52.57	43.8	gi|513175140	PREDICTED: leucine-rich PPR motif-containing protein, mitochondrial [Gallus gallus]	Gallus gallus	24	1.2246	0.1247	1.3428	0.0077	1.2589	0.4485	1.3428	0.0598
96	49.28	70.66	70.4	gi|45384104	alpha-actinin-4 [Gallus gallus]	Gallus gallus	52	0.8017	0.8387	0.9376	0.6343	0.7047	0.3099	0.7656	0.5381
97	48.9	49.63	71.4	gi|45382523	troponin T, fast skeletal muscle isoforms [Gallus gallus]	Gallus gallus	43	2.421	0	2.9648	0	1.803	0	2.2284	0
98	48.46	48.58	78.1	gi|45384364	rab GDP dissociation inhibitor beta [Gallus gallus]	Gallus gallus	31	0.6026	0.1758	0.9638	0.8924	0.5395	0.0842	0.8872	0.6245
99	47.96	48.22	93.3	gi|71895985	phosphoglycerate mutase 1 [Gallus gallus]	Gallus gallus	47	1.5136	0.0416	2.4889	0.013	1.4191	0.0003	2.1281	0.0013
100	47.81	48.22	90	gi|363744981	PREDICTED: glycerol-3-phosphate dehydrogenase [NAD(+)], cytoplasmic-like isoform X1 [Gallus gallus]	NAD(+)	34	2.884	0.8496	3.02	0.2646	2.884	0.9944	2.9923	0.1729
101	47.59	47.67	65.5	gi|46093996	calsequestrin-2 precursor [Gallus gallus]	Gallus gallus	35	2.208	0.0218	2.5823	0.0005	1.7219	0.101	2.0137	0.0062
102	47.55	47.58	81.9	gi|310772225	bridging integrator 1 [Gallus gallus]	Gallus gallus	33	1.3932	0.0102	1.5849	0.0002	1.406	0.0283	1.5996	0.0008
103	47.3	116.5	95.5	gi|363740848	PREDICTED: actin, cytoplasmic 2-like isoform X1 [Gallus gallus]	Gallus gallus	273	0.8091	0.6931	0.3733	0.2426	1.0864	0.8458	0.5058	0.3344
104	47.23	48.1	61.5	gi|45384000	nucleolin [Gallus gallus]	Gallus gallus	28	0.7586	0.3282	0.8395	0.4547	1.0568	0.3707	1.0965	0.4508
105	47.16	47.61	64.3	gi|45384238	trifunctional enzyme subunit alpha, mitochondrial [Gallus gallus]	Gallus gallus	31	2.6546	0	2.1677	0	2.1878	0	1.7865	0
106	46.41	620.95	89.8	gi|513213292	PREDICTED: myosin-3 [Gallus gallus]	Gallus gallus	928	5.3456	0	5.5463	0	1.5849	0.0298	1.5704	0.0089
107	46.28	46.28	62.9	gi|71896353	heterogeneous nuclear ribonucleoprotein M [Gallus gallus]	Gallus gallus	27	0.7516	0.5205	0.8872	0.3592	0.5395	0.0132	0.6792	0.1418
108	46.01	46.42	81.5	gi|513159594	PREDICTED: cytoskeleton-associated protein 4, partial [Gallus gallus]	Gallus gallus	29	0.4742	0.0001	0.4786	0.0001	0.4529	0	0.4613	0
109	45.54	45.54	92.2	gi|55741616	14-3-3 protein epsilon [Gallus gallus]	Gallus gallus	37	0.6918	0.4694	0.631	0.0725	0.8017	0.5807	0.7112	0.1468
110	45.29	45.85	71.8	gi|71895883	T-complex protein 1 subunit eta [Gallus gallus]	Gallus gallus	38	0.5495	0.057	0.4487	0.0877	0.4613	0.0102	0.4093	0.046
111	45.12	45.16	93.3	gi|261490820	peptidyl-prolyl cis-trans isomerase A [Gallus gallus]	Gallus gallus	57	0.8166	0.0981	0.8318	0.3326	0.955	0.2453	0.9817	0.6774
112	44.94	47.17	70.5	gi|45384504	sarcalumenin precursor [Gallus gallus]	Gallus gallus	40	2.1878	0.0001	2.3988	0	2.2491	0	2.4889	0
113	44.48	45.01	60.4	gi|57529753	NADH-ubiquinone oxidoreductase 75 kDa subunit, mitochondrial [Gallus gallus]	Gallus gallus	29	1.7701	0.0055	1.5704	0.0154	3.2211	0.0018	2.6546	0.0041
114	44.02	44.38	80.6	gi|50758110	PREDICTED: malate dehydrogenase, mitochondrial [Gallus gallus]	Gallus gallus	35	4.6989	0.0013	5.445	0.0002	3.0479	0.0001	3.6644	0
115	43.61	44.15	85.2	gi|45384208	L-lactate dehydrogenase A chain [Gallus gallus]	Gallus gallus	36	6.7298	0	5.7544	0.0001	3.3419	0.0003	3.2211	0.001
116	43.54	48.11	82.5	gi|46048906	T-complex protein 1 subunit delta [Gallus gallus]	Gallus gallus	30	0.3945	0.0013	0.4487	0.0052	0.5808	0.0285	0.6546	0.0603
117	42.81	43.97	55.3	gi|50750473	PREDICTED: kelch repeat and BTB (POZ) domain containing 10 [Gallus gallus]	Gallus gallus	31	1.0093	0.5343	0.929	0.6765	0.7798	0.1413	0.7047	0.2038
118	42.58	43.27	46	gi|513190198	PREDICTED: protein AHNAK2 [Gallus gallus]	Gallus gallus	28	0.787	0.0746	0.7047	0.0985	0.7112	0.0031	0.6252	0.0078
119	42.43	42.95	51.5	gi|363744224	PREDICTED: dimethylglycine dehydrogenase, mitochondrial [Gallus gallus]	Gallus gallus	27	0.5808	0.0009	0.3532	0	0.8318	0.1782	0.5105	0
120	41.14	42.96	72.1	gi|71895865	myosin-binding protein H [Gallus gallus]	Gallus gallus	31	4.4055	0	4.0551	0.0001	4.3251	0.0032	3.6308	0.0078
121	40.87	42.59	44.5	gi|513196869	PREDICTED: nucleoprotein TPR isoform X6 [Gallus gallus]	Gallus gallus	27	1.4997	0.1488	1.0666	0.5626	1.5704	0.0375	1.1066	0.2645
122	40.82	41.14	77.3	gi|513217491	PREDICTED: adenosylhomocysteinase [Gallus gallus]	Gallus gallus	34	1.0375	0.1117	1.0765	0.3631	1.0375	0.0872	1.0765	0.2992
123	40.54	41.12	89.8	gi|513190300	PREDICTED: LIM domain-binding protein 3 isoform X1 [Gallus gallus]	Gallus gallus	31	4.0926	0	5.3456	0	2.3768	0.0004	3.1333	0
124	39.79	69.11	80	gi|55742654	heat shock 70 kDa protein [Gallus gallus]	Gallus gallus	60	1.3804	0.0129	1.9588	0.0001	0.9817	0.4121	1.3428	0.0449
125	39.74	40.14	64.6	gi|45384004	bifunctional purine biosynthesis protein PURH [Gallus gallus]	Gallus gallus	25	0.9727	0.5963	1.1376	0.7188	0.7244	0.2837	0.8017	0.3868
126	39.7	40.69	82.5	gi|45382253	troponin I, fast skeletal muscle [Gallus gallus]	Gallus gallus	61	2.7542	0	3.1915	0.6975	1.7865	0.0021	2.1086	0.9809
127	39.64	40.29	49.4	gi|513212846	PREDICTED: sarcosine dehydrogenase, mitochondrial isoform X3 [Gallus gallus]	Gallus gallus	22	0.5861	0.9224	1.1803	0.5775	0.5346	0.2325	1.1066	0.7019
128	39.63	39.86	72.3	gi|71896943	decorin precursor [Gallus gallus]	Gallus gallus	32	1.556	0.0003	1.8197	0.0001	1.3305	0.0221	1.5704	0.005
129	39.45	39.77	87.8	gi|49169791	hemoglobin subunit beta [Gallus gallus]	Gallus gallus	45	1.5417	0.6035	1.3305	0.8295	2.2699	0.2814	1.9409	0.3585
130	39.24	46.74	75.4	gi|268370038	creatine kinase S-type, mitochondrial [Gallus gallus]	Gallus gallus	31	5.5976	0.0244	7.0469	0.7948	4.2462	0.0388	5.2481	0.9003
131	39.05	39.27	81.1	gi|57529989	ribonuclease inhibitor [Gallus gallus]	Gallus gallus	28	0.3981	0.0118	0.5395	0.0134	0.5012	0.569	0.6668	0.535
132	38.99	39.32	70.5	gi|71896753	heterogeneous nuclear ribonucleoproteins A2/B1 [Gallus gallus]	Gallus gallus	25	1.1066	0.5969	0.7943	0.8184	1.0568	0.6628	0.787	0.3716
133	38.87	39.64	49.2	gi|57524852	alanyl-tRNA synthetase, cytoplasmic [Gallus gallus]	Gallus gallus	22	0.7798	0.4218	0.9908	0.6872	0.7112	0.39	0.929	0.6511
134	38.86	39.45	66.3	gi|57524955	acyl-CoA dehydrogenase family member 9, mitochondrial [Gallus gallus]	Gallus gallus	21	2.9923	0.0004	2.9376	0	1.8707	0.0002	1.7539	0.0001
135	38.53	38.53	92.2	gi|52138645	hemoglobin subunit alpha-D [Gallus gallus]	Gallus gallus	73	0.6546	0.2851	1.0186	0.5185	1.3932	0.6736	2.1281	0.0133
136	38.32	40.06	40.4	gi|57530349	bifunctional aminoacyl-tRNA synthetase [Gallus gallus]	Gallus gallus	24	0.4613	0.0831	0.5598	0.0864	0.5152	0.4087	0.5916	0.4641
137	38.31	39.22	49.7	gi|45383904	hexokinase-1 [Gallus gallus]	Gallus gallus	21	1.3552	0.8351	1.3062	0.3215	1.2246	0.8247	1.1912	0.402
138	37.8	38.06	76.8	gi|45384240	serpin H1 precursor [Gallus gallus]	Gallus gallus	25	0.7656	0.0026	0.6138	0.0002	0.5702	0.0002	0.4365	0
139	37.74	38.5	66.6	gi|71896205	isocitrate dehydrogenase [NADP], mitochondrial [Gallus gallus]	NADP	25	1.6444	0.0034	1.7701	0.0017	1.4997	0.0021	1.6144	0.0011
140	37.7	38.3	50.8	gi|71895411	coatomer subunit gamma [Gallus gallus]	Gallus gallus	22	0.3981	0.0224	0.492	0.001	0.4018	0.0217	0.5058	0.0027
141	37.51	37.85	37.7	gi|118082784	PREDICTED: probable ATP-dependent RNA helicase DDX17 [Gallus gallus]	Gallus gallus	21	0.8954	0.8071	0.5649	0.4574	0.6982	0.2192	0.3981	0.2802
142	37.5	44.61	40.6	gi|71896431	filamin-B [Gallus gallus]	Gallus gallus	28	0.9638	0.7355	0.597	0.2133	0.9727	0.926	0.5297	0.1941
143	37.47	39.24	45.8	gi|513229057	PREDICTED: NAD(P) transhydrogenase, mitochondrial isoform X4 [Gallus gallus]	Gallus gallus	21	2.6303	0.001	3.1333	0.0001	2.2699	0.0005	2.6062	0.0001
144	37.47	38.1	76.3	gi|57529492	3-ketoacyl-CoA thiolase, mitochondrial [Gallus gallus]	Gallus gallus	25	2.0137	0.0001	1.2359	0.0924	3.5318	0	2.2909	0.0019
145	37.27	39.37	31.3	gi|513190075	PREDICTED: nidogen-2, partial [Gallus gallus]	Gallus gallus	26	1.4859	0.1414	1.4322	0.0395	1.028	0.7287	0.9727	0.4955
146	37.05	37.52	56.6	gi|118097631	PREDICTED: heat shock 70 kDa protein 4 isoformX2 [Gallus gallus]	Gallus gallus	19	1.0864	0.3461	1.0666	0.9734	1.9231	0.0719	1.8535	0.2862
147	37.02	37.17	59.7	gi|513180634	PREDICTED: four and a half LIM domains protein 1 isoform X3 [Gallus gallus]	Gallus gallus	24	0.8872	0.8563	0.955	0.7932	1.0375	0.7112	1.1169	0.9453
148	36.91	37.28	58.4	gi|513237537	PREDICTED: neuroblast differentiation-associated protein AHNAK-like, partial [Gallus gallus]	Gallus gallus	26	1.6749	0.0001	1.5704	0.0005	1.5276	0.0012	1.4191	0.0052
149	36.89	37.53	66.9	gi|296011017	fascin [Gallus gallus]	Gallus gallus	22	0.3499	0.1331	0.302	0.0048	0.4699	0.149	0.4093	0.0009
150	36.8	36.96	70.5	gi|513230931	PREDICTED: heterogeneous nuclear ribonucleoprotein K-like isoformX2 [Gallus gallus]	Gallus gallus	26	0.7798	0.334	0.3802	0.0801	0.8241	0.7328	0.413	0.1342
151	36.63	36.83	53.2	gi|71896197	polyadenylate-binding protein 1 [Gallus gallus]	Gallus gallus	25	0.7447	0.2409	0.5598	0.0982	0.7943	0.1528	0.5916	0.0279
152	36.29	54.85	87.1	gi|45384340	creatine kinase B-type [Gallus gallus]	Gallus gallus	42	0.4613	0.0671	0.7244	0.3171	0.597	0.3111	0.929	0.3622
153	36.03	36.46	61.7	gi|57530041	mitochondrial inner membrane protein [Gallus gallus]	Gallus gallus	20	1.977	0.0002	2.0137	0.0001	2.1086	0.0004	2.1281	0.0002
154	35.96	37.11	48.5	gi|363735591	PREDICTED: eukaryotic translation initiation factor 3 subunit A [Gallus gallus]	Gallus gallus	21	0.7379	0.4154	0.7727	0.7785	0.5546	0.1658	0.5754	0.2715
155	35.84	40.47	63.4	gi|45384220	lamin-B1 [Gallus gallus]	Gallus gallus	23	1.2942	0.1203	1.2246	0.2898	1.3804	0.6045	1.3677	0.79
156	35.59	35.96	57.7	gi|45383177	dihydropyrimidinase-related protein 2 [Gallus gallus]	Gallus gallus	27	0.6486	0.1124	0.4742	0.0046	0.6668	0.1845	0.4571	0.0213
157	35.4	38.11	79.1	gi|71895873	annexin A5 [Gallus gallus]	Gallus gallus	27	0.879	0.1345	0.6668	0.0059	0.8551	0.1161	0.6252	0.0045
158	35.24	35.8	76.1	gi|45382533	annexin A2 [Gallus gallus]	Gallus gallus	23	0.9817	0.7879	0.9204	0.6272	0.8472	0.1104	0.8091	0.0662
159	34.92	35.23	84.5	gi|46048903	voltage-dependent anion-selective channel protein 2 [Gallus gallus]	Gallus gallus	26	1.6444	0.0076	1.5849	0.0146	1.4588	0.0483	1.406	0.0906
160	34.57	67.44	97.2	gi|350537089	tropomyosin alpha-3 chain [Gallus gallus]	Gallus gallus	68	1.0864	0.336	2.2491	0.0198	0.9908	0.308	1.9231	0.0152
161	34.55	34.77	53.7	gi|45382077	radixin [Gallus gallus]	Gallus gallus	21	0.7727	0.6635	0.6252	0.815	0.9204	0.338	0.7244	0.5287
162	34.46	34.67	63	gi|71894847	26S protease regulatory subunit 6A [Gallus gallus]	Gallus gallus	22	0.9908	0.8024	0.5297	0.0804	0.863	0.5977	0.492	0.016
163	34.46	34.54	69.3	gi|45384494	60S acidic ribosomal protein P0 [Gallus gallus]	Gallus gallus	19	0.7516	0.5614	0.7656	0.4829	0.787	0.3953	0.8091	0.3572
164	34.39	35.12	60.3	gi|45384382	collagen alpha-2(VI) chain precursor [Gallus gallus]	Gallus gallus	23	1.3932	0.002	1.3804	0.002	1.406	0.0003	1.406	0.0004
165	34.26	34.64	50.9	gi|118088308	PREDICTED: plasminogen [Gallus gallus]	Gallus gallus	20	2.6546	0.0014	2.7797	0	1.8535	0.0068	1.9231	0.0002
166	34.23	35.62	53.8	gi|513167767	PREDICTED: kinesin-1 heavy chain isoform X3 [Gallus gallus]	Gallus gallus	21	0.6546	0.1098	0.7311	0.3498	0.7798	0.2814	0.871	0.6586
167	34.05	34.88	54.1	gi|363742292	PREDICTED: splicing factor, proline- and glutamine-rich isoform X5 [Gallus gallus]	Gallus gallus	20	0.5754	0.8125	0.7379	0.8989	0.5598	0.1058	0.7112	0.0928
168	33.93	34.62	52.3	gi|513215591	PREDICTED: protein unc-45 homolog B isoform X4 [Gallus gallus]	Gallus gallus	23	0.2911	0.002	0.3467	0.022	0.2938	0.0192	0.3981	0.1773
169	33.75	34.31	39.2	gi|298231107	integrin beta-1 precursor [Gallus gallus]	Gallus gallus	18	0.7586	0.8844	0.7379	0.104	0.5649	0.1387	0.5808	0.0067
170	33.71	34.16	62.3	gi|513209640	PREDICTED: cytochrome b-c1 complex subunit 2, mitochondrial-like isoform X5 [Gallus gallus]	Gallus gallus	23	2.4889	0.0006	2.6303	0.0001	1.8365	0.0068	2.0137	0.0008
171	33.37	34.23	53.1	gi|49225581	collagen alpha-1(VI) chain precursor [Gallus gallus]	Gallus gallus	24	1.3183	0.7199	1.7701	0.0001	1.4723	0.8264	2.0893	0.0006
172	33.3	34.3	62.1	gi|513205157	PREDICTED: cytochrome b-c1 complex subunit 1, mitochondrial isoform X3 [Gallus gallus]	Gallus gallus	30	2.6546	0.008	2.8314	0.0003	2.3768	0.0067	2.5351	0.0005
173	33.28	34.15	45.1	gi|45382691	sodium/potassium-transporting ATPase subunit alpha-2 [Gallus gallus]	Gallus gallus	23	0.871	0.7658	0.6855	0.4841	0.6252	0.4921	0.4966	0.2281
174	33.18	34.03	45.9	gi|383087734	ribosome-binding protein 1 [Gallus gallus]	Gallus gallus	18	0.6668	0.3473	0.6792	0.3464	0.5754	0.0215	0.5861	0.0293
175	33.08	33.61	63.8	gi|513224977	PREDICTED: AMP deaminase 1 isoform X2 [Gallus gallus]	Gallus gallus	22	1.1169	0.279	0.871	0.9538	1.2246	0.0566	0.9638	0.2303
176	33	34.49	36.3	gi|513216023	PREDICTED: unconventional myosin-XVIIIa isoform X26 [Gallus gallus]	Gallus gallus	18	0.6855	0.4037	0.6194	0.3239	0.8551	0.9808	0.7656	0.8462
177	32.99	33.36	65.5	gi|46395491	PIT54 protein precursor [Gallus gallus]	Gallus gallus	26	15.9956	0	12.4738	0	6.4269	0	5.1051	0
178	32.78	33.14	65.5	gi|45382953	aspartate aminotransferase, mitochondrial precursor [Gallus gallus]	Gallus gallus	23	2.9107	0.0002	3.2509	0.0009	2.6062	0.0003	2.9923	0.0053
179	32.68	35.04	34.7	gi|513202372	PREDICTED: IQ motif containing GTPase activating protein 1 [Gallus gallus]	Gallus gallus	19	0.912	0.7432	0.4966	0.156	0.7656	0.7498	0.413	0.0822
180	32.48	33.76	39.1	gi|313661460	exportin-1 [Gallus gallus]	Gallus gallus	17	0.52	0.0599	0.8472	0.9588	0.5754	0.0993	0.879	0.737
181	32.15	32.43	68.4	gi|113206088	protein kinase C and casein kinase substrate in neurons 3 [Gallus gallus]	Gallus gallus	21	1.1066	0.1013	1.0568	0.9056	0.9908	0.504	0.9462	0.3149
182	31.97	32.43	73.2	gi|45383077	eukaryotic initiation factor 4A-II [Gallus gallus]	Gallus gallus	21	1.2706	0.5322	1.1803	0.8916	0.7112	0.0504	0.6081	0.2624
183	31.72	32.87	56	gi|57525300	T-complex protein 1 subunit zeta [Gallus gallus]	Gallus gallus	22	0.5598	0.0634	0.4571	0.007	0.5152	0.002	0.4446	0.0005
184	31.7	32.4	39.3	gi|513215581	PREDICTED: AP-1 complex subunit beta-1 isoform X9 [Gallus gallus]	Gallus gallus	17	1.1912	0.3343	1.0864	0.3835	1.1272	0.5188	1.028	0.6336
185	31.52	32.13	54.7	gi|57530768	protein disulfide-isomerase A4 [Gallus gallus]	Gallus gallus	17	0.6855	0.9514	0.787	0.6513	0.5297	0.3866	0.5916	0.1551
186	31.32	32.15	41	gi|46048885	collagen alpha-1(V) chain precursor [Gallus gallus]	Gallus gallus	23	0.5495	0.0304	0.5649	0.0339	0.6368	0.0599	0.6668	0.0444
187	31.23	36.5	56.9	gi|513194006	PREDICTED: heterogeneous nuclear ribonucleoprotein A3-like isoform X12 [Gallus gallus]	Gallus gallus	26	0.6368	0.0272	0.7244	0.1044	0.8472	0.0509	0.9462	0.1822
188	30.83	30.89	56.2	gi|475808004	succinate dehydrogenase [ubiquinone] flavoprotein subunit, mitochondrial [Gallus gallus]	1.26433e+06	18	2.355	0.0062	2.466	0.0026	2.466	0.0089	2.4889	0.0009
189	30.8	30.85	90	gi|45382723	myristoylated alanine-rich C-kinase substrate [Gallus gallus]	Gallus gallus	23	0.4613	0.0357	0.3373	0.0067	0.4325	0.0646	0.3251	0.0118
190	30.72	31.76	35.7	gi|363727569	PREDICTED: cullin-associated NEDD8-dissociated protein 1 isoform 2 [Gallus gallus]	Gallus gallus	16	0.8166	0.4254	0.3597	0.0828	1.0864	0.7027	0.5495	0.2641
191	30.65	36.98	89.8	gi|71897035	14-3-3 protein zeta [Gallus gallus]	Gallus gallus	33	0.7943	0.2403	0.6668	0.4395	0.6792	0.1129	0.5546	0.1579
192	30.54	31.17	42.5	gi|289326038	carnosine synthase 1 [Gallus gallus]	Gallus gallus	17	1.9953	0.0494	1.888	0.4871	2.466	0.0148	2.1086	0.521
193	30.52	30.78	71.7	gi|295148230	prohibitin [Gallus gallus]	Gallus gallus	16	1.0666	0.4799	1.0471	0.8423	1.0186	0.953	1	0.659
194	30.51	31.14	61.6	gi|313760551	S-adenosylmethionine synthase isoform type-1 [Gallus gallus]	Gallus gallus	24	0.3192	0.0001	0.2858	0.0029	0.3873	0	0.3404	0.005
195	30.5	31.48	34.4	gi|513199731	PREDICTED: eukaryotic translation initiation factor 4 gamma 1 isoform X7 [Gallus gallus]	Gallus gallus	17	1.1272	0.5865	0.8017	0.9183	0.9204	0.9633	0.6546	0.6027
196	30.43	31.45	45.4	gi|50754810	PREDICTED: catenin alpha-1 [Gallus gallus]	Gallus gallus	15	1.0666	0.3523	0.7379	0.2626	0.631	0.2953	0.4285	0.2261
197	30.2	34.28	22	gi|513226445	PREDICTED: fibrillin-2 [Gallus gallus]	Gallus gallus	22	0.3499	0.0084	0.6668	0.0413	0.5495	0.1809	1.0568	0.8701
198	30.09	30.82	53.2	gi|45382201	dynactin subunit 2 [Gallus gallus]	Gallus gallus	17	0.4207	0.186	0.6368	0.3541	0.3981	0.0601	0.5445	0.2311
199	29.99	32.22	43	gi|71897175	coatomer subunit alpha [Gallus gallus]	Gallus gallus	20	0.7656	0.0653	0.8166	0.1652	0.7798	0.5683	0.8091	0.6528
200	29.9	29.9	70	gi|52138659	guanine nucleotide-binding protein subunit beta-2-like 1 [Gallus gallus]	Gallus gallus	24	1.0375	0.7862	1.1482	0.5673	0.8091	0.7144	0.9036	0.2265
201	29.87	56.44	91.9	gi|45382083	tropomyosin beta chain [Gallus gallus]	Gallus gallus	53	2.355	0.0021	2.8054	0	1.9231	0.0364	2.3335	0.0008
202	29.84	30.54	44.1	gi|71895483	lysine--tRNA ligase [Gallus gallus]	Gallus gallus	17	0.912	0.4179	0.9462	0.5759	0.9204	0.1465	0.955	0.2768
203	29.6	31.8	35.4	gi|513225677	PREDICTED: alpha-2-macroglobulin-like protein 1-like [Gallus gallus]	Gallus gallus	17	9.2045	0	8.3946	0	5.2481	0	5.2	0
204	29.57	30.17	76.7	gi|480354971	acetyl-CoA acetyltransferase, mitochondrial [Gallus gallus]	Gallus gallus	22	1.9409	0.0054	1.8365	0.0091	1.3305	0.0644	1.2823	0.0785
205	29.48	29.93	48.6	gi|60592998	succinyl-CoA:3-ketoacid-coenzyme A transferase 1, mitochondrial [Gallus gallus]	Gallus gallus	16	0.912	0.7492	1.2246	0.1682	0.8872	0.2513	1.2023	0.5858
206	29.47	30.21	57.4	gi|57529674	far upstream element-binding protein 1 [Gallus gallus]	Gallus gallus	16	0.8017	0.419	0.912	0.5392	0.5395	0.0875	0.6368	0.3266
207	29.35	29.46	53.7	gi|513177075	PREDICTED: heterogeneous nuclear ribonucleoprotein U, partial [Gallus gallus]	Gallus gallus	21	0.8551	0.8406	0.7178	0.4678	0.9908	0.6146	0.8166	0.6274
208	29.31	29.57	55.8	gi|513196353	PREDICTED: 4-trimethylaminobutyraldehyde dehydrogenase [Gallus gallus]	Gallus gallus	18	1.4588	0.258	2.0137	0.0508	0.8395	0.981	1.1695	0.2939
209	29.22	29.44	76.4	gi|148225102	myosin regulatory light chain 2B, cardiac muscle isoform [Gallus gallus]	Gallus gallus	26	0.0592	0.254	2.2909	0.0037	0.0679	0.241	3.6644	0.0015
210	29.08	34.05	48.3	gi|60302800	heat shock 70 kDa protein 4L [Gallus gallus]	Gallus gallus	21	0.5058	0.0041	0.7047	0.0354	0.4446	0.0029	0.6486	0.0862
211	29.05	29.09	79.8	gi|45384222	heat shock protein beta-1 [Gallus gallus]	Gallus gallus	24	0.9036	0.4375	1.1482	0.1863	0.6792	0.2036	0.879	0.3529
212	29.01	30.55	39.8	gi|45382303	complement C3 precursor [Gallus gallus]	Gallus gallus	21	3.4041	0.003	3.1623	0.0021	2.2284	0	2.0324	0.0003
213	28.7	29.51	60.5	gi|308081909	40S ribosomal protein SA [Gallus gallus]	Gallus gallus	19	0.7112	0.1693	0.9638	0.4115	0.5754	0.0563	0.8017	0.1369
214	28.63	29.26	51.2	gi|513210248	PREDICTED: aldehyde dehydrogenase, mitochondrial isoform X3 [Gallus gallus]	Gallus gallus	21	1.0568	0.4651	1.1066	0.3876	1.0568	0.5172	1.0965	0.4742
215	28.6	28.81	75	gi|129270064	ribosomal protein S3A [Gallus gallus]	Gallus gallus	18	0.3076	0.2468	0.6194	0.2549	0.2228	0.1898	0.5248	0.0361
216	28.57	29.13	50.6	gi|513207193	PREDICTED: LOW QUALITY PROTEIN: myotilin [Gallus gallus]	Gallus gallus	19	1.4859	0.0491	1.7061	0.0008	1.3932	0.0708	1.5849	0.0011
217	28.37	29.49	56.3	gi|45384386	gelsolin precursor [Gallus gallus]	Gallus gallus	25	1.9588	0.0001	1.6444	0.0007	1.3677	0.0045	1.1588	0.0475
218	28.26	28.44	53.8	gi|118093904	PREDICTED: glycerol-3-phosphate dehydrogenase, mitochondrial [Gallus gallus]	Gallus gallus	15	1.1376	0.6139	0.6138	0.6213	1.4723	0.1149	0.7178	0.391
219	28.16	29.14	38	gi|45383822	matrin-3 [Gallus gallus]	Gallus gallus	18	0.5152	0.0732	0.8551	0.4409	0.5546	0.7856	0.8954	0.5808
220	28.15	28.34	65.7	gi|45383173	heterogeneous nuclear ribonucleoprotein H [Gallus gallus]	Gallus gallus	18	0.6607	0.2625	0.52	0.584	0.673	0.0446	0.4966	0.2571
221	28.09	28.7	64.1	gi|45383528	actin-related protein 3 [Gallus gallus]	Gallus gallus	16	0.8954	0.2319	0.8166	0.2124	0.7656	0.5451	0.7047	0.2846
222	28.08	28.21	61.3	gi|513206786	PREDICTED: ovoinhibitor [Gallus gallus]	Gallus gallus	25	2.7797	0.0018	4.0926	0	2.8576	0.0029	3.9811	0.0003
223	27.93	28.42	44.1	gi|363728330	PREDICTED: ubiquitin carboxyl-terminal hydrolase 5 isoform 1 [Gallus gallus]	Gallus gallus	20	0.6486	0.2636	0.6138	0.2936	0.6607	0.7462	0.5495	0.6045
224	27.87	104.6	86.7	gi|45384338	tubulin beta-7 chain [Gallus gallus]	Gallus gallus	126	0.263	0.3581	0.4699	0.6066	0.2089	0.3742	0.4169	0.707
225	27.83	28.13	42	gi|57530288	prolyl endopeptidase [Gallus gallus]	Gallus gallus	16	0.8166	0.6607	0.52	0.1212	0.871	0.9583	0.5649	0.336
226	27.58	27.9	99.1	gi|56119088	parvalbumin, thymic [Gallus gallus]	Gallus gallus	21	0.673	0.267	0.6427	0.0378	0.5495	0.2343	0.5546	0.0075
227	27.41	28.58	40.5	gi|61097989	AP-2 complex subunit alpha-2 [Gallus gallus]	Gallus gallus	15	0.7586	0.9863	0.6138	0.1374	1	0.83	0.8472	0.1499
228	27.33	28.44	48.4	gi|60302842	26S proteasome non-ATPase regulatory subunit 1 [Gallus gallus]	Gallus gallus	17	1.0471	0.5155	1.028	0.9131	0.7178	0.2459	0.6607	0.0208
229	27.21	28.48	55.2	gi|118104602	PREDICTED: alpha-aminoadipic semialdehyde dehydrogenase isoform 2 [Gallus gallus]	Gallus gallus	18	0.9817	0.6736	0.8017	0.7826	1.4723	0.0585	1.1803	0.1989
230	27.15	28.57	37.5	gi|513161063	PREDICTED: alpha-2-macroglobulin isoform X4 [Gallus gallus]	Gallus gallus	17	2.5351	0.0004	2.8314	0	1.5136	0.0041	1.6749	0.0008
231	27.15	28.19	63.9	gi|71897123	septin-9 [Gallus gallus]	Gallus gallus	16	0.4285	0.2413	0.5546	0.1566	0.3767	0.251	0.4786	0.5806
232	27.09	27.3	48.8	gi|513179326	PREDICTED: trifunctional enzyme subunit beta, mitochondrial isoform X3 [Gallus gallus]	Gallus gallus	17	3.4995	0.0001	3.4995	0	3.0761	0	3.0479	0
233	26.83	27.25	74.4	gi|482845617	aldo-keto reductase family 1, member B10 (aldose reductase) [Gallus gallus]	Gallus gallus	18	1.3428	0.645	1.3062	0.4577	1	0.4194	0.9817	0.2207
234	26.75	27.7	57.3	gi|60302768	septin-7 [Gallus gallus]	Gallus gallus	15	0.6194	0.0444	0.5808	0.1313	0.879	0.8022	0.8241	0.8626
235	26.3	26.53	41.8	gi|513198628	PREDICTED: nexilin isoformX1 [Gallus gallus]	Gallus gallus	18	0.3281	0.0002	0.3251	0.0002	0.3311	0.0003	0.3105	0.0001
236	26.05	26.58	57.7	gi|45382981	adenylosuccinate lyase [Gallus gallus]	Gallus gallus	14	0.6546	0.0937	0.787	0.5478	0.6026	0.0106	0.7244	0.1412
237	25.99	28.17	66.4	gi|45383766	L-lactate dehydrogenase B chain [Gallus gallus]	Gallus gallus	19	1.2134	0.1713	0.8872	0.8656	1.2706	0.0781	0.9204	0.5675
238	25.91	26.09	91.5	gi|45382979	destrin [Gallus gallus]	Gallus gallus	13	0.5649	0.4449	0.5297	0.7186	0.4613	0.0153	0.4169	0.0564
239	25.76	26.19	39.1	gi|61098410	26S proteasome non-ATPase regulatory subunit 2 [Gallus gallus]	Gallus gallus	14	0.5546	0.1367	0.6026	0.4221	0.6194	0.1578	0.631	0.2613
240	25.46	25.78	43.2	gi|71897293	2-oxoglutarate dehydrogenase, mitochondrial [Gallus gallus]	Gallus gallus	14	3.6983	0.0025	4.529	0.0006	1.888	0.0425	2.3768	0.0057
241	25.39	25.94	66.8	gi|57530120	ADP/ATP translocase 1 [Gallus gallus]	Gallus gallus	17	14.3219	0.0044	11.9124	0.0056	6.1376	0.0151	4.9204	0.0215
242	25.38	25.53	44.6	gi|45383706	mimecan precursor [Gallus gallus]	Gallus gallus	15	1.3062	0.0792	1.4588	0.0188	1.2134	0.1818	1.3552	0.0851
243	25.35	30.47	71.2	gi|513237884	PREDICTED: neuroblast differentiation-associated protein AHNAK-like, partial [Gallus gallus]	Gallus gallus	22	2.0324	0.0008	1.8707	0.0016	1.4859	0.0924	1.3677	0.2036
244	25.29	26.03	55.3	gi|86129508	calcium/calmodulin-dependent protein kinase type II delta chain [Gallus gallus]	Gallus gallus	15	0.8551	0.6138	1.1169	0.4992	0.863	0.4664	1.1169	0.4904
245	25.28	26.1	44.6	gi|71895355	arginine--tRNA ligase, cytoplasmic [Gallus gallus]	Gallus gallus	14	0.912	0.541	0.9817	0.8003	0.5649	0.0234	0.631	0.028
246	25.23	25.79	54.6	gi|50745031	PREDICTED: protein disulfide-isomerase A6 isoform 2 [Gallus gallus]	Gallus gallus	22	0.5808	0.0712	0.3664	0.0109	0.5598	0.0557	0.3251	0.0074
247	25.19	25.54	57.5	gi|57529797	long-chain specific acyl-CoA dehydrogenase, mitochondrial [Gallus gallus]	Gallus gallus	17	2.466	0.0001	2.3121	0.0001	1.977	0.0157	1.8535	0.0135
248	25.01	25.86	58.6	gi|57530433	fumarate hydratase, mitochondrial [Gallus gallus]	Gallus gallus	18	1.9055	0.0154	1.5276	0.0281	1.8365	0.0165	1.4997	0.0301
249	25.01	25.21	52.2	gi|513188218	PREDICTED: methylmalonate-semialdehyde dehydrogenase [acylating], mitochondrial isoform X1 [Gallus gallus]	4.94184e+06	14	1.3804	0.0692	1.3932	0.0049	1.0666	0.6353	1.0471	0.0723
250	24.7	25.67	55.8	gi|57525400	60S ribosomal protein L3 [Gallus gallus]	Gallus gallus	15	0.5649	0.0127	0.8472	0.3892	0.7047	0.1434	1.1482	0.6794
251	24.69	27.34	35.5	gi|71896747	general vesicular transport factor p115 [Gallus gallus]	Gallus gallus	18	0.3048	0.0233	0.1837	0.0633	0.278	0.0015	0.1803	0.0102
252	24.62	24.87	44.3	gi|57530180	plastin-3 [Gallus gallus]	Gallus gallus	13	1.6749	0.9649	1.8197	0.56	1.1912	0.2674	1.4454	0.296
253	24.58	25.04	59.1	gi|71897021	dihydrolipoyl dehydrogenase, mitochondrial [Gallus gallus]	Gallus gallus	15	1.8535	0.0293	2.208	0.0051	1.7061	0.0511	2.0324	0.009
254	24.52	24.73	73.8	gi|71895095	40S ribosomal protein S3 [Gallus gallus]	Gallus gallus	15	0.9638	0.5974	0.9204	0.4288	0.7798	0.4695	0.7112	0.4075
255	24.42	27.16	69	gi|60302824	heterogeneous nuclear ribonucleoprotein H3 [Gallus gallus]	Gallus gallus	20	0.6427	0.0477	0.6668	0.2948	0.7656	0.2932	0.8017	0.9382
256	24.41	24.59	69.4	gi|60302808	UDP-glucose 6-dehydrogenase [Gallus gallus]	Gallus gallus	19	1.028	0.9999	1.028	0.9123	1.0471	0.8862	1.028	0.9743
257	24.37	144.58	56.9	gi|45382109	myosin heavy chain, cardiac muscle isoform [Gallus gallus]	Gallus gallus	134	0.2858	0.1758	0.2704	0.0706	0.2831	0.1792	0.2911	0.1089
258	24.3	24.33	91.3	gi|50800573	PREDICTED: 60S acidic ribosomal protein P2 [Gallus gallus]	Gallus gallus	20	0.863	0.7355	0.8017	0.538	0.7798	0.9067	0.7244	0.864
259	24.28	24.67	64.8	gi|57529874	26S protease regulatory subunit S10B [Gallus gallus]	Gallus gallus	12	1.0471	0.9651	1.0666	0.6433	0.9908	0.9349	1.0186	0.7135
260	24.23	26.06	22.8	gi|513164434	PREDICTED: ADP-ribosylhydrolase like 1 isoform X3 [Gallus gallus]	Gallus gallus	13	0.879	0.4339	0.9638	0.6263	0.929	0.9102	1.028	0.8488
261	24.19	25.03	33.5	gi|513164583	PREDICTED: tripeptidyl-peptidase 2 isoform X4 [Gallus gallus]	Gallus gallus	12	0.2754	0.0441	0.3467	0.0283	0.3837	0.0708	0.52	0.2476
262	24.16	48.24	45.5	gi|45384060	myosin-11 [Gallus gallus]	Gallus gallus	30	1.4588	0.4005	4.0551	0.0116	0.5105	0.1557	1.4322	0.067
263	24.1	26.6	36	gi|71895651	116 kDa U5 small nuclear ribonucleoprotein component [Gallus gallus]	Gallus gallus	14	0.6026	0.0276	0.7311	0.2661	0.6194	0.0802	0.7178	0.1487
264	24.07	34.22	94.6	gi|126165290	hemoglobin subunit epsilon [Gallus gallus]	Gallus gallus	29	0.6668	0.5785	0.787	0.7209	1.1912	0.7415	1.406	0.5941
265	24.04	24.72	48.8	gi|45384348	aspartate aminotransferase, cytoplasmic [Gallus gallus]	Gallus gallus	16	3.6644	0.0005	3.4041	0.0002	2.6792	0.0024	2.3988	0.0034
266	23.98	23.98	74.5	gi|45384092	troponin C, slow skeletal and cardiac muscles [Gallus gallus]	Gallus gallus	15	0.0752	0.0899	0.278	0.0016	0.0581	0.0866	0.2535	0.001
267	23.9	24.55	43.9	gi|57524951	DNA replication licensing factor MCM2 [Gallus gallus]	Gallus gallus	12	1.556	0.3395	1.4859	0.3912	1.0765	0.9071	0.9036	0.6551
268	23.86	33.79	89.8	gi|55741594	14-3-3 protein theta [Gallus gallus]	Gallus gallus	29	0.8318	0.2803	0.6252	0.1747	0.955	0.9353	0.7178	0.4036
269	23.73	24.32	48.8	gi|132626770	heterogeneous nuclear ribonucleoprotein R [Gallus gallus]	Gallus gallus	16	0.9376	0.3812	1.028	0.7453	0.863	0.3438	0.9376	0.734
270	23.37	24.62	34	gi|513164679	PREDICTED: importin-5 isoform X6 [Gallus gallus]	Gallus gallus	18	0.9204	0.4169	0.5012	0.0516	2.1677	0.3398	1.2942	0.5236
271	23.29	23.74	50.4	gi|71895387	inosine-5'-monophosphate dehydrogenase 2 [Gallus gallus]	Gallus gallus	14	0.9204	0.6335	1.0965	0.2902	0.8166	0.7033	0.9727	0.3331
272	23.28	27.92	84.5	gi|52138655	hemoglobin subunit alpha-A [Gallus gallus]	Gallus gallus	40	1.1376	0.5399	1.3183	0.1663	1.6596	0.153	2.208	0.0457
273	23.22	24.47	42.7	gi|45384156	vigilin [Gallus gallus]	Gallus gallus	15	0.4446	0.0052	0.2992	0.0017	0.631	0.0259	0.4325	0.0243
274	23.2	23.53	54.1	gi|45384432	26S protease regulatory subunit 4 [Gallus gallus]	Gallus gallus	13	1.1588	0.8116	0.7943	0.6839	1.0666	0.9562	0.7586	0.7684
275	23.18	24.32	46.5	gi|45383139	structural maintenance of chromosomes protein 3 [Gallus gallus]	Gallus gallus	11	0.7311	0.7964	0.7656	0.8088	0.4093	0.1752	0.4571	0.1444
276	23.12	23.21	68.8	gi|57529969	eukaryotic translation initiation factor 2 subunit 1 [Gallus gallus]	Gallus gallus	15	0.7943	0.6697	0.8551	0.3123	0.5649	0.3883	0.6194	0.1437
277	23.11	24.52	44.1	gi|71896565	DEAH (Asp-Glu-Ala-His) box polypeptide 15 [Gallus gallus]	Gallus gallus	15	0.4875	0.2502	0.597	0.0662	0.7244	0.3596	0.9638	0.5178
278	23.06	25.63	29	gi|513179838	PREDICTED: CAD protein [Gallus gallus]	Gallus gallus	13	0.5445	0.0089	0.3281	0.0006	0.9204	0.9477	0.6138	0.1615
279	22.88	29.06	56.7	gi|45383183	dihydropyrimidinase-related protein 3 [Gallus gallus]	Gallus gallus	20	0.4742	0.045	0.492	0.0945	0.4487	0.038	0.4571	0.0837
280	22.86	22.86	92.5	gi|46048435	16 kDa beta-galactoside-binding lectin [Gallus gallus]	Gallus gallus	15	0.6427	0.9086	0.7047	0.941	0.4875	0.269	0.5346	0.2311
281	22.82	24.21	61.1	gi|57530355	malate dehydrogenase, cytoplasmic [Gallus gallus]	Gallus gallus	21	3.5318	0.0542	4.6989	0.0056	1.5136	0.0399	1.9231	0.0084
282	22.8	22.9	50.3	gi|57530409	cytosolic non-specific dipeptidase [Gallus gallus]	Gallus gallus	15	0.6668	0.2365	0.5598	0.0101	0.7656	0.3552	0.7047	0.1937
283	22.79	22.94	68	gi|310750374	pyruvate dehydrogenase E1 component subunit beta, mitochondrial [Gallus gallus]	Gallus gallus	14	1.977	0.0119	2.0893	0.0047	1.7061	0.0106	1.8365	0.008
284	22.68	23.45	53.7	gi|57530009	nucleosome assembly protein 1-like 4 [Gallus gallus]	Gallus gallus	13	0.4875	0.0896	0.5916	0.1202	0.492	0.081	0.5702	0.1087
285	22.67	22.86	38	gi|57530557	major vault protein [Gallus gallus]	Gallus gallus	15	0.6026	0.0936	0.5808	0.035	0.5598	0.0401	0.5346	0.0445
286	22.63	22.92	60.4	gi|118102574	PREDICTED: prolargin [Gallus gallus]	Gallus gallus	16	1.6904	0.0116	1.4723	0.0619	1.4191	0.0199	1.2589	0.046
287	22.61	24.46	76.4	gi|50053682	stathmin [Gallus gallus]	Gallus gallus	16	0.2559	0.2008	0.2831	0.0841	0.2089	0.1225	0.2443	0.0023
288	22.59	23.98	77.6	gi|461496478	40S ribosomal protein S2 [Gallus gallus]	Gallus gallus	13	2.421	0.0289	3.1915	0.0147	1.0375	0.9352	1.3804	0.1266
289	22.42	23.33	70.3	gi|513158882	PREDICTED: histone H2B 1/2/3/4/6-like [Gallus gallus]	Gallus gallus	26	0.6792	0.8246	0.5495	0.2894	0.8166	0.3176	0.6546	0.0363
290	22.21	23.11	42.4	gi|363743079	PREDICTED: ATP synthase subunit b, mitochondrial [Gallus gallus]	Gallus gallus	19	3.6644	0	3.8019	0	2.3121	0.0002	2.3768	0.0001
291	22.12	22.47	51.5	gi|513175882	PREDICTED: angiotensinogen isoform X6 [Gallus gallus]	Gallus gallus	13	2.6303	0.0019	1.8707	0.004	1.7701	0.0013	1.2706	0.1738
292	22.1	22.24	100	gi|45382067	troponin C, skeletal muscle [Gallus gallus]	Gallus gallus	30	2.3988	0.0003	3.1333	0.0002	1.6444	0.0021	2.208	0.0017
293	22.06	22.11	70.1	gi|86129578	peroxiredoxin-6 [Gallus gallus]	Gallus gallus	13	1.0568	0.6422	0.929	0.7481	1.1376	0.3997	1.0093	0.4819
294	22.02	23.45	35.3	gi|513180230	PREDICTED: phosphorylase b kinase regulatory subunit alpha, skeletal muscle isoform isoform X5 [Gallus gallus]	Gallus gallus	14	0.8241	0.7183	1.4191	0.2887	1.4997	0.5614	1.9953	0.3126
295	21.88	22.97	57.6	gi|363735738	PREDICTED: collagen alpha-2(V) chain isoform X2 [Gallus gallus]	Gallus gallus	32	1.0666	0.8276	0.8551	0.6277	1.2942	0.6654	1.0093	0.9485
296	21.82	21.89	83.9	gi|45382667	transforming protein RhoA [Gallus gallus]	Gallus gallus	14	0.7178	0.5921	1.0765	0.8577	0.8318	0.6643	1.2706	0.2459
297	21.71	24.14	65.9	gi|57525156	septin-2 [Gallus gallus]	Gallus gallus	15	0.5702	0.7872	0.6138	0.8126	0.6368	0.3318	0.7244	0.4179
298	21.63	21.77	70.8	gi|45382141	capping protein (actin filament) muscle Z-line, beta isoform 1 [Gallus gallus]	Gallus gallus	16	1.1912	0.2989	0.7447	0.8191	0.673	0.7811	0.4446	0.1359
299	21.62	614.72	89	gi|165973976	myosin, heavy chain 1C, skeletal muscle (similar to human myosin, heavy chain 1, skeletal muscle, adult) [Gallus gallus]	Gallus gallus	942	0.8017	0.2125	1.0375	0.6096	0.7943	0.2604	1.028	0.727
300	21.5	21.58	51.2	gi|513180287	PREDICTED: ribose-phosphate pyrophosphokinase 1 isoform X5 [Gallus gallus]	Gallus gallus	12	0.9638	0.7764	0.7311	0.3158	0.8241	0.4595	0.5754	0.462
301	21.41	21.96	53.5	gi|302488427	Sjogren syndrome antigen B (autoantigen La) isoform 1 [Gallus gallus]	Gallus gallus	13	0.5861	0.3565	0.4786	0.1335	0.631	0.5158	0.5012	0.0527
302	21.41	21.87	46	gi|513178827	PREDICTED: 40S ribosomal protein S7 isoform X7 [Gallus gallus]	Gallus gallus	14	0.492	0.1254	0.2965	0.0248	0.5445	0.1942	0.3373	0.1529
303	21.35	21.43	88.5	gi|363746230	PREDICTED: ubiquitin thioesterase OTUB1 [Gallus gallus]	Gallus gallus	13	0.9036	0.9677	1.0666	0.8992	0.6138	0.238	0.7244	0.4626
304	21.27	21.47	57.9	gi|475808547	fetuin-B precursor [Gallus gallus]	Gallus gallus	17	2.9376	0.1478	4.2855	0.011	1.1912	0.2968	1.7865	0.0626
305	21.25	22.47	43.3	gi|71895729	glycogen phosphorylase, brain form [Gallus gallus]	Gallus gallus	24	3.4674	0.0387	4.0926	0.2047	3.4041	0.0162	4.0926	0.082
306	21.03	21.34	33.1	gi|45383053	ATP-dependent RNA helicase DDX1 [Gallus gallus]	Gallus gallus	13	1.1695	0.9436	1.6444	0.0805	1.1695	0.7837	1.556	0.0871
307	21	22.23	43.8	gi|57528712	hypoxia up-regulated protein 1 precursor [Gallus gallus]	Gallus gallus	11	0.879	0.2603	0.6607	0.1703	0.7516	0.2262	0.5546	0.1401
308	20.99	22.79	48.1	gi|57530020	coatomer subunit beta [Gallus gallus]	Gallus gallus	16	0.5248	0.0427	0.5346	0.0118	0.5649	0.3338	0.5754	0.1475
309	20.95	22.29	38.8	gi|45382795	Golgi apparatus protein 1 precursor [Gallus gallus]	Gallus gallus	12	0.3076	0.007	0.4207	0.0274	0.3945	0.0075	0.492	0.0508
310	20.83	21.13	51	gi|57530789	thioredoxin domain-containing protein 5 precursor [Gallus gallus]	Gallus gallus	15	0.6138	0.0365	0.4169	0.023	0.5346	0.0078	0.3565	0.0014
311	20.75	21.28	67.3	gi|71895681	electron-transfer-flavoprotein, alpha polypeptide [Gallus gallus]	Gallus gallus	13	1.3428	0.0345	1.5136	0.0418	1.0666	0.2551	1.1912	0.3007
312	20.66	20.74	57.8	gi|45383996	nucleophosmin [Gallus gallus]	Gallus gallus	13	1.1376	0.8956	0.929	0.1173	0.7727	0.9283	0.6668	0.2288
313	20.6	21.63	36.4	gi|45383688	DNA damage-binding protein 1 [Gallus gallus]	Gallus gallus	14	1.1482	0.2288	1.0186	0.4219	1.3062	0.2985	1.1272	0.4651
314	20.5	21.99	32.6	gi|513238173	PREDICTED: microtubule-actin cross-linking factor 1, partial [Gallus gallus]	Gallus gallus	13	0.4699	0.4766	0.3251	0.1929	0.7943	0.6312	0.4966	0.1946
315	20.45	20.68	62.1	gi|45384300	tropomodulin-1 [Gallus gallus]	Gallus gallus	15	0.5012	0.0031	0.6368	0.0143	0.6486	0.0333	0.8241	0.1514
316	20.43	21.16	40.1	gi|46048792	catenin beta-1 [Gallus gallus]	Gallus gallus	12	1.5417	0.4834	1.1912	0.7812	0.7586	0.7819	0.5346	0.4142
317	20.39	53.16	70.6	gi|74048411	eukaryotic translation elongation factor 1 alpha 2 [Gallus gallus]	Gallus gallus	48	2.0512	0.0124	1.7865	0.0146	2.1086	0.0412	1.8197	0.0422
318	20.36	20.36	51.2	gi|50731694	PREDICTED: 2,4-dienoyl-CoA reductase, mitochondrial [Gallus gallus]	Gallus gallus	13	2.0701	0.0011	2.2909	0.0006	1.556	0.0055	1.7219	0.0026
319	20.32	20.45	48.8	gi|71896903	hsc70-interacting protein [Gallus gallus]	Gallus gallus	11	0.7727	0.1219	0.6982	0.1237	0.597	0.0259	0.5395	0.0223
320	20.29	20.6	30.4	gi|195539501	inter-alpha-trypsin inhibitor heavy chain H2 precursor [Gallus gallus]	Gallus gallus	15	1.2823	0.8597	0.912	0.8819	1.4588	0.4843	0.9908	0.8487
321	20.28	20.72	27.6	gi|113206144	calpain-1 catalytic subunit [Gallus gallus]	Gallus gallus	11	0.9727	0.9833	0.6855	0.4574	0.9908	0.947	0.673	0.3982
322	20.22	20.49	53.5	gi|363738693	PREDICTED: cAMP-dependent protein kinase type II-alpha regulatory subunit [Gallus gallus]	Gallus gallus	10	1.2823	0.5134	1.0375	0.936	1.2589	0.5907	1.0186	0.9861
323	20.21	21.28	42.6	gi|71896465	programmed cell death 6-interacting protein [Gallus gallus]	Gallus gallus	14	0.4966	0.1033	1.028	0.7037	0.863	0.8165	1.8535	0.1984
324	20.21	20.28	26.3	gi|293597548	calcium channel, voltage-dependent, alpha 2/delta subunit 1 preproprotein [Gallus gallus]	Gallus gallus	13	1.7061	0.0127	1.4191	0.0171	1.4191	0.0321	1.1695	0.0585
325	20.2	55.85	62.2	gi|47604960	heat shock cognate protein HSP 90-beta [Gallus gallus]	Gallus gallus	37	0.4875	0.2449	0.3802	0.023	0.4742	0.2503	0.3532	0.0527
326	20.1	20.33	75.9	gi|71897167	proteasome subunit alpha type-5 [Gallus gallus]	Gallus gallus	17	0.7379	0.606	0.6427	0.4536	0.631	0.3679	0.5495	0.2115
327	20.05	20.16	76.4	gi|475807703	enoyl-CoA hydratase, mitochondrial precursor [Gallus gallus]	Gallus gallus	12	1.0965	0.6027	1.4191	0.3704	1.0186	0.6431	1.3062	0.4001
328	20.03	22.62	64.3	gi|71895845	non-POU domain-containing octamer-binding protein [Gallus gallus]	Gallus gallus	17	1.0666	0.2471	0.787	0.271	0.9036	0.4081	0.6194	0.2781
329	20.01	21.48	67.1	gi|160358333	neo-calmodulin [Gallus gallus]	Gallus gallus	14	0.7447	0.7291	0.631	0.7852	1.6749	0.9733	1.3552	0.9087
330	19.97	20.26	74.5	gi|45382541	retinol-binding protein 4 precursor [Gallus gallus]	Gallus gallus	12	0.2399	0.1454	0.7311	0.3969	0.2188	0.1643	0.5495	0.3224
331	19.95	20.27	53	gi|513222537	PREDICTED: dihydrolipoyllysine-residue acetyltransferase component of pyruvate dehydrogenase complex, mitochondrial [Gallus gallus]	Gallus gallus	12	2.8314	0.1513	3.0479	0.1412	1.5849	0.0864	1.6596	0.0408
332	19.89	21.28	37.5	gi|118094989	PREDICTED: coatomer subunit beta' [Gallus gallus]	Gallus gallus	12	0.8954	0.4383	0.7244	0.1197	0.7447	0.3686	0.5916	0.102
333	19.85	20.07	48	gi|71896273	cold shock domain-containing protein E1 [Gallus gallus]	Gallus gallus	12	0.7586	0.4277	0.4613	0.1253	0.7112	0.7358	0.4656	0.2532
334	19.74	19.83	66.3	gi|363729530	PREDICTED: hemopexin [Gallus gallus]	Gallus gallus	13	10.3753	0.0155	7.0469	0.1094	6.792	0.001	4.0551	0.0175
335	19.72	19.9	65.6	gi|46048916	peptidyl-prolyl cis-trans isomerase FKBP3 [Gallus gallus]	Gallus gallus	12	0.8017	0.2864	0.8091	0.3337	0.8954	0.7906	0.8954	0.9405
336	19.72	19.86	55.1	gi|513233472	PREDICTED: proliferation-associated protein 2G4, partial [Gallus gallus]	Gallus gallus	14	1.2706	0.2859	0.879	0.6576	0.8318	0.7049	0.5598	0.0911
337	19.67	19.73	46.2	gi|513223400	PREDICTED: pre-B-cell leukemia transcription factor-interacting protein 1 [Gallus gallus]	Gallus gallus	11	1.0965	0.843	1.1272	0.261	1.2706	0.4215	1.3183	0.1487
338	19.63	20.02	32.9	gi|52694650	cell surface glycoprotein MUC18 precursor [Gallus gallus]	Gallus gallus	11	0.912	0.9586	0.9638	0.6153	0.7727	0.3739	0.8166	0.6621
339	19.62	20	54.8	gi|71896741	heterogeneous nuclear ribonucleoprotein D-like [Gallus gallus]	Gallus gallus	12	0.7516	0.9576	0.4246	0.0912	1.4997	0.4021	0.8017	0.3665
340	19.58	19.7	45.4	gi|60302852	fragile X mental retardation syndrome-related protein 1 [Gallus gallus]	Gallus gallus	12	0.4571	0.525	1.3183	0.2166	0.4207	0.2865	1.0765	0.2896
341	19.56	19.94	50.6	gi|118405190	coatomer subunit delta [Gallus gallus]	Gallus gallus	12	0.8318	0.4319	0.6918	0.114	1.0375	0.5921	0.8472	0.7987
342	19.5	20.76	73.2	gi|397529551	ras-related protein Rab-1A [Gallus gallus]	Gallus gallus	15	0.6026	0.17	0.5105	0.2427	0.6607	0.2871	0.5395	0.401
343	19.47	21.34	49.8	gi|45382421	kinectin [Gallus gallus]	Gallus gallus	15	0.631	0.1838	0.3908	0.1379	0.631	0.291	0.3945	0.1172
344	19.46	19.55	50.1	gi|60302740	pyruvate dehydrogenase E1 component subunit alpha, somatic form, mitochondrial precursor [Gallus gallus]	Gallus gallus	10	1.9231	0.0023	1.8707	0.0031	1.6293	0.0135	1.5849	0.0186
345	19.45	20.53	73.4	gi|124249322	prohibitin-2 [Gallus gallus]	Gallus gallus	13	2.466	0.0022	2.0324	0.0358	2.0512	0.0137	1.7865	0.0206
346	19.44	19.64	84.6	gi|513191013	PREDICTED: myozenin-1 isoform X2 [Gallus gallus]	Gallus gallus	15	2.5351	0.0081	2.9376	0.0028	2.5119	0.0004	2.9648	0
347	19.39	19.76	59.1	gi|45383117	endophilin-A2 [Gallus gallus]	Gallus gallus	11	0.4169	0.0002	0.2858	0.0003	0.5012	0.0009	0.3499	0.0012
348	19.34	19.43	52.4	gi|57525201	short-chain specific acyl-CoA dehydrogenase, mitochondrial [Gallus gallus]	Gallus gallus	11	3.0479	0.1053	4.1687	0.0047	2.8576	0.1448	3.3113	0.1184
349	19.28	25.78	74.5	gi|71895543	14-3-3 protein gamma [Gallus gallus]	Gallus gallus	22	1.1803	0.4011	1.3183	0.385	1.7219	0.3868	1.9588	0.3712
350	19.25	20.1	45.1	gi|363736327	PREDICTED: d-3-phosphoglycerate dehydrogenase [Gallus gallus]	Gallus gallus	10	0.5248	0.1371	0.7586	0.1634	0.4831	0.2102	0.7311	0.9811
351	19.17	19.4	55.3	gi|495529346	succinate-CoA ligase, ADP-forming, beta subunit [Gallus gallus]	Gallus gallus	11	2.1677	0.0371	2.0893	0.0272	2.1677	0.0094	2.1478	0.0143
352	19.16	19.17	57.3	gi|50730713	PREDICTED: ES1 protein homolog, mitochondrial isoformX2 [Gallus gallus]	Gallus gallus	11	1.1066	0.5341	1.3428	0.194	0.787	0.4128	0.955	0.9412
353	19.15	19.74	66.5	gi|513193723	PREDICTED: elongation factor 1-beta isoform X1 [Gallus gallus]	Gallus gallus	14	0.8091	0.6263	0.5058	0.036	0.7047	0.1244	0.4325	0.0017
354	19.13	20.44	33.3	gi|46048714	integrin alpha-6 precursor [Gallus gallus]	Gallus gallus	12	0.4055	0.2342	0.631	0.0249	0.7311	0.5289	1.0666	0.5882
355	19.08	19.73	38.1	gi|118085462	PREDICTED: kelch repeat and BTB (POZ) domain containing 5 [Gallus gallus]	Gallus gallus	10	0.3311	0.0293	0.4571	0.0445	0.3873	0.0598	0.4699	0.0319
356	19.05	23.56	41.1	gi|300116724	nuclear mitotic apparatus protein 1 [Gallus gallus]	Gallus gallus	9	0.7244	0.333	1.1912	0.4132	0.7311	0.3546	1.2134	0.4192
357	19.05	22.58	26.5	gi|513211404	PREDICTED: translational activator GCN1 [Gallus gallus]	Gallus gallus	13	1.2823	0.4264	1.028	0.4555	1.3932	0.2522	1.1066	0.2718
358	18.98	19.13	38.2	gi|383387814	neural cell adhesion molecule 1 isoform 1 precursor [Gallus gallus]	Gallus gallus	10	0.7112	0.2714	0.492	0.3918	0.8551	0.7644	0.5649	0.7106
359	18.96	19.6	17.6	gi|46048882	versican core protein precursor [Gallus gallus]	Gallus gallus	13	0.2333	0.0876	0.4406	0.3143	0.5861	0.2388	0.8872	0.7545
360	18.91	21.2	47.4	gi|56710334	structural maintenance of chromosomes protein 1A [Gallus gallus]	Gallus gallus	11	0.8166	0.4586	0.7798	0.3473	0.8241	0.3762	0.7447	0.285
361	18.87	18.95	52.8	gi|363743597	PREDICTED: peptidyl-prolyl cis-trans isomerase FKBP10 isoform 1 [Gallus gallus]	Gallus gallus	15	0.4786	0.1164	0.6252	0.2469	0.5248	0.227	0.7047	0.4873
362	18.86	19.01	53	gi|513190195	PREDICTED: adenylosuccinate synthetase isozyme 1 A, partial [Gallus gallus]	Gallus gallus	11	3.7325	0.0001	2.5586	0.003	2.729	0.0016	1.8707	0.0102
363	18.86	19	48.2	gi|61098266	glutaminyl-tRNA synthetase [Gallus gallus]	Gallus gallus	14	0.6668	0.2052	1.028	0.8636	0.7586	0.792	1.1695	0.653
364	18.85	20.25	30.2	gi|513221849	PREDICTED: myomesin-3 [Gallus gallus]	Gallus gallus	9	0.3908	0.027	0.5546	0.1046	0.4055	0.0408	0.5754	0.2222
365	18.8	26.45	68.7	gi|71897163	eukaryotic initiation factor 4A-III [Gallus gallus]	Gallus gallus	15	0.7112	0.7914	0.7112	0.5528	0.7311	0.4113	0.7178	0.1565
366	18.75	19.11	55	gi|513158892	PREDICTED: histone H2A-IV-like [Gallus gallus]	Gallus gallus	17	1.028	0.8844	0.7798	0.9272	1.0375	0.6709	0.7943	0.7082
367	18.66	19.55	23.4	gi|513202440	PREDICTED: microtubule-associated protein 1A [Gallus gallus]	Gallus gallus	13	0.2655	0.1147	0.2831	0.1441	0.2729	0.0785	0.278	0.0938
368	18.66	19.11	86	gi|483968188	40S ribosomal protein S12 [Gallus gallus]	Gallus gallus	12	0.7586	0.1437	0.7178	0.3777	0.6546	0.2238	0.631	0.4512
369	18.61	18.64	65.2	gi|57530666	ADP-ribosylation factor 1 [Gallus gallus]	Gallus gallus	14	0.8395	0.9304	0.871	0.991	0.7244	0.1388	0.7516	0.096
370	18.57	18.61	65.7	gi|493795864	ATP synthase subunit gamma, mitochondrial isoform 1 [Gallus gallus]	Gallus gallus	12	2.1677	0.2825	3.3113	0.0377	0.8318	0.6767	1.3804	0.1181
371	18.55	18.83	40.1	gi|513160374	PREDICTED: branched-chain-amino-acid aminotransferase, cytosolic isoform X3 [Gallus gallus]	Gallus gallus	11	1.1695	0.7745	0.7798	0.5175	1	0.8761	0.6607	0.271
372	18.54	18.95	56.4	gi|50752381	PREDICTED: alpha-2-HS-glycoprotein [Gallus gallus]	Gallus gallus	16	3.8726	0.0265	3.1333	0.0018	1.977	0.0335	1.406	0.0269
373	18.53	18.72	52.5	gi|513170467	PREDICTED: adenylyl cyclase-associated protein 2 isoform X4 [Gallus gallus]	Gallus gallus	15	0.5152	0.3509	0.5754	0.5123	0.4529	0.1373	0.5058	0.182
374	18.44	18.53	87	gi|513214501	PREDICTED: ATP synthase subunit d, mitochondrial isoform X3 [Gallus gallus]	Gallus gallus	13	2.9376	0.0002	3.1915	0.0004	1.7219	0.0044	1.8707	0.0082
375	18.37	18.39	34.8	gi|118100855	PREDICTED: probable aminopeptidase NPEPL1 isoform X3 [Gallus gallus]	Gallus gallus	12	0.9817	0.7135	0.9376	0.9683	0.8472	0.7005	0.8166	0.4413
376	18.35	18.4	78.8	gi|71895291	40S ribosomal protein S14 [Gallus gallus]	Gallus gallus	11	0.6607	0.0847	0.6668	0.2343	0.787	0.1065	0.7943	0.2141
377	18.33	18.82	68.6	gi|71896123	NADH dehydrogenase [ubiquinone] flavoprotein 1, mitochondrial [Gallus gallus]	1.02675e+06	11	1.0965	0.2812	2.1478	0.0577	1.2246	0.5486	2.466	0.1379
378	18.33	18.33	79.8	gi|60302796	SH3 domain-binding glutamic acid-rich-like protein [Gallus gallus]	Gallus gallus	9	0.929	0.2911	1.2589	0.6438	1.1169	0.3874	1.5276	0.7455
379	18.29	18.61	42.8	gi|513235217	PREDICTED: importin subunit beta-1 isoform X1 [Gallus gallus]	Gallus gallus	12	0.9462	0.7715	0.7798	0.4026	0.787	0.9866	0.631	0.3714
380	18.27	18.72	76.3	gi|71897051	cold-inducible RNA-binding protein [Gallus gallus]	Gallus gallus	12	0.4529	0.11	0.5808	0.2135	0.3767	0.0874	0.5152	0.1676
381	18.21	18.62	61.8	gi|57525441	peptidyl-prolyl cis-trans isomerase FKBP4 [Gallus gallus]	Gallus gallus	11	1.2359	0.2423	1.6293	0.2372	0.955	0.2646	1.2589	0.3292
382	18.2	18.65	47.1	gi|71896651	alcohol dehydrogenase class-3 [Gallus gallus]	Gallus gallus	10	1	0.6964	1.3062	0.1259	1.1376	0.6182	1.3305	0.2637
383	18.18	19.04	36.8	gi|119331100	alpha-adducin [Gallus gallus]	Gallus gallus	11	0.9462	0.5221	1.2246	0.672	0.8954	0.5498	1.1912	0.7227
384	18.17	21.03	69.5	gi|513225669	PREDICTED: 26S protease regulatory subunit 8 isoform X4 [Gallus gallus]	Gallus gallus	10	0.6194	0.8311	0.4325	0.3268	0.5445	0.4669	0.3767	0.151
385	18.12	18.53	69.2	gi|47604951	ubiquitin-40S ribosomal protein S27a [Gallus gallus]	Gallus gallus	12	0.9908	0.5948	0.3499	0.0791	1.028	0.3276	0.4018	0.0605
386	18.12	18.21	42.6	gi|444741714	lumican precursor [Gallus gallus]	Gallus gallus	17	1.803	0.0051	2.1281	0.0024	1.5136	0.0163	1.7061	0.0072
387	18.11	18.29	63.5	gi|356460917	40S ribosomal protein S8 [Gallus gallus]	Gallus gallus	13	0.4018	0.0475	0.5297	0.5144	0.8166	0.3164	1.1066	0.5103
388	18.09	18.49	47.7	gi|71895709	glycine--tRNA ligase [Gallus gallus]	Gallus gallus	11	0.4699	0.0746	0.7586	0.7824	0.6855	0.2601	1.2023	0.8515
389	18.08	18.46	65.8	gi|513239679	PREDICTED: T-complex protein 1 subunit gamma, partial [Gallus gallus]	Gallus gallus	12	0.5248	0.0424	0.6252	0.481	0.3945	0.0033	0.4055	0.044
390	18.04	18.42	63	gi|513158278	PREDICTED: 40S ribosomal protein S16 isoform X3 [Gallus gallus]	Gallus gallus	12	1.0864	0.2106	1.3932	0.9282	0.7656	0.3432	0.929	0.074
391	18.01	18.01	92.5	gi|310772215	phosphatidylethanolamine-binding protein 1 [Gallus gallus]	Gallus gallus	16	1.2134	0.5012	1.1272	0.8645	0.8472	0.7183	0.7656	0.8834
392	18	18.06	62.3	gi|363747068	PREDICTED: LOW QUALITY PROTEIN: transgelin-2-like [Gallus gallus]	Gallus gallus	13	0.8954	0.8587	0.9462	0.7329	0.7798	0.5853	0.8166	0.9485
393	17.93	20	83.7	gi|52138701	cofilin-2 [Gallus gallus]	Gallus gallus	13	0.5395	0.5672	0.673	0.8713	0.4365	0.1443	0.5445	0.2686
394	17.92	18.14	50.7	gi|118086692	PREDICTED: muscle-related coiled-coil protein [Gallus gallus]	Gallus gallus	11	2.884	0.0037	2.6546	0.0009	1.9953	0.001	1.8365	0.0011
395	17.92	18.04	51.8	gi|513227132	PREDICTED: perilipin-3-like isoform X3 [Gallus gallus]	Gallus gallus	11	1.8707	0.0195	1.9055	0.0217	1.977	0.0175	2.0137	0.0211
396	17.89	18.15	48.5	gi|57524964	ruvB-like 1 [Gallus gallus]	Gallus gallus	9	1.0093	0.9809	1.0965	0.0733	0.9638	0.6535	1.0471	0.2775
397	17.86	18.32	81.4	gi|513171889	PREDICTED: myosin regulatory light chain 2, smooth muscle minor isoform-like isoform X2 [Gallus gallus]	Gallus gallus	14	0.4875	0.3152	0.7727	0.555	0.4831	0.2831	0.787	0.5489
398	17.85	18.13	39.5	gi|513191929	PREDICTED: xaa-Pro aminopeptidase 1 isoform X5 [Gallus gallus]	Gallus gallus	11	0.6252	0.7165	0.9036	0.8675	0.4487	0.1217	0.6368	0.1903
399	17.8	18.18	82.4	gi|45384260	nucleoside diphosphate kinase [Gallus gallus]	Gallus gallus	12	0.5248	0.035	0.4831	0.084	0.4786	0.1672	0.4699	0.3925
400	17.76	17.98	48.9	gi|45384108	serine/threonine-protein phosphatase 2A catalytic subunit alpha isoform [Gallus gallus]	Gallus gallus	11	0.5598	0.0911	0.955	0.6148	0.5395	0.2261	0.8091	0.8478
401	17.69	20.55	57.3	gi|363743385	PREDICTED: LOW QUALITY PROTEIN: 26S proteasome non-ATPase regulatory subunit 11 [Gallus gallus]	Gallus gallus	12	0.6855	0.3713	0.4742	0.0329	0.7379	0.4349	0.5105	0.0146
402	17.61	17.94	46.3	gi|45383884	UTP--glucose-1-phosphate uridylyltransferase [Gallus gallus]	Gallus gallus	11	1.4191	0.146	1.3183	0.0716	1.7061	0.0286	1.5996	0.0173
403	17.59	17.72	56.5	gi|478246981	serpin peptidase inhibitor, clade A (alpha-1 antiproteinase, antitrypsin), member 4 precursor [Gallus gallus]	Gallus gallus	12	0.8954	0.8534	0.4831	0.2612	0.6855	0.5563	0.3802	0.2429
404	17.55	18.22	46.4	gi|513161834	PREDICTED: mitochondrial import receptor subunit TOM70 [Gallus gallus]	Gallus gallus	12	1.0093	0.3987	1.1803	0.2142	0.871	0.6713	1.0471	0.9762
405	17.51	17.54	47.1	gi|363742430	PREDICTED: adenylyl cyclase-associated protein 1 isoform X1 [Gallus gallus]	Gallus gallus	13	0.9727	0.2968	0.8091	0.232	1.1695	0.6635	1.0093	0.7972
406	17.47	18.01	52.9	gi|55741590	aspartyl-tRNA synthetase, cytoplasmic [Gallus gallus]	Gallus gallus	12	0.2443	0.0236	0.52	0.2802	0.2805	0.0397	0.6368	0.7897
407	17.35	17.37	49.1	gi|50762391	PREDICTED: fructose-1,6-bisphosphatase isozyme 2 [Gallus gallus]	Gallus gallus	10	2.2699	0.1209	1.3677	0.1999	4.2073	0.1637	2.7797	0.1649
408	17.28	17.96	44.8	gi|513172145	PREDICTED: DNA replication licensing factor mcm4 isoform X1 [Gallus gallus]	Gallus gallus	11	0.787	0.9659	1.4191	0.4853	0.7798	0.5231	1.2706	0.7155
409	17.28	17.74	42.9	gi|50754507	PREDICTED: 26S proteasome non-ATPase regulatory subunit 6 isoform X2 [Gallus gallus]	Gallus gallus	9	0.6855	0.5634	0.5754	0.712	0.6486	0.144	0.5395	0.3545
410	17.16	17.9	51.8	gi|57529634	phenylalanyl-tRNA synthetase beta chain [Gallus gallus]	Gallus gallus	12	1.0186	0.9471	0.8551	0.9111	1.0864	0.4204	0.929	0.396
411	17	17.06	53	gi|513225031	PREDICTED: 60S ribosomal protein L10a isoform X7 [Gallus gallus]	Gallus gallus	9	0.6918	0.2842	0.8241	0.3292	0.6026	0.1495	0.7244	0.1757
412	16.95	17.28	40.1	gi|71897197	asparaginyl-tRNA synthetase, cytoplasmic [Gallus gallus]	Gallus gallus	10	0.4699	0.1493	0.5598	0.3525	0.6427	0.5187	0.787	0.9698
413	16.92	17.09	34.7	gi|45382075	protein-glutamine gamma-glutamyltransferase 2 [Gallus gallus]	Gallus gallus	10	1.6596	0.1428	1.7378	0.0439	1.9231	0.0393	2.0324	0.0252
414	16.92	17.09	31.8	gi|71897367	caprin-1 [Gallus gallus]	Gallus gallus	10	0.4786	0.0467	0.3767	0.1577	0.7379	0.5958	0.4365	0.2055
415	16.89	17.31	41.3	gi|57530702	insulin-like growth factor 2 mRNA-binding protein 3 [Gallus gallus]	Gallus gallus	9	0.7516	0.8654	1.0093	0.578	0.5598	0.6943	0.7447	0.3616
416	16.84	19.02	52	gi|513183226	PREDICTED: septin-11 isoform X2 [Gallus gallus]	Gallus gallus	15	0.6855	0.6049	0.9638	0.8497	0.7798	0.9181	1.028	0.6397
417	16.84	18.25	40.6	gi|513190117	PREDICTED: fermitin family homolog 2 isoform X7 [Gallus gallus]	Gallus gallus	11	0.3767	0.013	0.4742	0.0029	0.3631	0.0097	0.4529	0.0097
418	16.83	17.03	24.4	gi|45383790	fibulin-1 precursor [Gallus gallus]	Gallus gallus	9	0.8551	0.942	0.8551	0.6847	0.7943	0.9603	0.8241	0.7358
419	16.79	31.11	70.9	gi|513236841	PREDICTED: heterogeneous nuclear ribonucleoprotein A1 [Gallus gallus]	Gallus gallus	24	0.5058	0.0302	0.2965	0.0384	0.7943	0.4026	0.4285	0.1872
420	16.79	17.56	54.9	gi|57525483	eukaryotic translation initiation factor 2 subunit 3 [Gallus gallus]	Gallus gallus	12	0.9462	0.8139	0.597	0.4013	0.673	0.1475	0.4571	0.1599
421	16.76	18.72	35.6	gi|513210461	PREDICTED: unconventional myosin-XVIIIb isoform X11 [Gallus gallus]	Gallus gallus	13	1.0568	0.5026	0.9817	0.8444	1.0375	0.5073	0.9638	0.609
422	16.76	17.11	40.2	gi|118082912	PREDICTED: tRNA-splicing ligase RtcB homolog [Gallus gallus]	Gallus gallus	11	0.7727	0.3475	0.6026	0.063	1.3552	0.3109	1.0471	0.7718
423	16.75	16.95	52.9	gi|45383023	60S ribosomal protein L5 [Gallus gallus]	Gallus gallus	14	1.7701	0.1566	2.2284	0.0232	0.8091	0.594	1.0471	0.5277
[truncated: 2,078 more rows]

## Sheet: D14-D1(BJY)
N	Unused	Total	% Cov	Accession #	Name	Species	Peptides(95%)	119:113	PVal 119:113	121:113	PVal 121:113	119:114	PVal 119:114	121:114	PVal 121:114
[truncated: 2,501 more rows]

[truncated: 4 more sheets: ED17-ED12(Cobb), D1-ED17(Cobb), D14-D1(Cobb), NOTE]
