# Supplementary material for: Uncovering the embryonic development-related proteome and metabolome signatures in breast muscle and intramuscular fat of fast-and slow-growing chickens
Source: BMC Genomics. 2017 Oct 23;18:816. doi: 10.1186/s12864-017-4150-3 (PMC5653991; doi:10.1186/s12864-017-4150-3)
Supplement: Supplementary file 2 — Differential abundance proteins between the sequential sampling stages (XLSX 99 kb) [file 12864_2017_4150_MOESM2_ESM.xlsx]

## Sheet: ED12-ED17(BJY)
N	Unused	Total	% Cov	Accession	Protein names (full)	Official gene name	Peptides(95%)	Regulation	Fold-change(Mean)	115:118	PVal 115:118	116:118	PVal 116:118	115:117	PVal 115:117	116:117	PVal 116:117
299	21.62	614.72	89	gi|165973976	myosin, heavy chain 1C, skeletal muscle (similar to human myosin, heavy chain 1, skeletal muscle, adult) [Gallus gallus]	MYH1C	942	up	24.2017	14.5881	0.0254	19.2309	0.0224	28.3139	0.0102	34.6737	0.0091
126	39.7	40.69	82.5	gi|45382253	troponin I, fast skeletal muscle [Gallus gallus]	TNNI2	61	up	18.8343	16.4437	0.0002	18.5353	0.0001	18.8799	0.0008	21.4783	0.0004
8	164.5	165.3	89.6	gi|46048687	alpha-actinin-2 [Gallus gallus]	ACTN2	168	up	16.531	15.8489	0	17.2187	0	15.9956	0	17.0608	0
35	93.1	95.74	91.2	gi|45382323	tropomyosin alpha-1 chain [Gallus gallus]	TPM1	96	up	15.066	13.1826	0.0001	16.7494	0	13.4277	0.0002	16.9044	0
75	57.52	59.34	42.6	gi|513177613	PREDICTED: laminin subunit alpha-4 isoform X2 [Gallus gallus]	LAMA4	36	up	13.4164	11.8032	0	13.8038	0	13.0617	0	14.9969	0
346	19.44	19.64	84.6	gi|513191013	PREDICTED: myozenin-1 isoform X2 [Gallus gallus]	MYOZ1	15	up	12.3598	12.7057	0.0004	14.9969	0.0006	11.1686	0.0008	10.5682	0.0056
243	25.35	30.47	71.2	gi|513237884	PREDICTED: neuroblast differentiation-associated protein AHNAK-like, partial [Gallus gallus]	LOC101749077	22	up	11.8514	10.4713	0.0001	13.0617	0	10.5682	0.0002	13.3045	0
458	15.51	622.19	87.8	gi|45383668	myosin-3 [Gallus gallus]	MYH2	954	up	11.5173	10.4713	0.0232	10.7647	0.0205	12.4738	0.0011	12.3595	0.0009
1211	5.28	5.46	32.6	gi|240849597	collagen, type IV, alpha 2 precursor [Gallus gallus]	COL4A2	6	up	10.7979	8.091	0.0116	6.3096	0.0125	15.8489	0.0054	12.942	0.0057
315	20.45	20.68	62.1	gi|45384300	tropomodulin-1 [Gallus gallus]	TMOD1	15	up	10.2997	7.7268	0	6.1944	0.0001	14.4544	0	12.8233	0
56	72.16	73.49	41.2	gi|45384284	dystrophin [Gallus gallus]	DMD	44	up	10.245	8.8716	0	8.7096	0	12.0226	0	11.3763	0
101	47.59	47.67	65.5	gi|46093996	calsequestrin-2 precursor [Gallus gallus]	CASQ2	35	up	9.41818	8.8716	0	10.666	0	8.3176	0	9.8175	0
39	87.07	89	63.2	gi|45384434	myomesin-1 [Gallus gallus]	MYOM1	56	up	9.40053	10.4713	0	9.2045	0	9.3756	0	8.5507	0
86	52.3	52.46	99.3	gi|113206048	myosin light chain 1, skeletal muscle isoform [Gallus gallus]	MYL1	91	up	9.1084	9.2897	0.0201	11.272	0.0155	6.9183	0.0358	8.9536	0.0255
124	39.79	69.11	80	gi|55742654	heat shock 70 kDa protein [Gallus gallus]	HSPA2	60	up	8.8395	8.6298	0.0007	11.9124	0	6.0256	0.0195	8.7902	0
175	33.08	33.61	63.8	gi|513224977	PREDICTED: AMP deaminase 1 isoform X2 [Gallus gallus]	AMPD1	22	up	8.63987	9.4624	0.0026	7.7268	0.0055	9.2045	0.0117	8.1658	0.0075
171	33.37	34.23	53.1	gi|49225581	collagen alpha-1(VI) chain precursor [Gallus gallus]	COL6A1	24	up	8.57268	8.7096	0.0009	7.656	0.0025	9.9083	0.001	8.0168	0.0024
483	15.04	15.25	57.1	gi|45382065	glycine amidinotransferase, mitochondrial [Gallus gallus]	GATM	10	up	7.97363	7.5162	0.0002	8.8716	0.0002	7.1121	0.0003	8.3946	0.0002
102	47.55	47.58	81.9	gi|310772225	bridging integrator 1 [Gallus gallus]	BIN1	33	up	7.6275	7.9433	0	7.9433	0	7.2444	0	7.379	0
819	8.91	9.03	72.6	gi|45382785	beta-galactoside-binding lectin [Gallus gallus]	LGALS1	6	up	7.48115	8.0168	0.0399	11.1686	0.0092	4.4875	0.0225	6.2517	0.0065
736	10.03	10.47	53	gi|45382783	transgelin [Gallus gallus]	TAGLN	6	up	7.0647	2.3335	0.048	5.7016	0.0024	6.5464	0.0488	13.6773	0.0021
82	54.04	54.46	67.5	gi|206597436	collagen alpha-1(III) chain precursor [Gallus gallus]	COL3A1	79	up	7.04882	5.5463	0.0256	5.7016	0.0197	8.3176	0.044	8.6298	0.0401
64	67	188.14	63.4	gi|45383005	myosin-7B [Gallus gallus]	MYH7B	181	up	6.95087	6.5464	0.0029	7.5858	0.0001	6.4269	0.0003	7.2444	0.0001
548	13.38	13.76	29.3	gi|513171170	PREDICTED: protein cordon-bleu isoform X8 [Gallus gallus]	COBL	8	up	6.7409	6.6681	0.0087	8.091	0.0025	5.5976	0.013	6.6069	0.004
25	107.46	108.48	37.8	gi|94536813	basement membrane-specific heparan sulfate proteoglycan core protein precursor [Gallus gallus]	HSPG2	70	up	6.482	6.9183	0	7.1779	0	5.9704	0	5.8614	0
1150	5.74	5.77	27.6	gi|513238799	PREDICTED: [Protein ADP-ribosylarginine] hydrolase isoform X2 [Gallus gallus]	LOC426545	4	up	6.03115	6.368	0.0287	8.9536	0.0118	3.8371	0.0213	4.9659	0.0212
147	37.02	37.17	59.7	gi|513180634	PREDICTED: four and a half LIM domains protein 1 isoform X3 [Gallus gallus]	FHL1	24	up	5.30768	4.9204	0.0374	4.2073	0.0345	6.8549	0.0264	5.2481	0.0246
1034	6.38	6.41	29.2	gi|46048696	carbonic anhydrase 2 [Gallus gallus]	CA2	3	up	5.28902	4.5709	0.0236	4.3652	0.0276	6.1944	0.0154	6.0256	0.0177
283	22.79	22.94	68	gi|310750374	pyruvate dehydrogenase E1 component subunit beta, mitochondrial [Gallus gallus]	PDHB	14	up	5.22348	4.2462	0.0313	5.445	0.0239	5.3951	0.0306	5.8076	0.0297
479	15.1	15.74	35	gi|45384294	transforming growth factor-beta-induced protein ig-h3 precursor [Gallus gallus]	TGFBI	9	up	5.05888	3.4356	0.0106	3.6983	0.0097	6.3096	0.0078	6.792	0.0043
317	20.39	53.16	70.6	gi|74048411	eukaryotic translation elongation factor 1 alpha 2 [Gallus gallus]	EEF1A2	48	up	4.79638	4.2462	0.0313	4.2462	0.0054	5.445	0.0052	5.2481	0.0028
79	54.7	55.73	55.5	gi|45383738	aconitate hydratase, mitochondrial [Gallus gallus]	ACO2	35	up	4.7607	4.3652	0.0186	5.7544	0.0001	4.0926	0.018	4.8306	0.0039
265	24.04	24.72	48.8	gi|45384348	aspartate aminotransferase, cytoplasmic [Gallus gallus]	GOT1	16	up	4.4484	3.8726	0.0151	6.3096	0.0024	3.4041	0.0403	4.2073	0.0044
117	42.81	43.97	55.3	gi|50750473	PREDICTED: kelch repeat and BTB (POZ) domain containing 10 [Gallus gallus]	KBTBD10	31	up	4.27473	2.7542	0	3.5645	0	4.6989	0	6.0813	0
293	22.06	22.11	70.1	gi|86129578	peroxiredoxin-6 [Gallus gallus]	PRDX6	13	up	4.0243	4.7863	0.0006	4.6559	0.001	3.4041	0.0047	3.2509	0.0027
591	12.38	12.44	69.4	gi|513227522	PREDICTED: LOW QUALITY PROTEIN: guanidinoacetate N-methyltransferase [Gallus gallus]	GAMT	8	up	3.93607	3.5645	0.0088	2.5351	0.0243	5.8076	0.0038	3.8371	0.0092
605	12.15	12.67	34.8	gi|513172118	PREDICTED: dystrobrevin alpha isoform X7 [Gallus gallus]	DTNA	7	up	3.47895	3.3729	0.011	3.5975	0.0065	3.281	0.0337	3.6644	0.0017
440	16.02	16.93	64.9	gi|50760475	PREDICTED: probable C-_U-editing enzyme APOBEC-2 [Gallus gallus]	APOBEC2	13	up	3.3658	3.3419	0.0019	3.281	0.0007	3.4674	0.0038	3.3729	0.0017
632	11.74	12.56	37.3	gi|253970482	sarcolemma associated protein [Gallus gallus]	SLMAP	7	up	3.1898	3.3113	0.0104	3.4356	0.0083	2.9923	0.0075	3.02	0.0206
55	72.85	83.06	51.1	gi|513185705	PREDICTED: spectrin beta chain, erythrocytic isoform X1 [Gallus gallus]	SPTB	52	up	3.13338	3.1333	0	3.1333	0	3.1623	0	3.1046	0
216	28.57	29.13	50.6	gi|513207193	PREDICTED: LOW QUALITY PROTEIN: myotilin [Gallus gallus]	MYOT	19	up	3.12895	2.2284	0.002	2.355	0.0014	3.8019	0.003	4.1305	0.0057
235	26.3	26.53	41.8	gi|513198628	PREDICTED: nexilin isoformX1 [Gallus gallus]	NEXN	18	up	2.85823	2.884	0.0001	2.9107	0.0002	2.7542	0	2.884	0
174	33.18	34.03	45.9	gi|383087734	ribosome-binding protein 1 [Gallus gallus]	RRBP1	18	up	2.786	2.1677	0.0083	2.4889	0.0004	3.02	0.0009	3.4674	0.0001
364	18.85	20.25	30.2	gi|513221849	PREDICTED: myomesin-3 [Gallus gallus]	MYOM3	9	up	2.24085	1.9231	0.0109	1.9231	0.0098	2.5586	0.0134	2.5586	0.0175
65	66.33	76.87	81.8	gi|513194584	PREDICTED: LOW QUALITY PROTEIN: desmin [Gallus gallus]	DES	78	up	2.15187	1.8535	0.0058	2.0137	0.0002	2.2284	0.0006	2.5119	0.0005
417	16.84	18.25	40.6	gi|513190117	PREDICTED: fermitin family homolog 2 isoform X7 [Gallus gallus]	PLEKHC1	11	up	2.10373	1.9409	0.0127	1.9953	0.0101	2.1878	0.0073	2.2909	0.004
108	46.01	46.42	81.5	gi|513159594	PREDICTED: cytoskeleton-associated protein 4, partial [Gallus gallus]	CKAP4	29	up	2.07348	1.9409	0.004	1.9953	0.0033	2.1086	0.0003	2.2491	0.0001
157	35.4	38.11	79.1	gi|71895873	annexin A5 [Gallus gallus]	ANXA5	27	up	1.7671	1.6144	0.0023	1.6596	0.003	1.8535	0.0001	1.9409	0.0001
471	15.26	15.63	55.9	gi|392513682	guanine nucleotide-binding protein G(I)/G(S)/G(T) subunit beta-1 [Gallus gallus]	GNB1	11	up	1.7536	1.7378	0.0172	1.5996	0.0454	1.9231	0.0261	1.7539	0.0308
604	12.2	12.34	31.9	gi|118101676	PREDICTED: splicing factor 3A subunit 3 [Gallus gallus]	SF3A3	7	down	0.620325	0.6081	0.0137	0.6668	0.032	0.5754	0.0308	0.631	0.046
195	30.5	31.48	34.4	gi|513199731	PREDICTED: eukaryotic translation initiation factor 4 gamma 1 isoform X7 [Gallus gallus]	EIF4G1	17	down	0.617675	0.5598	0.0277	0.6668	0.0077	0.5649	0.0149	0.6792	0.0027
17	123.22	132.24	57.1	gi|45383035	filamin-A [Gallus gallus]	FLNA	93	down	0.611825	0.6368	0.0003	0.6486	0.0001	0.5649	0.0018	0.597	0.0021
207	29.35	29.46	53.7	gi|513177075	PREDICTED: heterogeneous nuclear ribonucleoprotein U, partial [Gallus gallus]	HNRNPU	21	down	0.601	0.6194	0.0212	0.5546	0.0101	0.6546	0.0053	0.5754	0.0124
110	45.29	45.85	71.8	gi|71895883	T-complex protein 1 subunit eta [Gallus gallus]	CCT7	38	down	0.59645	0.5248	0.0033	0.6026	0.0015	0.5916	0.0129	0.6668	0.0054
353	19.15	19.74	66.5	gi|513193723	PREDICTED: elongation factor 1-beta isoform X1 [Gallus gallus]	EEF1B2	14	down	0.5915	0.5152	0.0022	0.597	0.0125	0.5808	0.0103	0.673	0.0313
80	54.65	55.28	71	gi|57524986	stress-70 protein, mitochondrial precursor [Gallus gallus]	HSPA9	39	down	0.577725	0.6194	0.0381	0.6792	0.0442	0.4875	0.0017	0.5248	0.002
226	27.58	27.9	99.1	gi|56119088	parvalbumin, thymic [Gallus gallus]	LOC396531	21	down	0.553175	0.5395	0.0005	0.6252	0.0029	0.4831	0.0008	0.5649	0.0052
200	29.9	29.9	70	gi|52138659	guanine nucleotide-binding protein subunit beta-2-like 1 [Gallus gallus]	RACK1	24	down	0.5341	0.4656	0.0032	0.6026	0.0102	0.4656	0.0042	0.6026	0.0133
411	17	17.06	53	gi|513225031	PREDICTED: 60S ribosomal protein L10a isoform X7 [Gallus gallus]	RPL10A	9	down	0.512975	0.4786	0.0079	0.5546	0.0154	0.4742	0.0059	0.5445	0.0114
861	8.25	8.38	47.2	gi|513236368	PREDICTED: nuclear calmodulin-binding protein [Gallus gallus]	URP	4	down	0.497475	0.5808	0.0384	0.4207	0.0059	0.5754	0.0193	0.413	0.0055
330	19.97	20.26	74.5	gi|45382541	retinol-binding protein 4 precursor [Gallus gallus]	RBP4	12	down	0.49705	0.4365	0.0055	0.5297	0.0384	0.4571	0.006	0.5649	0.0067
587	12.44	12.85	79.3	gi|363739435	PREDICTED: 40S ribosomal protein S15a isoform X2 [Gallus gallus]	RPS15A	8	down	0.49395	0.4365	0.0072	0.5702	0.0115	0.4246	0.0055	0.5445	0.0156
163	34.46	34.54	69.3	gi|45384494	60S acidic ribosomal protein P0 [Gallus gallus]	RPLP0	19	down	0.483275	0.5058	0.0059	0.4786	0.0107	0.4831	0.0067	0.4656	0.0093
206	29.47	30.21	57.4	gi|57529674	far upstream element-binding protein 1 [Gallus gallus]	FUBP1	16	down	0.468475	0.3532	0.0032	0.4966	0.0007	0.4325	0.0057	0.5916	0.0006
12	138.47	140.62	48	gi|363729491	PREDICTED: LOW QUALITY PROTEIN: FRAS1-related extracellular matrix protein 2 [Gallus gallus]	FREM2	95	down	0.46825	0.5058	0.0031	0.3404	0.0015	0.6138	0.0056	0.413	0.0039
107	46.28	46.28	62.9	gi|71896353	heterogeneous nuclear ribonucleoprotein M [Gallus gallus]	HNRNPM	27	down	0.45925	0.3698	0	0.5058	0.0011	0.4169	0	0.5445	0.0003
254	24.52	24.73	73.8	gi|71895095	40S ribosomal protein S3 [Gallus gallus]	RPS3	15	down	0.451	0.3733	0.0007	0.4831	0.0015	0.413	0.0002	0.5346	0.0003
418	16.83	17.03	24.4	gi|45383790	fibulin-1 precursor [Gallus gallus]	FBLN1	9	down	0.449025	0.4325	0.0181	0.4529	0.0185	0.4365	0.0217	0.4742	0.0221
499	14.4	14.53	73.3	gi|71894959	microtubule-associated protein RP/EB family member 1 [Gallus gallus]	MAPRE1	12	down	0.444675	0.4018	0.0199	0.4831	0.0228	0.4018	0.0154	0.492	0.0056
328	20.03	22.62	64.3	gi|71895845	non-POU domain-containing octamer-binding protein [Gallus gallus]	NONO	17	down	0.444475	0.3532	0.0135	0.4406	0.0174	0.4446	0.0112	0.5395	0.0129
804	9.07	9.2	55.3	gi|57525160	ran-specific GTPase-activating protein [Gallus gallus]	RANBP1	6	down	0.43425	0.4093	0.012	0.4093	0.0202	0.4571	0.019	0.4613	0.0284
104	47.23	48.1	61.5	gi|45384000	nucleolin [Gallus gallus]	NCL	28	down	0.426875	0.5152	0	0.3733	0	0.4786	0	0.3404	0
381	18.21	18.62	61.8	gi|57525441	peptidyl-prolyl cis-trans isomerase FKBP4 [Gallus gallus]	FKBP4	11	down	0.425375	0.4571	0.0006	0.5754	0.0113	0.2992	0.0019	0.3698	0.0041
33	97.99	98.6	79.4	gi|45382453	elongation factor 2 [Gallus gallus]	EEF2	67	down	0.4182	0.4093	0	0.4656	0	0.3733	0	0.4246	0
32	103.46	104.35	77.8	gi|157954047	heat shock protein HSP 90-alpha [Gallus gallus]	HSP90AA1	65	down	0.40695	0.3597	0	0.3664	0	0.4446	0	0.4571	0
146	37.05	37.52	56.6	gi|118097631	PREDICTED: heat shock 70 kDa protein 4 isoformX2 [Gallus gallus]	HSPA4	19	down	0.3864	0.52	0.0004	0.3048	0.0006	0.4529	0.0006	0.2679	0.0011
182	31.97	32.43	73.2	gi|45383077	eukaryotic initiation factor 4A-II [Gallus gallus]	EIF4A2	21	down	0.377125	0.2582	0.0262	0.4365	0.0451	0.2938	0.0173	0.52	0.014
267	23.9	24.55	43.9	gi|57524951	DNA replication licensing factor MCM2 [Gallus gallus]	MCM2	12	down	0.3645	0.2992	0.0141	0.4365	0.0049	0.2938	0.0103	0.4285	0.0125
49	78.47	78.94	72.3	gi|54020687	elongation factor 1-alpha 1 [Gallus gallus]	EEF1A1	77	down	0.36205	0.3733	0.0184	0.3311	0.005	0.3873	0.0018	0.3565	0.0293
414	16.92	17.09	31.8	gi|71897367	caprin-1 [Gallus gallus]	CAPRIN1	10	down	0.36	0.3664	0.0008	0.2729	0.0001	0.4571	0.026	0.3436	0.0012
378	18.33	18.33	79.8	gi|60302796	SH3 domain-binding glutamic acid-rich-like protein [Gallus gallus]	SH3BGRL	9	down	0.348225	0.3597	0.0047	0.302	0.0044	0.3908	0.0146	0.3404	0.0137
312	20.66	20.74	57.8	gi|45383996	nucleophosmin [Gallus gallus]	NPM1	13	down	0.3466	0.278	0.0001	0.3733	0.0001	0.3105	0.0001	0.4246	0.0001
836	8.56	8.63	57.7	gi|57530211	hematological and neurological expressed 1 protein [Gallus gallus]	HN1	5	down	0.341475	0.4365	0.0412	0.4246	0.0239	0.2582	0.0392	0.2466	0.0229
209	29.22	29.44	76.4	gi|148225102	myosin regulatory light chain 2B, cardiac muscle isoform [Gallus gallus]	MYL10	26	down	0.329675	0.3436	0.0026	0.2168	0.0004	0.4699	0.0025	0.2884	0.0019
403	17.59	17.72	56.5	gi|478246981	serpin peptidase inhibitor, clade A (alpha-1 antiproteinase, antitrypsin), member 4 precursor [Gallus gallus]	SERPINA1	12	down	0.327375	0.278	0.0003	0.3802	0.0003	0.278	0.0002	0.3733	0.0001
135	38.53	38.53	92.2	gi|52138645	hemoglobin subunit alpha-D [Gallus gallus]	HBAD	73	down	0.3256	0.492	0	0.2466	0	0.3767	0	0.1871	0
767	9.63	9.75	23.6	gi|57524928	ubiquitin carboxyl-terminal hydrolase 10 [Gallus gallus]	USP10	6	down	0.27165	0.3133	0.0096	0.2911	0.0053	0.2489	0.0039	0.2333	0.0023
42	84.17	84.68	80.8	gi|45384370	heat shock cognate 71 kDa protein [Gallus gallus]	HSPA8	83	down	0.266775	0.2992	0	0.2051	0	0.3251	0	0.2377	0
152	36.29	54.85	87.1	gi|45384340	creatine kinase B-type [Gallus gallus]	CKB	42	down	0.26295	0.2704	0	0.2051	0	0.3251	0	0.2512	0
459	15.51	15.59	93.3	gi|47604946	thymosin, beta 4 [Gallus gallus]	TMSB4X	9	down	0.1896	0.1419	0.0002	0.2911	0.001	0.1086	0.0002	0.2168	0.0003
431	16.43	17.05	29.9	gi|71896765	vitellogenin-2 precursor [Gallus gallus]	VTG2	15	down	0.189	0.1754	0.0347	0.3802	0.0001	0.0745	0.0024	0.1259	0
16	125.27	126.05	95.4	gi|513183353	PREDICTED: alpha-fetoprotein [Gallus gallus]	AFP	117	down	0.086725	0.1236	0	0.0667	0	0.0991	0	0.0575	0
Note:For BJY, reporter tags 117/118, 115/116, 113/114, 119/121 were used for samples from ED12, ED17, D 1 and D 14, respectively

## Sheet: ED12-ED17(Cobb)
N	Unused	Total	% Cov	Accession	Protein names (full)	Official gene name	Peptides(95%)	Regulation	Fold-change(Mean)	113:116	PVal 113:116	114:116	PVal 114:116	113:115	PVal 113:115	114:115	PVal 114:115
30	95.73	97.07	96.1	gi|45382323	tropomyosin alpha-1 chain [Gallus gallus]	TPM1	97	up	99.0832	99.0832	0	99.0832	0	99.0832	0	99.0832	0
1512	2.63	2.63	60.6	gi|513237940	PREDICTED: collagen alpha-1(I) chain-like, partial [Gallus gallus]	LOC101750377	24	up	39.9114	45.7088	0.0378	40.1791	0.0387	39.0841	0.0384	34.6737	0.0393
110	39.02	39.29	73.3	gi|206597436	collagen alpha-1(III) chain precursor [Gallus gallus]	COL3A1	85	up	28.2988	33.4195	0.0049	26.3027	0.0093	29.9226	0.0021	23.5505	0.0027
459	13.28	13.28	69.9	gi|83745133	histone cluster 1, H4-VI, germinal H4 (similar to human histone cluster 1, class H4 genes) [Gallus gallus]	HIST1H46	10	up	20.798	22.9087	0.0039	16.5959	0.0104	25.8226	0.0098	17.8649	0.0274
127	35.07	35.4	77.1	gi|45382253	troponin I, fast skeletal muscle [Gallus gallus]	TNNI2	39	up	20.3468	19.7697	0	19.0546	0	21.2814	0	21.2814	0
1016	5.67	36.45	71.5	gi|513180637	PREDICTED: four and a half LIM domains protein 1 isoform X4 [Gallus gallus]	FHL1	28	up	19.2731	17.0608	0.0114	15.9956	0.0117	23.3346	0.014	20.7014	0.0144
96	42.56	42.78	44.3	gi|49225581	collagen alpha-1(VI) chain precursor [Gallus gallus]	COL6A1	34	up	16.2696	17.2187	0	15.1356	0	17.8649	0	14.8594	0
120	37.07	37.41	55.3	gi|45384382	collagen alpha-2(VI) chain precursor [Gallus gallus]	COL6A2	25	up	14.5445	20.7014	0.0001	18.197	0.0002	11.4815	0.0008	7.7983	0.0037
210	23.71	23.76	62.5	gi|113206088	protein kinase C and casein kinase substrate in neurons 3 [Gallus gallus]	PACSIN3	17	up	14.197	14.1906	0.0044	14.8594	0.0041	14.0605	0.0009	13.6773	0.0015
14	128.39	128.79	95.8	gi|71894831	actin, alpha skeletal muscle [Gallus gallus]	ACTA1	429	up	13.2752	9.3756	0.0044	14.5881	0.0042	11.272	0.0047	17.8649	0.0045
145	32.37	32.76	81.3	gi|513190300	PREDICTED: LIM domain-binding protein 3 isoform X1 [Gallus gallus]	LDB3	29	up	11.8036	12.3595	0.0004	14.9969	0	9.2897	0.0043	10.5682	0.0003
50	70.46	70.63	34.2	gi|513201432	PREDICTED: fibrillin-1 isoform X3 [Gallus gallus]	FBN1	47	up	10.349	10.4713	0	6.4269	0	14.8594	0	9.6383	0
8	165.85	166.84	86.9	gi|46048687	alpha-actinin-2 [Gallus gallus]	ACTN2	159	up	10.2567	10.5682	0	12.8233	0	7.7268	0	9.9083	0
56	63.99	65.36	36.1	gi|45384284	dystrophin [Gallus gallus]	DMD	40	up	9.99713	10.1859	0	8.3176	0	12.0226	0.0003	9.4624	0.0003
276	19.99	20	85	gi|45384222	heat shock protein beta-1 [Gallus gallus]	HSPB1	22	up	9.86625	10.9648	0.0002	9.6383	0.0001	9.9083	0.0006	8.9536	0.0003
417	14.21	14.22	47.1	gi|118086692	PREDICTED: muscle-related coiled-coil protein [Gallus gallus]	MURC	11	up	9.63317	9.5499	0.0001	7.9433	0.0004	10.4713	0.0026	10.5682	0.0036
61	61.64	62.64	39.6	gi|513177613	PREDICTED: laminin subunit alpha-4 isoform X2 [Gallus gallus]	LAMA4	36	up	8.95322	8.3946	0	9.4624	0	8.3176	0	9.6383	0
129	34.57	34.61	70.1	gi|310772225	bridging integrator 1 [Gallus gallus]	BIN1	22	up	8.49627	9.2045	0.0002	10	0	6.9823	0.0003	7.7983	0
411	14.32	611.26	86	gi|45383668	myosin-3 [Gallus gallus]	MYH2	950	up	8.47435	6.1376	0.0134	6.4269	0.0076	10.5682	0.0053	10.7647	0.0025
422	14.08	14.15	48.8	gi|50731694	PREDICTED: 2,4-dienoyl-CoA reductase, mitochondrial [Gallus gallus]	DECR1	12	up	8.02005	8.0168	0.0089	7.0469	0.0141	9.2897	0.0099	7.7268	0.0207
232	22.05	22.06	42.8	gi|118102574	PREDICTED: prolargin [Gallus gallus]	PRELP	20	up	7.82862	8.5507	0.0031	7.4473	0.0021	8.7096	0	6.6069	0
529	11.75	11.77	44.2	gi|45382065	glycine amidinotransferase, mitochondrial [Gallus gallus]	GATM	8	up	7.48727	12.5892	0.0194	9.5499	0.0406	4.529	0.0002	3.281	0.0016
105	40.13	40.16	57.4	gi|46093996	calsequestrin-2 precursor [Gallus gallus]	CASQ2	34	up	6.95595	5.3456	0.0004	5.0582	0.0001	8.7902	0.0005	8.6298	0.0002
722	8.64	8.64	60	gi|45382785	beta-galactoside-binding lectin [Gallus gallus]	LGALS1	6	up	6.84715	8.091	0.0183	7.2444	0.0152	6.1376	0.0376	5.9156	0.0298
293	18.99	18.99	43.3	gi|55741612	lamina-associated polypeptide 2, isoform beta [Gallus gallus]	TMPO	13	up	6.13525	8.8716	0.0023	6.5464	0.0032	5.1051	0.0032	4.0179	0.0048
506	12.16	12.36	25.2	gi|57529541	heterochromatin protein 1-binding protein 3 [Gallus gallus]	HP1BP3	6	up	5.9171	9.2045	0.032	6.0813	0.0436	5.445	0.0024	2.9376	0.0392
162	30.05	31.36	58.3	gi|50750473	PREDICTED: kelch repeat and BTB (POZ) domain containing 10 [Gallus gallus]	KBTBD10	26	up	5.8171	5.9156	0.0002	6.8549	0	5.1523	0.0046	5.3456	0.0001
470	13.1	15.68	61.5	gi|76443696	voltage-dependent anion-selective channel protein 1 [Gallus gallus]	VDAC1	9	up	5.53918	6.4863	0.0246	6.4863	0.0433	4.6132	0.0098	4.5709	0.0055
463	13.2	13.56	33.7	gi|429484490	fibrinogen alpha chain isoform 1 precursor [Gallus gallus]	FGA	10	up	5.30155	4.6559	0.0361	4.8753	0.0226	5.6494	0.0106	6.0256	0.0052
212	23.5	23.57	40.4	gi|52694650	cell surface glycoprotein MUC18 precursor [Gallus gallus]	MCAM	15	up	5.2834	5.8076	0.027	5.3456	0.0222	4.8753	0.0006	5.1051	0.003
128	35	35.66	59.3	gi|118104602	PREDICTED: alpha-aminoadipic semialdehyde dehydrogenase isoform 2 [Gallus gallus]	ALDH7A1	23	up	5.24533	5.3456	0	4.7863	0	5.6494	0	5.2	0
43	78.09	79.27	52.5	gi|45384434	myomesin-1 [Gallus gallus]	MYOM1	50	up	5.14787	5.9156	0	5.8614	0	4.529	0.0001	4.2855	0
554	11.36	11.77	39.9	gi|253970482	sarcolemma associated protein [Gallus gallus]	SLMAP	7	up	4.8216	6.1944	0.0197	6.2517	0.0221	3.3729	0.0074	3.4674	0.0388
477	12.86	12.96	47.4	gi|71895853	electron transfer flavoprotein-ubiquinone oxidoreductase, mitochondrial [Gallus gallus]	ETFDH	9	up	4.77733	5.7016	0.0089	8.3176	0.002	2.0701	0.0091	3.02	0.0012
132	34.39	34.4	87.3	gi|46048903	voltage-dependent anion-selective channel protein 2 [Gallus gallus]	VDAC2	27	up	4.65177	4.4875	0.0275	5.0582	0.0031	4.4055	0.0029	4.6559	0.0013
74	52.93	53.39	52.9	gi|45383738	aconitate hydratase, mitochondrial [Gallus gallus]	ACO2	35	up	4.52973	7.2444	0	4.2073	0.0002	4.2462	0.0001	2.421	0.003
180	27.39	27.55	48	gi|513224980	PREDICTED: AMP deaminase 1 isoform X3 [Gallus gallus]	AMPD1	20	up	4.36747	7.0469	0.0001	5.2481	0.0006	2.884	0.0068	2.2909	0.0231
993	5.91	6.02	37.2	gi|459642346	reticulon-4 [Gallus gallus]	RTN4	4	up	4.3574	4.2855	0.0072	6.3096	0.0058	2.704	0.0291	4.1305	0.0194
174	28.11	28.56	45.2	gi|57529753	NADH-ubiquinone oxidoreductase 75 kDa subunit, mitochondrial [Gallus gallus]	NDUFS1	19	up	4.3316	4.9204	0.0303	4.529	0.0067	4.2462	0.036	3.6308	0.0091
139	32.98	33	36.8	gi|513229057	PREDICTED: NAD(P) transhydrogenase, mitochondrial isoform X4 [Gallus gallus]	NNT	19	up	4.27267	5.8076	0	6.2517	0	2.3768	0.0218	2.6546	0.0002
350	16.41	16.54	47.1	gi|45384300	tropomodulin-1 [Gallus gallus]	TMOD1	13	up	4.25853	2.3335	0.0073	2.8576	0.0019	5.2966	0.0049	6.5464	0.0004
331	17.01	17.04	36.7	gi|45382075	protein-glutamine gamma-glutamyltransferase 2 [Gallus gallus]	TGM2	11	up	4.1654	5.7016	0.0012	4.2462	0.0179	3.9084	0.0038	2.8054	0.016
196	25.99	26.54	65.9	gi|45384240	serpin H1 precursor [Gallus gallus]	SERPINH1	20	up	4.10725	3.6983	0.0006	3.6308	0.0004	4.529	0.0001	4.5709	0
420	14.11	14.26	46.4	gi|513190291	PREDICTED: LIM domain-binding protein 3-like [Gallus gallus]	LOC101750026	12	up	3.93763	4.2073	0.0183	4.2462	0.0093	3.5645	0.0162	3.7325	0.0003
123	36.01	36.07	77.6	gi|513209640	PREDICTED: cytochrome b-c1 complex subunit 2, mitochondrial-like isoform X5 [Gallus gallus]	UQCRC2	27	up	3.87495	3.5975	0.0017	4.2073	0.0004	3.5645	0.0268	4.1305	0.0128
657	9.6	10.64	30.2	gi|52138687	collagen alpha-1(XX) chain precursor [Gallus gallus]	COL20A1	6	up	3.70757	3.4995	0.0088	3.2509	0.0143	4.2073	0.0143	3.8726	0.0214
64	60.2	60.37	83.6	gi|46048768	alpha-enolase [Gallus gallus]	ENO1	67	up	3.70378	4.1687	0.0069	3.4674	0.0314	3.8371	0.001	3.3419	0.0026
973	6	6.43	60.6	gi|148223796	ATP synthase subunit e, mitochondrial [Gallus gallus]	ATP5I	3	up	3.64707	4.2462	0.0204	3.8019	0.0135	3.4356	0.0485	3.1046	0.0081
410	14.33	14.33	44	gi|480540352	S-formylglutathione hydrolase [Gallus gallus]	ESD	9	up	3.20728	4.3652	0.0044	3.4041	0.0199	2.8314	0.01	2.2284	0.0443
308	18.45	19.21	41.4	gi|513198628	PREDICTED: nexilin isoformX1 [Gallus gallus]	NEXN	11	up	3.02273	2.5823	0.0007	2.9107	0.0001	3.1623	0.0003	3.4356	0.0001
198	25.61	26.46	43.5	gi|71896465	programmed cell death 6-interacting protein [Gallus gallus]	PDCD6IP	17	up	2.96875	2.7542	0.0051	2.5586	0.0109	3.3113	0.0018	3.2509	0.0037
47	73.24	73.9	29.6	gi|513167276	PREDICTED: obscurin [Gallus gallus]	OBSCN	62	up	2.94408	2.9107	0	3.2509	0	2.704	0	2.9107	0
291	19.03	19.36	56.2	gi|57530433	fumarate hydratase, mitochondrial [Gallus gallus]	FH	16	up	2.67033	2.8054	0.0133	2.8054	0.0419	2.5119	0.0067	2.5586	0.0138
194	26.13	26.18	77.1	gi|57529492	3-ketoacyl-CoA thiolase, mitochondrial [Gallus gallus]	ACAA2	19	up	2.64983	2.3335	0.0042	2.8576	0.0001	2.4434	0.008	2.9648	0.0018
55	66.09	70.11	47.9	gi|513185705	PREDICTED: spectrin beta chain, erythrocytic isoform X1 [Gallus gallus]	SPTB	39	up	2.48515	2.421	0.0005	2.5823	0.0029	2.355	0.0012	2.5823	0.0037
160	30.46	32.5	29.8	gi|513190075	PREDICTED: nidogen-2, partial [Gallus gallus]	NID2	25	up	2.34555	2.6062	0.0124	2.0893	0.0041	2.5586	0.0319	2.1281	0.0017
62	60.82	71.67	78.9	gi|513194584	PREDICTED: LOW QUALITY PROTEIN: desmin [Gallus gallus]	DES	81	up	2.34448	1.977	0	2.3768	0	2.2699	0	2.7542	0
1544	2.47	2.47	52	gi|363727621	PREDICTED: 60S ribosomal protein L18a, partial [Gallus gallus]	RPL18A	2	up	2.05388	2.2284	0.0264	2.2284	0.0319	1.8707	0.0404	1.888	0.0309
63	60.27	60.43	87.2	gi|448261627	ATP synthase subunit beta, mitochondrial precursor [Gallus gallus]	ATP5B	71	up	2.04895	2.355	0.0018	2.1281	0.008	1.9588	0.0073	1.7539	0.0403
85	47.84	48.18	83.2	gi|50758110	PREDICTED: malate dehydrogenase, mitochondrial [Gallus gallus]	MDH2	37	up	1.9801	1.8707	0.0061	1.7539	0.0123	2.1677	0.0118	2.1281	0.0367
200	25.46	25.61	58.5	gi|71897021	dihydrolipoyl dehydrogenase, mitochondrial [Gallus gallus]	DLD	15	up	1.63705	1.6444	0.0186	1.6749	0.0017	1.5996	0.0481	1.6293	0.0036
18	119.29	121.86	55.2	gi|45383127	talin-1 [Gallus gallus]	TLN1	76	down	0.664175	0.6982	0.0112	0.6607	0.0499	0.6668	0.0015	0.631	0.019
84	48.39	48.72	67.9	gi|60302718	T-complex protein 1 subunit beta [Gallus gallus]	CCT2	34	down	0.621625	0.6427	0.0081	0.5861	0.0026	0.6607	0.0458	0.597	0.0161
134	33.83	34.53	52.3	gi|45384000	nucleolin [Gallus gallus]	NCL	25	down	0.5579	0.6427	0.0018	0.492	0	0.6138	0.0006	0.4831	0.0003
41	79.46	82.36	59.8	gi|513176456	PREDICTED: A-kinase anchor protein 12 isoform X6 [Gallus gallus]	AKAP12	46	down	0.5512	0.6486	0.0002	0.4365	0	0.6668	0.0041	0.4529	0.0003
265	20.56	20.58	69.4	gi|45383996	nucleophosmin [Gallus gallus]	NPM1	13	down	0.5449	0.5152	0.0103	0.492	0.0031	0.597	0.0183	0.5754	0.0053
342	16.64	16.83	31	gi|71896565	DEAH (Asp-Glu-Ala-His) box polypeptide 15 [Gallus gallus]	DHX15	9	down	0.5439	0.5105	0.0392	0.5649	0.0223	0.5248	0.026	0.5754	0.0183
58	63.2	63.39	87.7	gi|54020687	elongation factor 1-alpha 1 [Gallus gallus]	EEF1A1	66	down	0.509075	0.5058	0.0003	0.4446	0	0.5754	0.0007	0.5105	0.0001
42	78.27	78.97	75.1	gi|45382453	elongation factor 2 [Gallus gallus]	EEF2	58	down	0.50195	0.5346	0	0.4365	0	0.5754	0.0001	0.4613	0
303	18.52	18.67	48.7	gi|478246981	serpin peptidase inhibitor, clade A (alpha-1 antiproteinase, antitrypsin), member 4 precursor [Gallus gallus]	SERPINA1	11	down	0.49655	0.5546	0.0022	0.4613	0.0006	0.5297	0.0014	0.4406	0.0003
186	27	27.44	50.6	gi|118097631	PREDICTED: heat shock 70 kDa protein 4 isoformX2 [Gallus gallus]	HSPA4	19	down	0.496075	0.4365	0.0045	0.5445	0.0041	0.4487	0.0076	0.5546	0.0024
211	23.58	23.67	70.1	gi|57525441	peptidyl-prolyl cis-trans isomerase FKBP4 [Gallus gallus]	FKBP4	12	down	0.491275	0.4446	0.0052	0.5395	0.0063	0.4365	0.0045	0.5445	0.0051
89	45.43	60.55	41.6	gi|513201100	PREDICTED: talin-2 isoform X3 [Gallus gallus]	TLN2	42	down	0.474725	0.5445	0.0176	0.4613	0.0326	0.5058	0.0044	0.3873	0.0126
377	15.39	15.39	40.7	gi|45384514	heterogeneous nuclear ribonucleoprotein A/B [Gallus gallus]	HNRNPAB	11	down	0.469325	0.492	0.0056	0.4875	0.0155	0.4613	0.0111	0.4365	0.021
80	49.88	49.88	67.8	gi|71896353	heterogeneous nuclear ribonucleoprotein M [Gallus gallus]	HNRNPM	30	down	0.4591	0.4831	0.0005	0.4207	0	0.492	0.0008	0.4406	0
306	18.5	19.1	46.3	gi|118086936	PREDICTED: DNA replication licensing factor mcm4 isoform X2 [Gallus gallus]	MCM4	9	down	0.449775	0.3162	0.0002	0.5702	0.0197	0.3373	0.0024	0.5754	0.0324
579	10.87	10.87	88.9	gi|47604946	thymosin, beta 4 [Gallus gallus]	TMSB4X	7	down	0.4492	0.4786	0.0482	0.3908	0.0184	0.5105	0.0472	0.4169	0.0313
164	29.48	29.52	52.5	gi|296011017	fascin [Gallus gallus]	FSCN1	22	down	0.448075	0.4742	0.0047	0.4529	0.0012	0.4406	0.0143	0.4246	0.0008
92	43.64	43.72	71.7	gi|71896197	polyadenylate-binding protein 1 [Gallus gallus]	PABPC1	33	down	0.439725	0.4406	0.008	0.4285	0.0225	0.4613	0.0048	0.4285	0.0238
469	13.11	13.11	24.7	gi|45383790	fibulin-1 precursor [Gallus gallus]	FBLN1	8	down	0.433825	0.5248	0.0152	0.2858	0.0062	0.6026	0.0344	0.3221	0.012
258	20.74	20.95	42.8	gi|302488427	Sjogren syndrome antigen B (autoantigen La) isoform 1 [Gallus gallus]	SSB	10	down	0.410925	0.2535	0.0052	0.5445	0.0181	0.2911	0.046	0.5546	0.0249
150	31.73	31.73	92.2	gi|52138645	hemoglobin subunit alpha-D [Gallus gallus]	HBAD	59	down	0.4075	0.5012	0.0003	0.3251	0	0.4875	0.0008	0.3162	0.0008
1147	4.35	4.39	18.9	gi|57525267	importin subunit alpha-2 [Gallus gallus]	KPNA2	2	down	0.407025	0.263	0.0019	0.4365	0.0163	0.3532	0.0022	0.5754	0.0256
337	16.89	19.09	52.2	gi|71895845	non-POU domain-containing octamer-binding protein [Gallus gallus]	NONO	12	down	0.4067	0.3873	0.0154	0.4446	0.0069	0.3664	0.0176	0.4285	0.0078
24	108.29	109.54	39	gi|113206052	apolipoprotein B precursor [Gallus gallus]	APOB	63	down	0.329575	0.278	0	0.2512	0	0.4018	0	0.3873	0
149	31.94	32.18	62.7	gi|45383077	eukaryotic initiation factor 4A-II [Gallus gallus]	EIF4A2	19	down	0.325875	0.3311	0	0.3162	0.0022	0.3311	0.0003	0.3251	0.0047
783	7.94	8.23	44.7	gi|45383776	proliferating cell nuclear antigen [Gallus gallus]	PCNA	6	down	0.325375	0.3133	0.0084	0.3373	0.0039	0.3404	0.0295	0.3105	0.0073
137	33.06	55.38	82.7	gi|45384340	creatine kinase B-type [Gallus gallus]	CKB	47	down	0.3023	0.2679	0.0014	0.3532	0.0003	0.263	0.0013	0.3251	0
769	8.02	8.07	56.4	gi|57530211	hematological and neurological expressed 1 protein [Gallus gallus]	HN1	4	down	0.29855	0.3076	0.0218	0.2831	0.0131	0.3281	0.0235	0.2754	0.0141
1061	5.19	5.19	43.3	gi|513236472	PREDICTED: apolipoprotein A-II isoform X2 [Gallus gallus]	LOC100858842	4	down	0.259175	0.2466	0.0268	0.2655	0.0182	0.2466	0.0404	0.278	0.0263
381	15.26	15.42	42.5	gi|57530180	plastin-3 [Gallus gallus]	PLS3	10	down	0.247225	0.2729	0.0107	0.2489	0.0153	0.2443	0.006	0.2228	0.0214
707	8.83	8.92	24.2	gi|57529699	DNA replication licensing factor MCM6 [Gallus gallus]	MCM6	5	down	0.23595	0.2355	0.0073	0.3133	0.0014	0.1722	0.0015	0.2228	0.0007
274	20.05	20.43	59.4	gi|148225102	myosin regulatory light chain 2B, cardiac muscle isoform [Gallus gallus]	MYL10	17	down	0.20945	0.1225	0.0001	0.2421	0.0018	0.157	0.0002	0.3162	0.0014
388	15.07	17.92	79.6	gi|52138651	hemoglobin subunit pi [Gallus gallus]	HBZ	21	down	0.116775	0.1294	0.0093	0.1107	0.0008	0.1213	0.0047	0.1057	0.0002
26	103.78	104.49	89.3	gi|513183353	PREDICTED: alpha-fetoprotein [Gallus gallus]	AFP	92	down	0.098225	0.0824	0	0.0973	0	0.0973	0	0.1159	0
Note:For the Cobbs,reporter tags 115/116, 113/114, 119/121, 117/118 for samples from ED12, ED17, D 1 and D 14, respectively.

## Sheet: ED17-D1(BJY)
N	Unused	Total	% Cov	Accession #	Protein names (full)	gene name	Species	Peptides(95%)	Fold-change(Mean)	Regulation	113:115	PVal 113:115	114:115	PVal 114:115	113:116	PVal 113:116	114:116	PVal 114:116
63	68.14	68.54	72.8	gi|84619526	phosphoglucomutase-1 [Gallus gallus]	PGM1	Gallus gallus	47	3.23455	UP	4.0926	0.0065	3.0479	0.0015	3.1915	0.001	2.6062	0.0003
317	20.39	53.16	70.6	gi|74048411	eukaryotic translation elongation factor 1 alpha 2 [Gallus gallus]	EEF1A2	Gallus gallus	48	1.9415	UP	2.0512	0.0124	1.7865	0.0146	2.1086	0.0412	1.8197	0.0422
240	25.46	25.78	43.2	gi|71897293	2-oxoglutarate dehydrogenase, mitochondrial [Gallus gallus]	OGDH	Gallus gallus	14	3.12302	UP	3.6983	0.0025	4.529	0.0006	1.888	0.0425	2.3768	0.0057
120	41.14	42.96	72.1	gi|71895865	myosin-binding protein H [Gallus gallus]	MYBPH	Gallus gallus	31	4.10412	UP	4.4055	0	4.0551	0.0001	4.3251	0.0032	3.6308	0.0078
2355	1.39	1.45	20.4	gi|61098041	ribosome binding factor A (putative) [Gallus gallus]	RBFA	Gallus gallus	1	87.9023	UP	87.9023	0.0416	87.9023	0.0407	87.9023	0.0416	87.9023	0.0407
697	10.53	11.01	34.5	gi|60302804	long-chain-fatty-acid--CoA ligase 1 [Gallus gallus]	ACSL1	Gallus gallus	8	3.6821	UP	3.281	0.0125	3.8019	0.0086	3.6644	0.0307	3.9811	0.0201
344	19.46	19.55	50.1	gi|60302740	pyruvate dehydrogenase E1 component subunit alpha, somatic form, mitochondrial precursor [Gallus gallus]	PDHA1	Gallus gallus	10	1.752	UP	1.9231	0.0023	1.8707	0.0031	1.6293	0.0135	1.5849	0.0186
241	25.39	25.94	66.8	gi|57530120	ADP/ATP translocase 1 [Gallus gallus]	SLC25A4	Gallus gallus	17	9.32307	UP	14.3219	0.0044	11.9124	0.0056	6.1376	0.0151	4.9204	0.0215
153	36.03	36.46	61.7	gi|57530041	mitochondrial inner membrane protein [Gallus gallus]	IMMT	Gallus gallus	20	2.05685	UP	1.977	0.0002	2.0137	0.0001	2.1086	0.0004	2.1281	0.0002
247	25.19	25.54	57.5	gi|57529797	long-chain specific acyl-CoA dehydrogenase, mitochondrial [Gallus gallus]	ACADL	Gallus gallus	17	2.15215	UP	2.466	0.0001	2.3121	0.0001	1.977	0.0157	1.8535	0.0135
113	44.48	45.01	60.4	gi|57529753	NADH-ubiquinone oxidoreductase 75 kDa subunit, mitochondrial [Gallus gallus]	NDUFS1	Gallus gallus	29	2.30405	UP	1.7701	0.0055	1.5704	0.0154	3.2211	0.0018	2.6546	0.0041
134	38.86	39.45	66.3	gi|57524955	acyl-CoA dehydrogenase family member 9, mitochondrial [Gallus gallus]	ACAD9	Gallus gallus	21	2.38863	UP	2.9923	0.0004	2.9376	0	1.8707	0.0002	1.7539	0.0001
526	13.85	13.91	31.5	gi|513241059	PREDICTED: citrate synthase, mitochondrial [Gallus gallus]	CS	Gallus gallus	10	3.8332	UP	4.3652	0.0002	3.8019	0.0017	3.9446	0.0006	3.2211	0.0053
143	37.47	39.24	45.8	gi|513229057	PREDICTED: NAD(P) transhydrogenase, mitochondrial isoform X4 [Gallus gallus]	NNT	Gallus gallus	21	2.65992	UP	2.6303	0.001	3.1333	0.0001	2.2699	0.0005	2.6062	0.0001
53	74.24	75.82	70.9	gi|513228262	PREDICTED: ATP synthase subunit alpha, mitochondrial isoform X1 [Gallus gallus]	ATP5A1	Gallus gallus	53	3.3714	UP	3.6308	0	4.7424	0	2.2284	0	2.884	0
395	17.92	18.04	51.8	gi|513227132	PREDICTED: perilipin-3-like isoform X3 [Gallus gallus]	LOC100857433	Gallus gallus	11	1.94173	UP	1.8707	0.0195	1.9055	0.0217	1.977	0.0175	2.0137	0.0211
203	29.6	31.8	35.4	gi|513225677	PREDICTED: alpha-2-macroglobulin-like protein 1-like [Gallus gallus]	A2ML4	Gallus gallus	17	7.0118	UP	9.2045	0	8.3946	0	5.2481	0	5.2	0
374	18.44	18.53	87	gi|513214501	PREDICTED: ATP synthase subunit d, mitochondrial isoform X3 [Gallus gallus]	ATP5H	Gallus gallus	13	2.43043	UP	2.9376	0.0002	3.1915	0.0004	1.7219	0.0044	1.8707	0.0082
2355	1.39	1.45	20.4	gi|513213855	PREDICTED: ATP-binding cassette sub-family A member 10 isoform X3 [Gallus gallus]	ABCA8	Gallus gallus	1	2.28145	UP	2.704	0.0093	1.7539	0.0157	2.8314	0.0067	1.8365	0.0105
106	46.41	620.95	89.8	gi|513213292	PREDICTED: myosin-3 [Gallus gallus]	MYH1D	Gallus gallus	928	3.5118	UP	5.3456	0	5.5463	0	1.5849	0.0298	1.5704	0.0089
170	33.71	34.16	62.3	gi|513209640	PREDICTED: cytochrome b-c1 complex subunit 2, mitochondrial-like isoform X5 [Gallus gallus]	UQCRC2	Gallus gallus	23	2.24235	UP	2.4889	0.0006	2.6303	0.0001	1.8365	0.0068	2.0137	0.0008
222	28.08	28.21	61.3	gi|513206786	PREDICTED: ovoinhibitor [Gallus gallus]	SPINK5	Gallus gallus	25	3.42775	UP	2.7797	0.0018	4.0926	0	2.8576	0.0029	3.9811	0.0003
172	33.3	34.3	62.1	gi|513205157	PREDICTED: cytochrome b-c1 complex subunit 1, mitochondrial isoform X3 [Gallus gallus]	UQCRC1	Gallus gallus	30	2.59947	UP	2.6546	0.008	2.8314	0.0003	2.3768	0.0067	2.5351	0.0005
2344	1.42	3.43	18.9	gi|513204263	PREDICTED: inter-alpha-trypsin inhibitor heavy chain H3 isoform X3 [Gallus gallus]	ITIH3	Gallus gallus	3	6.75655	UP	10	0.0134	8.8716	0.0117	4.2462	0.0256	3.9084	0.0217
346	19.44	19.64	84.6	gi|513191013	PREDICTED: myozenin-1 isoform X2 [Gallus gallus]	MYOZ1	Gallus gallus	15	2.73735	UP	2.5351	0.0081	2.9376	0.0028	2.5119	0.0004	2.9648	0
123	40.54	41.12	89.8	gi|513190300	PREDICTED: LIM domain-binding protein 3 isoform X1 [Gallus gallus]	LDB3	Gallus gallus	31	3.73707	UP	4.0926	0	5.3456	0	2.3768	0.0004	3.1333	0
362	18.86	19.01	53	gi|513190195	PREDICTED: adenylosuccinate synthetase isozyme 1 A, partial [Gallus gallus]	ADSSL1	Gallus gallus	11	2.7227	UP	3.7325	0.0001	2.5586	0.003	2.729	0.0016	1.8707	0.0102
232	27.09	27.3	48.8	gi|513179326	PREDICTED: trifunctional enzyme subunit beta, mitochondrial isoform X3 [Gallus gallus]	HADHB	Gallus gallus	17	3.28075	UP	3.4995	0.0001	3.4995	0	3.0761	0	3.0479	0
72	59.05	60.82	36.1	gi|513177212	PREDICTED: laminin subunit alpha-2 [Gallus gallus]	LAMA2	Gallus gallus	40	2.02632	UP	1.9588	0.0011	2.466	0	1.6293	0.0036	2.0512	0
983	6.89	6.98	32.5	gi|513163070	PREDICTED: cystathionine beta-synthase [Gallus gallus]	CBS	Gallus gallus	5	2.42865	UP	2.3768	0.0088	2.3121	0.0152	2.5823	0.0231	2.4434	0.0083
425	16.67	17.06	63.5	gi|513162756	PREDICTED: ATP synthase subunit O, mitochondrial isoform 2 [Gallus gallus]	ATP5O	Gallus gallus	11	3.66247	UP	5.3951	0.0048	5.1523	0.0037	2.0324	0.0329	2.0701	0.0239
230	27.15	28.57	37.5	gi|513161063	PREDICTED: alpha-2-macroglobulin isoform X4 [Gallus gallus]	A2M	Gallus gallus	17	2.13875	UP	2.5351	0.0004	2.8314	0	1.5136	0.0041	1.6749	0.0008
447	15.85	17.58	24.9	gi|513161045	PREDICTED: alpha-2-macroglobulin-like protein 1-like isoform X6 [Gallus gallus]	A2ML2	Gallus gallus	7	3.41682	UP	3.7325	0.0007	4.7863	0	2.2909	0.0002	2.8576	0
114	44.02	44.38	80.6	gi|50758110	PREDICTED: malate dehydrogenase, mitochondrial [Gallus gallus]	MDH2	Gallus gallus	35	4.21405	UP	4.6989	0.0013	5.445	0.0002	3.0479	0.0001	3.6644	0
727	10.15	10.47	57.9	gi|50754987	PREDICTED: delta-sarcoglycan isoform X14 [Gallus gallus]	SGCD	Gallus gallus	5	1.79385	UP	1.8707	0.0088	2.0137	0.0088	1.5849	0.0235	1.7061	0.0412
318	20.36	20.36	51.2	gi|50731694	PREDICTED: 2,4-dienoyl-CoA reductase, mitochondrial [Gallus gallus]	DECR1	Gallus gallus	13	1.90973	UP	2.0701	0.0011	2.2909	0.0006	1.556	0.0055	1.7219	0.0026
351	19.17	19.4	55.3	gi|495529346	succinate-CoA ligase, ADP-forming, beta subunit [Gallus gallus]	SUCLA2	Gallus gallus	11	2.14312	UP	2.1677	0.0371	2.0893	0.0272	2.1677	0.0094	2.1478	0.0143
634	11.7	11.82	55.6	gi|48976033	PDZ and LIM domain protein 3 [Gallus gallus]	PDLIM3	Gallus gallus	7	2.807	UP	2.0137	0.0227	3.3419	0.0022	2.208	0.0185	3.6644	0.0016
1043	6.31	6.51	36.7	gi|487439628	dehydrogenase/reductase SDR family member 7C [Gallus gallus]	DHRS7C	Gallus gallus	5	2.88273	UP	3.1333	0.0169	2.9376	0.0127	2.8054	0.0132	2.6546	0.0105
188	30.83	30.89	56.2	gi|475808004	succinate dehydrogenase [ubiquinone] flavoprotein subunit, mitochondrial [Gallus gallus]	SDHA	1264327	18	2.44398	UP	2.355	0.0062	2.466	0.0026	2.466	0.0089	2.4889	0.0009
177	32.99	33.36	65.5	gi|46395491	PIT54 protein precursor [Gallus gallus]	PIT54	Gallus gallus	26	10.0003	UP	15.9956	0	12.4738	0	6.4269	0	5.1051	0
456	15.65	15.73	44.6	gi|46048795	vitronectin precursor [Gallus gallus]	VTN	Gallus gallus	10	2.59613	UP	2.8576	0	3.3419	0.0001	1.977	0.0183	2.208	0.0282
94	49.76	50.13	91.2	gi|46048771	adenylate kinase isoenzyme 1 [Gallus gallus]	AK1	Gallus gallus	39	2.39807	UP	2.7542	0	2.884	0	1.9953	0	1.9588	0
8	164.5	165.3	89.6	gi|46048687	alpha-actinin-2 [Gallus gallus]	ACTN2	Gallus gallus	168	1.97843	UP	1.977	0	2.3335	0	1.6444	0	1.9588	0
112	44.94	47.17	70.5	gi|45384504	sarcalumenin precursor [Gallus gallus]	SRL	Gallus gallus	40	2.33115	UP	2.1878	0.0001	2.3988	0	2.2491	0	2.4889	0
78	55.62	56.15	88.3	gi|45384486	phosphoglycerate kinase [Gallus gallus]	PGK1	Gallus gallus	49	2.1784	UP	2.3121	0	2.355	0.0001	2.0512	0	1.9953	0.0001
1543	3.56	3.83	27.4	gi|45384456	fibromodulin precursor [Gallus gallus]	FMOD	Gallus gallus	4	3.36925	UP	4.529	0.0027	3.6983	0.0032	2.9376	0.0111	2.3121	0.0166
265	24.04	24.72	48.8	gi|45384348	aspartate aminotransferase, cytoplasmic [Gallus gallus]	GOT1	Gallus gallus	16	3.03662	UP	3.6644	0.0005	3.4041	0.0002	2.6792	0.0024	2.3988	0.0034
56	72.16	73.49	41.2	gi|45384284	dystrophin [Gallus gallus]	DMD	Gallus gallus	44	1.83303	UP	1.7701	0	1.803	0	1.8535	0	1.9055	0
105	47.16	47.61	64.3	gi|45384238	trifunctional enzyme subunit alpha, mitochondrial [Gallus gallus]	HADHA	Gallus gallus	31	2.19915	UP	2.6546	0	2.1677	0	2.1878	0	1.7865	0
115	43.61	44.15	85.2	gi|45384208	L-lactate dehydrogenase A chain [Gallus gallus]	LDHA	Gallus gallus	36	4.7618	UP	6.7298	0	5.7544	0.0001	3.3419	0.0003	3.2211	0.001
13	137.81	138.35	76.5	gi|45384088	M-protein, striated muscle [Gallus gallus]	MYOM2	Gallus gallus	104	2.35685	UP	2.6546	0	3.3113	0	1.556	0	1.9055	0
6	170.81	172.05	92.9	gi|45383974	serum albumin precursor [Gallus gallus]	ALB	Gallus gallus	234	2.46483	UP	2.6062	0	2.7542	0	2.208	0	2.2909	0
79	54.7	55.73	55.5	gi|45383738	aconitate hydratase, mitochondrial [Gallus gallus]	ACO2	Gallus gallus	35	2.99832	UP	3.6644	0	3.2509	0	2.6792	0	2.3988	0
40	86.51	87.29	92.8	gi|45382961	apolipoprotein A-I preproprotein [Gallus gallus]	APOA1	Gallus gallus	96	3.04897	UP	3.5318	0	3.4995	0	2.5823	0	2.5823	0
178	32.78	33.14	65.5	gi|45382953	aspartate aminotransferase, mitochondrial precursor [Gallus gallus]	GOT2	Gallus gallus	23	2.94002	UP	2.9107	0.0002	3.2509	0.0009	2.6062	0.0003	2.9923	0.0053
97	48.9	49.63	71.4	gi|45382523	troponin T, fast skeletal muscle isoforms [Gallus gallus]	TNNT3	Gallus gallus	43	2.3543	UP	2.421	0	2.9648	0	1.803	0	2.2284	0
91	50.31	50.53	66.7	gi|45382425	vitamin D-binding protein precursor [Gallus gallus]	GC	Gallus gallus	39	1.7124	UP	1.7539	0.0008	1.5996	0.0034	1.8365	0.0005	1.6596	0.002
212	29.01	30.55	39.8	gi|45382303	complement C3 precursor [Gallus gallus]	C3	Gallus gallus	21	2.7068	UP	3.4041	0.003	3.1623	0.0021	2.2284	0	2.0324	0.0003
201	29.87	56.44	91.9	gi|45382083	tropomyosin beta chain [Gallus gallus]	TPM2	Gallus gallus	53	2.35425	UP	2.355	0.0021	2.8054	0	1.9231	0.0364	2.3335	0.0008
292	22.1	22.24	100	gi|45382067	troponin C, skeletal muscle [Gallus gallus]	TNNC2	Gallus gallus	30	2.34612	UP	2.3988	0.0003	3.1333	0.0002	1.6444	0.0021	2.208	0.0017
50	77.7	77.96	84.1	gi|448261627	ATP synthase subunit beta, mitochondrial precursor [Gallus gallus]	ATP5B	Gallus gallus	72	2.96022	UP	3.4674	0	3.5975	0	2.421	0	2.355	0
386	18.12	18.21	42.6	gi|444741714	lumican precursor [Gallus gallus]	LUM	Gallus gallus	17	1.7877	UP	1.803	0.0051	2.1281	0.0024	1.5136	0.0163	1.7061	0.0072
54	73.74	74.72	53.7	gi|430736679	sarcoplasmic/endoplasmic reticulum calcium ATPase 2 isoform 1 [Gallus gallus]	ATP2A2	Gallus gallus	68	3.02875	UP	3.3729	0.0029	3.7325	0.0001	2.355	0.0297	2.6546	0.0025
290	22.21	23.11	42.4	gi|363743079	PREDICTED: ATP synthase subunit b, mitochondrial [Gallus gallus]	ATP5F1	Gallus gallus	19	3.0388	UP	3.6644	0	3.8019	0	2.3121	0.0002	2.3768	0.0001
656	11.29	11.53	57	gi|363736402	PREDICTED: antithrombin-III [Gallus gallus]	SERPINC1	Gallus gallus	8	2.65305	UP	2.421	0.0006	2.9648	0.0052	2.421	0.0018	2.8054	0.0034
428	16.55	16.88	56.2	gi|347360902	isocitrate dehydrogenase [NAD] subunit alpha, mitochondrial [Gallus gallus]	IDH3A	NAD	11	2.39058	UP	2.1086	0.0281	2.0701	0.0489	2.729	0.0034	2.6546	0.0055
283	22.79	22.94	68	gi|310750374	pyruvate dehydrogenase E1 component subunit beta, mitochondrial [Gallus gallus]	PDHB	Gallus gallus	14	1.90223	UP	1.977	0.0119	2.0893	0.0047	1.7061	0.0106	1.8365	0.008
345	19.45	20.53	73.4	gi|124249322	prohibitin-2 [Gallus gallus]	PHB2	Gallus gallus	13	2.08403	UP	2.466	0.0022	2.0324	0.0358	2.0512	0.0137	1.7865	0.0206
2	686.91	690.24	90.6	gi|118099536	PREDICTED: myosin-3 [Gallus gallus]	MYH1F	Gallus gallus	1068	3.26412	UP	4.0926	0.0001	3.4041	0.0009	3.0479	0	2.5119	0.0008
165	34.26	34.64	50.9	gi|118088308	PREDICTED: plasminogen [Gallus gallus]	PLG	Gallus gallus	20	2.30273	UP	2.6546	0.0014	2.7797	0	1.8535	0.0068	1.9231	0.0002
394	17.92	18.14	50.7	gi|118086692	PREDICTED: muscle-related coiled-coil protein [Gallus gallus]	MURC	Gallus gallus	11	2.3426	UP	2.884	0.0037	2.6546	0.0009	1.9953	0.001	1.8365	0.0011
140	37.7	38.3	50.8	gi|71895411	coatomer subunit gamma [Gallus gallus]	COPG	Gallus gallus	22	0.449425	DOWN	0.3981	0.0224	0.492	0.001	0.4018	0.0217	0.5058	0.0027
92	50.09	50.43	84.8	gi|60302774	T-complex protein 1 subunit epsilon [Gallus gallus]	CCT5	Gallus gallus	33	0.48535	DOWN	0.4406	0.0005	0.5395	0.004	0.4365	0.0032	0.5248	0.0095
70	59.17	59.62	79.3	gi|60302718	T-complex protein 1 subunit beta [Gallus gallus]	CCT2	Gallus gallus	40	0.350725	DOWN	0.3767	0	0.2911	0.0007	0.4246	0.0001	0.3105	0.0007
310	20.83	21.13	51	gi|57530789	thioredoxin domain-containing protein 5 precursor [Gallus gallus]	TXNDC5	Gallus gallus	15	0.48045	DOWN	0.6138	0.0365	0.4169	0.023	0.5346	0.0078	0.3565	0.0014
235	26.3	26.53	41.8	gi|513198628	PREDICTED: nexilin isoformX1 [Gallus gallus]	NEXN	Gallus gallus	18	0.3237	DOWN	0.3281	0.0002	0.3251	0.0002	0.3311	0.0003	0.3105	0.0001
65	66.33	76.87	81.8	gi|513194584	PREDICTED: LOW QUALITY PROTEIN: desmin [Gallus gallus]	DES	Gallus gallus	78	0.2069	DOWN	0.133	0.0242	0.302	0	0.1247	0.0158	0.2679	0
417	16.84	18.25	40.6	gi|513190117	PREDICTED: fermitin family homolog 2 isoform X7 [Gallus gallus]	PLEKHC1	Gallus gallus	11	0.416725	DOWN	0.3767	0.013	0.4742	0.0029	0.3631	0.0097	0.4529	0.0097
108	46.01	46.42	81.5	gi|513159594	PREDICTED: cytoskeleton-associated protein 4, partial [Gallus gallus]	CKAP4	Gallus gallus	29	0.46675	DOWN	0.4742	0.0001	0.4786	0.0001	0.4529	0	0.4613	0
34	94.23	94.58	92.8	gi|50755288	PREDICTED: betaine--homocysteine S-methyltransferase 1 [Gallus gallus]	BHMT	Gallus gallus	100	0.513325	DOWN	0.5105	0	0.3698	0	0.6855	0.0001	0.4875	0
516	14.04	49.82	68.4	gi|474451712	tubulin alpha-3 chain [Gallus gallus]	TUBAL3	Gallus gallus	53	0.3257	DOWN	0.3631	0.0192	0.278	0.0045	0.3597	0.032	0.302	0.0138
46	80.81	81.47	46.7	gi|45384490	collagen alpha-1(XIV) chain precursor [Gallus gallus]	COL14A1	Gallus gallus	51	0.460825	DOWN	0.4613	0	0.5152	0	0.4055	0	0.4613	0
18	123.07	124.15	49.7	gi|45384298	nestin [Gallus gallus]	NES	Gallus gallus	102	0.066575	DOWN	0.0506	0	0.078	0	0.056	0	0.0817	0
273	23.22	24.47	42.7	gi|45384156	vigilin [Gallus gallus]	HDLBP	Gallus gallus	15	0.451825	DOWN	0.4446	0.0052	0.2992	0.0017	0.631	0.0259	0.4325	0.0243
74	57.89	58.84	77.2	gi|45383890	protein disulfide-isomerase A3 precursor [Gallus gallus]	PDIA3	Gallus gallus	41	0.48045	DOWN	0.4656	0.0001	0.4446	0.0001	0.5058	0	0.5058	0.0004
61	68.95	70.15	62.4	gi|45383562	endoplasmin precursor [Gallus gallus]	HSP90B1	Gallus gallus	48	0.3916	DOWN	0.4246	0	0.3076	0	0.4875	0	0.3467	0
347	19.39	19.76	59.1	gi|45383117	endophilin-A2 [Gallus gallus]	SH3GL1	Gallus gallus	11	0.38845	DOWN	0.4169	0.0002	0.2858	0.0003	0.5012	0.0009	0.3499	0.0012
69	60.31	67.66	73.5	gi|45382769	78 kDa glucose-regulated protein precursor [Gallus gallus]	HSPA5	Gallus gallus	49	0.483225	DOWN	0.4613	0.0016	0.5395	0.0343	0.4446	0.0002	0.4875	0.005
41	85.15	105.29	62.8	gi|45382693	myosin-9 [Gallus gallus]	MYH9	Gallus gallus	59	0.4196	DOWN	0.5754	0.0001	0.3192	0	0.5058	0	0.278	0
23	110	115.25	58.6	gi|45382679	myosin-10 [Gallus gallus]	MYH10	Gallus gallus	68	0.37855	DOWN	0.4285	0.0042	0.3631	0.0002	0.3945	0.0003	0.3281	0.0003
483	15.04	15.25	57.1	gi|45382065	glycine amidinotransferase, mitochondrial [Gallus gallus]	GATM	Gallus gallus	10	0.26135	DOWN	0.2884	0.0021	0.2965	0.002	0.2228	0.0007	0.2377	0.0007
437	16.11	16.28	68.6	gi|45382027	peptidyl-prolyl cis-trans isomerase B precursor [Gallus gallus]	PPIB	Gallus gallus	9	0.563475	DOWN	0.6081	0.0281	0.5445	0.0233	0.5861	0.0117	0.5152	0.0028
28	105.92	107.36	38.9	gi|363734923	PREDICTED: cytoplasmic dynein 1 heavy chain 1 [Gallus gallus]	DYNC1H1	Gallus gallus	66	0.5059	DOWN	0.5012	0.0038	0.5058	0.0006	0.52	0.017	0.4966	0.002
12	138.47	140.62	48	gi|363729491	PREDICTED: LOW QUALITY PROTEIN: FRAS1-related extracellular matrix protein 2 [Gallus gallus]	FREM2	Gallus gallus	95	0.302675	DOWN	0.2466	0.0026	0.2512	0.0014	0.3532	0.0251	0.3597	0.0261
194	30.51	31.14	61.6	gi|313760551	S-adenosylmethionine synthase isoform type-1 [Gallus gallus]	MAT1A	Gallus gallus	24	0.333175	DOWN	0.3192	0.0001	0.2858	0.0029	0.3873	0	0.3404	0.005
44	83.32	84.83	47.7	gi|308081891	xin actin-binding repeat-containing protein 1 [Gallus gallus]	XIRP1	Gallus gallus	46	0.3693	DOWN	0.2312	0	0.5346	0.004	0.2148	0	0.4966	0
24	109.86	111.05	91.3	gi|114326309	vimentin [Gallus gallus]	VIM	Gallus gallus	143	0.164825	DOWN	0.1514	0.0012	0.1941	0	0.1368	0.0003	0.177	0
11	138.79	141.44	41.6	gi|113206052	apolipoprotein B precursor [Gallus gallus]	APOB	Gallus gallus	85	0.24345	DOWN	0.2831	0.0079	0.2805	0.0045	0.207	0.0005	0.2032	0

## Sheet: ED17-D1(Cobb)
N	Unused	Total	% Cov	Accession #	Protein names (full)	Official gene name	Species	Peptides(95%)	Regulation	Fold-change(Mean)	119:114	PVal 119:114	121:114	PVal 121:114	119:113	PVal 119:113	121:113	PVal 121:113
166	29.43	29.7	35.2	gi|71897293	2-oxoglutarate dehydrogenase, mitochondrial [Gallus gallus]	OGDH	Gallus gallus	19	UP	2.72295	2.5351	0.0061	3.5318	0.0003	1.9409	0.0371	2.884	0.0005
93	43.61	43.61	83.5	gi|71895985	phosphoglycerate mutase 1 [Gallus gallus]	PGAM1	Gallus gallus	40	UP	2.30735	1.888	0.0296	1.8535	0.0036	2.8576	0.0179	2.6303	0.0005
289	19.12	19.42	43.1	gi|71895729	glycogen phosphorylase, brain form [Gallus gallus]	PYGB	Gallus gallus	22	UP	3.4316	2.6062	0.0203	1.888	0.0078	5.3951	0.0196	3.8371	0.0048
291	19.03	19.36	56.2	gi|57530433	fumarate hydratase, mitochondrial [Gallus gallus]	FH	Gallus gallus	16	UP	1.7733	1.6596	0.0113	1.8707	0.006	1.6749	0.0356	1.888	0.0189
219	23.28	23.47	46.4	gi|57530355	malate dehydrogenase, cytoplasmic [Gallus gallus]	MDH1	Gallus gallus	14	UP	2.3599	2.0137	0.0046	2.4889	0.0017	2.208	0.008	2.729	0.003
1211	4.05	19.27	57.1	gi|57530120	ADP/ATP translocase 1 [Gallus gallus]	SLC25A4	Gallus gallus	14	UP	14.622	18.197	0.0216	15.1356	0.0218	14.1906	0.0044	10.9648	0.0076
171	28.99	29.73	54.4	gi|57530041	mitochondrial inner membrane protein [Gallus gallus]	IMMT	Gallus gallus	18	UP	2.05337	1.7378	0.002	1.7219	0.0032	2.3988	0.0016	2.355	0.001
190	26.7	27.06	51.5	gi|57529797	long-chain specific acyl-CoA dehydrogenase, mitochondrial [Gallus gallus]	ACADL	Gallus gallus	15	UP	2.2933	2.2909	0.0002	2.7797	0.0001	1.8535	0.0005	2.2491	0.0002
248	21.09	21.3	45.9	gi|57524955	acyl-CoA dehydrogenase family member 9, mitochondrial [Gallus gallus]	ACAD9	Gallus gallus	13	UP	2.70653	1.977	0.0083	2.5119	0.0018	2.8054	0.002	3.5318	0.0006
161	30.09	62.7	68.6	gi|55742654	heat shock 70 kDa protein [Gallus gallus]	HSPA2	Gallus gallus	52	UP	2.16397	1.6596	0.0059	2.0137	0.0032	2.2284	0.0027	2.7542	0.0002
508	12.12	12.18	35.7	gi|513241059	PREDICTED: citrate synthase, mitochondrial [Gallus gallus]	CS	Gallus gallus	8	UP	2.39328	2.2909	0.0008	2.0893	0.0044	2.704	0.0017	2.4889	0.0029
60	62.63	63.42	69.3	gi|513228262	PREDICTED: ATP synthase subunit alpha, mitochondrial isoform X1 [Gallus gallus]	ATP5A1	Gallus gallus	48	UP	2.82988	2.6303	0	2.4434	0.0055	3.281	0	2.9648	0.0003
383	15.23	15.46	26.1	gi|513225677	PREDICTED: alpha-2-macroglobulin-like protein 1-like [Gallus gallus]	A2ML4	Gallus gallus	10	UP	6.38748	5.3456	0.0082	6.8549	0.0014	5.9704	0.0054	7.379	0.0009
1362	3.59	4.38	24.1	gi|513223780	PREDICTED: tropomodulin-4-like isoform X6 [Gallus gallus]	LOC100857513	Gallus gallus	4	UP	3.131	3.6983	0.0325	4.0926	0.0173	2.3121	0.0342	2.421	0.0276
504	12.18	12.22	70.8	gi|513214501	PREDICTED: ATP synthase subunit d, mitochondrial isoform X3 [Gallus gallus]	ATP5H	Gallus gallus	7	UP	2.10107	2.4889	0.0151	2.6546	0.0056	1.5704	0.0479	1.6904	0.017
177	27.62	28.44	53.9	gi|513205157	PREDICTED: cytochrome b-c1 complex subunit 1, mitochondrial isoform X3 [Gallus gallus]	UQCRC1	Gallus gallus	20	UP	3.63738	2.466	0.004	2.3768	0.0159	4.9204	0.0003	4.7863	0.0001
3	265.84	266.17	58	gi|513195515	PREDICTED: nebulin [Gallus gallus]	NEB	Gallus gallus	186	UP	1.9908	1.7061	0	2.2284	0	1.7378	0	2.2909	0
145	32.37	32.76	81.3	gi|513190300	PREDICTED: LIM domain-binding protein 3 isoform X1 [Gallus gallus]	LDB3	Gallus gallus	29	UP	2.94865	2.3335	0	2.7542	0	3.0761	0	3.6308	0
520	11.95	11.97	45.1	gi|513190195	PREDICTED: adenylosuccinate synthetase isozyme 1 A, partial [Gallus gallus]	ADSSL1	Gallus gallus	7	UP	4.43775	3.7325	0.018	3.1623	0.0155	6.0256	0.0164	4.8306	0.0147
207	24.33	24.43	39.3	gi|513179323	PREDICTED: trifunctional enzyme subunit beta, mitochondrial isoform X4 [Gallus gallus]	HADHB	Gallus gallus	17	UP	1.7979	1.9409	0.0004	1.6293	0.0015	1.977	0.0005	1.6444	0.002
116	37.67	38.52	29.4	gi|513177212	PREDICTED: laminin subunit alpha-2 [Gallus gallus]	LAMA2	Gallus gallus	24	UP	2.4505	2.6792	0	1.9953	0.0007	2.8576	0.0001	2.2699	0.0004
454	13.38	14.85	24	gi|513161048	PREDICTED: alpha-2-macroglobulin-like protein 1-like isoform X7 [Gallus gallus]	A2ML2	Gallus gallus	7	UP	3.06427	2.0701	0.0083	2.6303	0.0015	3.1915	0.021	4.3652	0.0221
85	47.84	48.18	83.2	gi|50758110	PREDICTED: malate dehydrogenase, mitochondrial [Gallus gallus]	MDH2	Gallus gallus	37	UP	1.59305	1.6444	0.0002	1.6444	0.0033	1.5417	0.0006	1.5417	0.0027
740	8.3	8.3	34.3	gi|487439524	beta-2-glycoprotein 1 precursor [Gallus gallus]	APOH	Gallus gallus	5	UP	2.28385	2.0137	0.01	2.0512	0.0193	2.5119	0.0096	2.5586	0.0031
338	16.78	16.89	64.4	gi|47825391	polymerase I and transcript release factor [Gallus gallus]	PTRF	Gallus gallus	12	UP	2.79478	2.3768	0.0045	2.8054	0.0005	2.8054	0.0011	3.1915	0.0001
1036	5.45	5.47	56.3	gi|478247043	NADH dehydrogenase [ubiquinone] 1 beta subcomplex subunit 6 [Gallus gallus]	NDUFB6	1.26445e+06	4	UP	4.08537	3.7325	0.0213	3.3729	0.0352	4.8306	0.0137	4.4055	0.0217
105	40.13	40.16	57.4	gi|46093996	calsequestrin-2 precursor [Gallus gallus]	CASQ2	Gallus gallus	34	UP	2.1738	2.3988	0	2.1677	0	2.1878	0	1.9409	0.0001
132	34.39	34.4	87.3	gi|46048903	voltage-dependent anion-selective channel protein 2 [Gallus gallus]	VDAC2	Gallus gallus	27	UP	1.91568	1.8707	0.024	1.8197	0.0248	1.977	0.0101	1.9953	0.0104
100	41.43	41.76	85.6	gi|46048771	adenylate kinase isoenzyme 1 [Gallus gallus]	AK1	Gallus gallus	31	UP	2.75825	2.5586	0	2.6792	0	2.8576	0	2.9376	0
8	165.85	166.84	86.9	gi|46048687	alpha-actinin-2 [Gallus gallus]	ACTN2	Gallus gallus	159	UP	2.77718	2.2909	0	2.6792	0	2.8576	0	3.281	0
993	5.91	6.02	37.2	gi|459642346	reticulon-4 [Gallus gallus]	RTN4	Gallus gallus	4	UP	2.3459	1.7061	0.0285	1.9055	0.0199	2.7797	0.0191	2.9923	0.0141
83	48.86	49.36	56.7	gi|45384504	sarcalumenin precursor [Gallus gallus]	SRL	Gallus gallus	33	UP	2.56628	2.466	0	2.4889	0	2.704	0	2.6062	0
286	19.39	19.53	53.4	gi|45384348	aspartate aminotransferase, cytoplasmic [Gallus gallus]	GOT1	Gallus gallus	14	UP	4.08607	5.3456	0.0002	5.8076	0	2.5119	0.0016	2.6792	0.0016
56	63.99	65.36	36.1	gi|45384284	dystrophin [Gallus gallus]	DMD	Gallus gallus	40	UP	2.0279	2.3768	0	2.2909	0	1.7378	0	1.7061	0
88	45.64	45.66	64.6	gi|45384238	trifunctional enzyme subunit alpha, mitochondrial [Gallus gallus]	HADHA	Gallus gallus	33	UP	2.16697	2.0512	0.0001	2.0137	0	2.3121	0	2.2909	0
17	119.92	120.39	70	gi|45384088	M-protein, striated muscle [Gallus gallus]	MYOM2	Gallus gallus	92	UP	3.11557	3.3113	0	3.2211	0	2.9923	0	2.9376	0
74	52.93	53.39	52.9	gi|45383738	aconitate hydratase, mitochondrial [Gallus gallus]	ACO2	Gallus gallus	35	UP	3.12603	3.4995	0	4.0926	0	2.208	0	2.704	0
57	63.72	64.68	85.6	gi|45382961	apolipoprotein A-I preproprotein [Gallus gallus]	APOA1	Gallus gallus	76	UP	3.54815	3.1046	0	3.9446	0	3.1623	0	3.9811	0
13	128.62	128.72	93.7	gi|45382875	creatine kinase M-type [Gallus gallus]	CKM	Gallus gallus	129	UP	2.90775	2.4889	0	2.4889	0	3.3113	0	3.3419	0
30	95.73	97.07	96.1	gi|45382323	tropomyosin alpha-1 chain [Gallus gallus]	TPM1	Gallus gallus	97	UP	5.49608	4.1687	0.0496	6.792	0.0005	4.1687	0.0003	6.8549	0
127	35.07	35.4	77.1	gi|45382253	troponin I, fast skeletal muscle [Gallus gallus]	TNNI2	Gallus gallus	39	UP	2.53127	2.1677	0	2.9648	0	2.1086	0	2.884	0
168	29.16	54.01	87.5	gi|45382083	tropomyosin beta chain [Gallus gallus]	TPM2	Gallus gallus	64	UP	2.55632	2.0893	0.0383	2.6546	0.0078	2.3768	0.0022	3.1046	0
209	24.03	24.32	80.4	gi|45382067	troponin C, skeletal muscle [Gallus gallus]	TNNC2	Gallus gallus	35	UP	2.35047	1.8707	0.0007	2.1086	0.0003	2.5119	0.0004	2.9107	0.0002
63	60.27	60.43	87.2	gi|448261627	ATP synthase subunit beta, mitochondrial precursor [Gallus gallus]	ATP5B	Gallus gallus	71	UP	2.50968	2.6303	0	2.6546	0.0002	2.3988	0	2.355	0
68	58.47	59.21	47	gi|430736679	sarcoplasmic/endoplasmic reticulum calcium ATPase 2 isoform 1 [Gallus gallus]	ATP2A2	Gallus gallus	53	UP	4.57675	4.0551	0	3.6983	0.0013	5.4954	0.0086	5.0582	0
202	24.94	25.2	52.9	gi|363743079	PREDICTED: ATP synthase subunit b, mitochondrial [Gallus gallus]	ATP5F1	Gallus gallus	13	UP	1.718	1.7865	0.0007	1.5704	0.0142	1.8707	0.0005	1.6444	0.0047
48	72.38	72.5	53.8	gi|363731606	PREDICTED: nidogen-1 [Gallus gallus]	NID1	Gallus gallus	41	UP	1.77715	1.5136	0.0001	1.803	0	1.7219	0.0001	2.0701	0
129	34.57	34.61	70.1	gi|310772225	bridging integrator 1 [Gallus gallus]	BIN1	Gallus gallus	22	UP	2.0156	1.6444	0.0012	2.2491	0	1.7701	0.0001	2.3988	0
973	6	6.43	60.6	gi|148223796	ATP synthase subunit e, mitochondrial [Gallus gallus]	ATP5I	Gallus gallus	3	UP	2.39012	2.466	0.0338	2.704	0.0425	2.0137	0.0023	2.3768	0.0025
902	6.44	7.06	18.6	gi|118104440	PREDICTED: proteasome-associated protein ECM29 homolog isoform X2 [Gallus gallus]	KIAA0368	Gallus gallus	4	UP	4.22878	2.9923	0.0037	3.5975	0.0034	4.5709	0.0029	5.7544	0.0027
417	14.21	14.22	47.1	gi|118086692	PREDICTED: muscle-related coiled-coil protein [Gallus gallus]	MURC	Gallus gallus	11	UP	2.15425	1.888	0.0042	2.6303	0.001	1.7219	0.0094	2.3768	0.002
32	94.4	97.8	75.1	gi|113206110	myosin-binding protein C, fast-type [Gallus gallus]	MYBPC2	Gallus gallus	64	UP	3.18912	3.0479	0.0038	2.6303	0.0217	3.767	0.0284	3.3113	0.0492
216	23.33	24.76	31.7	gi|71897175	coatomer subunit alpha [Gallus gallus]	COPA	Gallus gallus	14	DOWN	0.35175	0.413	0.0141	0.3105	0.0337	0.4055	0.028	0.278	0.0178
663	9.57	9.57	39.7	gi|61098374	WAS/WASL-interacting protein family member 1 [Gallus gallus]	WIPF1	Gallus gallus	6	DOWN	0.6528	0.6855	0.0244	0.5808	0.0042	0.7311	0.0279	0.6138	0.0044
354	16.3	16.6	53.1	gi|57525400	60S ribosomal protein L3 [Gallus gallus]	RPL3	Gallus gallus	12	DOWN	0.140525	0.2535	0.0007	0.0839	0.0017	0.1644	0.0002	0.0603	0.0002
181	27.38	27.41	92.7	gi|56119088	parvalbumin, thymic [Gallus gallus]	LOC396531	Gallus gallus	23	DOWN	0.4435	0.5495	0.0313	0.3048	0.0333	0.5916	0.0126	0.3281	0.0237
189	26.84	26.89	55.8	gi|55926194	60S ribosomal protein L4 [Gallus gallus]	RPL4	Gallus gallus	16	DOWN	0.1536	0.2655	0.0194	0.1459	0.0011	0.1271	0.0003	0.0759	0
133	34.31	35.05	52.6	gi|52138673	T-complex protein 1 subunit theta [Gallus gallus]	CCT8	Gallus gallus	21	DOWN	0.59555	0.5152	0.0059	0.597	0.0251	0.597	0.0048	0.673	0.015
773	8	21.78	66.8	gi|513236841	PREDICTED: heterogeneous nuclear ribonucleoprotein A1 [Gallus gallus]	HNRNPA3	Gallus gallus	16	DOWN	0.30365	0.4285	0.0044	0.1445	0.0009	0.4831	0.0432	0.1585	0.0396
141	32.68	36.09	22.7	gi|513226445	PREDICTED: fibrillin-2 [Gallus gallus]	FBN3	Gallus gallus	24	DOWN	0.190325	0.1905	0.0088	0.2704	0.0328	0.1282	0.0004	0.1722	0.0019
1478	2.84	3.17	27	gi|513212233	PREDICTED: golgin subfamily A member 2 isoform X8 [Gallus gallus]	GOLGA2	Gallus gallus	2	DOWN	0.144775	0.1169	0.0143	0.1368	0.0163	0.15	0.0204	0.1754	0.0239
50	70.46	70.63	34.2	gi|513201432	PREDICTED: fibrillin-1 isoform X3 [Gallus gallus]	FBN1	Gallus gallus	47	DOWN	0.34375	0.2884	0.0008	0.597	0.0129	0.1675	0	0.3221	0
62	60.82	71.67	78.9	gi|513194584	PREDICTED: LOW QUALITY PROTEIN: desmin [Gallus gallus]	DES	Gallus gallus	81	DOWN	0.23075	0.2089	0	0.207	0	0.2559	0	0.2512	0
167	29.23	32.92	58.7	gi|513194006	PREDICTED: heterogeneous nuclear ribonucleoprotein A3-like isoform X12 [Gallus gallus]	LOC100859627	Gallus gallus	28	DOWN	0.444625	0.6194	0.0058	0.2831	0.001	0.6081	0.009	0.2679	0.0003
126	35.2	36.27	65	gi|513159594	PREDICTED: cytoskeleton-associated protein 4, partial [Gallus gallus]	CKAP4	Gallus gallus	25	DOWN	0.49535	0.5395	0.0109	0.4246	0.0075	0.5808	0.0077	0.4365	0.015
436	13.73	13.75	45.7	gi|513159232	PREDICTED: uncharacterized protein LOC769852 [Gallus gallus]	LOC769852	Gallus gallus	10	DOWN	0.2267	0.2655	0.0004	0.3597	0.0027	0.1202	0.0003	0.1614	0.0007
924	6.21	6.21	40.8	gi|480306426	60S ribosomal protein L31 [Gallus gallus]	RPL31	Gallus gallus	4	DOWN	0.172175	0.1754	0.0228	0.2291	0.0212	0.1213	0.0156	0.1629	0.0147
425	14	61.65	67.8	gi|474451712	tubulin alpha-3 chain [Gallus gallus]	TUBAL3	Gallus gallus	53	DOWN	0.34175	0.4093	0.0135	0.3048	0.0169	0.3698	0.0203	0.2831	0.0354
1058	5.22	5.29	50	gi|474451694	40S ribosomal protein S24 isoform 1 [Gallus gallus]	RPS24	Gallus gallus	4	DOWN	0.448575	0.7244	0.0366	0.5861	0.0473	0.263	0.0093	0.2208	0.011
464	13.16	13.3	59.7	gi|45384528	60S ribosomal protein L13 [Gallus gallus]	RPL13	Gallus gallus	13	DOWN	0.0774	0.0863	0.0001	0.1117	0.0162	0.0497	0	0.0619	0.0007
35	85.07	85.2	44.8	gi|45384490	collagen alpha-1(XIV) chain precursor [Gallus gallus]	COL14A1	Gallus gallus	51	DOWN	0.53515	0.4325	0	0.5395	0	0.52	0.0001	0.6486	0.014
9	152.37	153.62	58	gi|45384298	nestin [Gallus gallus]	NES	Gallus gallus	134	DOWN	0.0909	0.0824	0.0004	0.0847	0.0001	0.1019	0	0.0946	0
196	25.99	26.54	65.9	gi|45384240	serpin H1 precursor [Gallus gallus]	SERPINH1	Gallus gallus	20	DOWN	0.355875	0.4285	0	0.2805	0.0088	0.4365	0.0001	0.278	0.0085
984	6	6	49	gi|45384212	lysozyme C precursor [Gallus gallus]	LYZ	Gallus gallus	7	DOWN	0.1182	0.177	0.025	0.0904	0.0061	0.1393	0.0181	0.0661	0.0051
188	26.96	27.07	75.2	gi|45384092	troponin C, slow skeletal and cardiac muscles [Gallus gallus]	TNNC1	Gallus gallus	20	DOWN	0.070475	0.0794	0	0.0511	0.0072	0.0964	0	0.055	0.0103
76	50.84	50.9	79.3	gi|45384056	ovalbumin precursor [Gallus gallus]	OVAL	Gallus gallus	50	DOWN	0.11575	0.133	0.0001	0.1127	0.0025	0.1191	0	0.0982	0.0004
67	58.72	58.72	65.7	gi|45383890	protein disulfide-isomerase A3 precursor [Gallus gallus]	PDIA3	Gallus gallus	47	DOWN	0.494375	0.4831	0	0.4966	0.0002	0.4966	0.0001	0.5012	0.0035
1133	4.44	4.44	34.2	gi|45383808	60S ribosomal protein L6 [Gallus gallus]	RPL6	Gallus gallus	2	DOWN	0.1878	0.169	0.0041	0.3221	0.0279	0.0895	0.0012	0.1706	0.0028
51	69.8	70.14	59.1	gi|45383562	endoplasmin precursor [Gallus gallus]	HSP90B1	Gallus gallus	49	DOWN	0.4337	0.4446	0	0.3436	0.0001	0.5297	0.0002	0.4169	0.0032
429	13.9	13.91	57	gi|45383117	endophilin-A2 [Gallus gallus]	SH3GL1	Gallus gallus	11	DOWN	0.3867	0.3373	0.0056	0.4285	0.0217	0.3404	0.0053	0.4406	0.0344
22	113.12	114.69	50.7	gi|45383035	filamin-A [Gallus gallus]	FLNA	Gallus gallus	74	DOWN	0.4068	0.3908	0.0018	0.3981	0.0024	0.4018	0.0093	0.4365	0.0064
12	130.82	131.59	47.2	gi|45382993	collagen alpha-3(VI) chain precursor [Gallus gallus]	COL6A3	Gallus gallus	91	DOWN	0.459725	0.52	0	0.5297	0	0.3837	0	0.4055	0
95	42.8	42.82	91.1	gi|45382723	myristoylated alanine-rich C-kinase substrate [Gallus gallus]	MARCKS	Gallus gallus	38	DOWN	0.3893	0.3499	0	0.4406	0.001	0.3221	0.0012	0.4446	0.0145
42	78.27	78.97	75.1	gi|45382453	elongation factor 2 [Gallus gallus]	EEF2	Gallus gallus	58	DOWN	0.3566	0.4093	0.0003	0.3698	0.0146	0.3281	0.0001	0.3192	0.0079
115	38	38.47	49.2	gi|363744224	PREDICTED: dimethylglycine dehydrogenase, mitochondrial [Gallus gallus]	DMGDH	Gallus gallus	22	DOWN	0.653025	0.5754	0.0004	0.6918	0.004	0.6138	0.0017	0.7311	0.0004
7	166.69	167.19	56.7	gi|363729491	PREDICTED: LOW QUALITY PROTEIN: FRAS1-related extracellular matrix protein 2 [Gallus gallus]	FREM2	Gallus gallus	110	DOWN	0.167575	0.2128	0	0.1786	0	0.1542	0	0.1247	0
1050	5.3	5.31	57	gi|356582407	ribosomal protein L32 [Gallus gallus]	RPL32	Gallus gallus	4	DOWN	0.1683	0.2466	0.0032	0.0938	0.033	0.2399	0.0028	0.0929	0.024
266	20.53	20.53	67.3	gi|356460917	40S ribosomal protein S8 [Gallus gallus]	RPS8	Gallus gallus	16	DOWN	0.22845	0.1923	0.007	0.3436	0.0078	0.138	0.0133	0.2399	0.0087
90	45.08	45.3	67.8	gi|312283582	protein disulfide-isomerase precursor [Gallus gallus]	P4HB	Gallus gallus	33	DOWN	0.364275	0.4169	0	0.2535	0.0009	0.4875	0.0001	0.2992	0.0024
53	68.92	69.38	35.6	gi|311213923	fibronectin precursor [Gallus gallus]	FN1	Gallus gallus	47	DOWN	0.362875	0.2805	0.0056	0.5649	0.013	0.2188	0.0017	0.3873	0.002
930	6.14	6.2	48.4	gi|118083604	PREDICTED: 60S ribosomal protein L24 [Gallus gallus]	RPL24	Gallus gallus	5	DOWN	0.174575	0.4365	0.0139	0.1057	0.0224	0.1191	0.0005	0.037	0.0008
21	114.95	115.62	86.1	gi|114326309	vimentin [Gallus gallus]	VIM	Gallus gallus	145	DOWN	0.148	0.169	0	0.118	0	0.1803	0	0.1247	0

## Sheet: D1-D14(BJY)
N	Unused	Total	% Cov	Accession	Protein names (full)	official gene name	Peptides(95%)	Regulation	Fold-change(Mean)	119:113	PVal 119:113	121:113	PVal 121:113	119:114	PVal 119:114	121:114	PVal 121:114
7	164.83	562.81	88.8	gi|61657939	myosin heavy chain, skeletal muscle, adult [Gallus gallus]	MYH1E	792	up	38.8929	35.6451	0	38.0189	0	39.4457	0	42.462	0
266	23.98	23.98	74.5	gi|45384092	troponin C, slow skeletal and cardiac muscles [Gallus gallus]	TNNC1	15	up	22.572	26.0615	0.0248	33.4195	0.0146	12.942	0	17.8649	0
926	7.57	28.91	65.2	gi|45382393	gamma-enolase [Gallus gallus]	ENO2	39	up	21.7957	26.3027	0.0227	28.8403	0.0191	15.1356	0.0267	16.9044	0.0221
294	22.02	23.45	35.3	gi|513180230	PREDICTED: phosphorylase b kinase regulatory subunit alpha, skeletal muscle isoform isoform X5 [Gallus gallus]	PHKA1	14	up	18.0729	18.3654	0.0237	23.1206	0.0131	13.4277	0	17.378	0
407	17.35	17.37	49.1	gi|50762391	PREDICTED: fructose-1,6-bisphosphatase isozyme 2 [Gallus gallus]	FBP2	10	up	17.1033	14.4544	0	13.6773	0	20.5116	0	19.7697	0
100	47.81	48.22	90	gi|363744981	PREDICTED: glycerol-3-phosphate dehydrogenase [NAD(+)], cytoplasmic-like isoform X1 [Gallus gallus]	LOC426881	34	up	14.0934	11.8032	0.0012	16.1436	0.0003	12.1339	0	16.293	0
115	43.61	44.15	85.2	gi|45384208	L-lactate dehydrogenase A chain [Gallus gallus]	LDHA	36	up	13.7696	10.0925	0	15.8489	0	11.272	0	17.8649	0
78	55.62	56.15	88.3	gi|45384486	phosphoglycerate kinase [Gallus gallus]	PGK1	49	up	13.2926	11.5878	0	15.417	0	11.1686	0	14.9969	0
2	686.91	690.24	90.6	gi|118099536	PREDICTED: myosin-3 [Gallus gallus]	MYH1F	1068	up	13.1422	10.7647	0	13.1826	0	13.0617	0	15.5597	0
99	47.96	48.22	93.3	gi|71895985	phosphoglycerate mutase 1 [Gallus gallus]	PGAM1	47	up	12.8864	12.5892	0	17.0608	0	8.9536	0	12.942	0
63	68.14	68.54	72.8	gi|84619526	phosphoglucomutase-1 [Gallus gallus]	PGM1	47	up	12.1974	9.8175	0	13.1826	0	11.0662	0	14.7231	0
130	39.24	46.74	75.4	gi|268370038	creatine kinase S-type, mitochondrial [Gallus gallus]	CKMT2	31	up	11.9266	10.4713	0	13.6773	0	10.3753	0.0131	13.1826	0.006
1238	5.08	5.19	35.9	gi|71896857	bisphosphoglycerate mutase [Gallus gallus]	BPGM	3	up	11.4208	6.6069	0.0122	10.4713	0.0052	11.0662	0.0074	17.5388	0.0035
120	41.14	42.96	72.1	gi|71895865	myosin-binding protein H [Gallus gallus]	MYBPH	31	up	8.20143	6.2517	0	9.6383	0	6.7298	0	10.1859	0
192	30.54	31.17	42.5	gi|289326038	carnosine synthase 1 [Gallus gallus]	CARNS1	17	up	7.49135	6.7298	0	8.0168	0	6.6681	0.0163	8.5507	0.0047
1347	4.16	4.24	26.8	gi|57525305	phosphorylase b kinase gamma catalytic chain, skeletal muscle isoform [Gallus gallus]	PHKG1	3	up	7.44955	4.7863	0.0193	6.4269	0.007	8.0168	0.0052	10.5682	0.0012
45	82.75	83.22	67.5	gi|347800728	6-phosphofructokinase, muscle type [Gallus gallus]	PFKM	74	up	7.44937	6.368	0.0002	8.9536	0	6.0813	0	8.3946	0
93	49.81	50.44	67.1	gi|57524920	glucose-6-phosphate isomerase [Gallus gallus]	GPI	40	up	6.87288	4.8753	0	7.2444	0.0005	6.2517	0.0053	9.1201	0.0037
1002	6.7	6.77	41.5	gi|118097461	PREDICTED: myozenin-3 isoform X2 [Gallus gallus]	MYOZ3	4	up	6.12635	5.7544	0.0015	7.8705	0.0008	4.5709	0.0091	6.3096	0.0137
76	56.49	57.07	97.6	gi|45382061	triosephosphate isomerase [Gallus gallus]	TPI1	82	up	5.9288	4.8753	0.0063	6.9823	0.0016	4.8753	0	6.9823	0
173	33.28	34.15	45.1	gi|45382691	sodium/potassium-transporting ATPase subunit alpha-2 [Gallus gallus]	ATP1A2	23	up	5.2886	4.3251	0.008	5.3951	0.0004	5.2966	0.0022	6.1376	0.0009
762	9.65	9.93	26.4	gi|513158089	PREDICTED: protein phosphatase 1 regulatory subunit 3A [Gallus gallus]	PPP1R3A	5	up	4.49675	3.7325	0.0186	4.2462	0.0037	4.6132	0.0097	5.3951	0.0039
31	103.99	107.78	73.7	gi|113206110	myosin-binding protein C, fast-type [Gallus gallus]	MYBPC2	67	up	4.45575	4.4463	0	4.8753	0	4.0551	0	4.4463	0
531	13.73	13.83	56.6	gi|45382971	eukaryotic translation initiation factor 2 subunit 2 [Gallus gallus]	EIF2S2	9	up	3.71242	4.2462	0.0018	3.9446	0.0033	3.4674	0.0014	3.1915	0.0034
891	8	8.05	44.5	gi|513209509	PREDICTED: uncharacterized protein LOC770260 isoform X1 [Gallus gallus]	LOC770260	5	up	3.57863	3.5318	0.0321	4.4055	0.0163	2.7797	0.0478	3.5975	0.0227
373	18.53	18.72	52.5	gi|513170467	PREDICTED: adenylyl cyclase-associated protein 2 isoform X4 [Gallus gallus]	CAP2	15	up	3.18532	2.6792	0.0188	4.3652	0.0003	2.355	0.0236	3.3419	0.024
94	49.76	50.13	91.2	gi|46048771	adenylate kinase isoenzyme 1 [Gallus gallus]	AK1	39	up	2.89043	2.6546	0	3.1915	0	2.5823	0	3.1333	0
455	15.66	15.77	57.7	gi|45383015	protein DJ-1 [Gallus gallus]	PARK7	11	up	2.8191	1.7701	0.0069	2.8314	0.001	2.5823	0.003	4.0926	0.0005
137	38.31	39.22	49.7	gi|45383904	hexokinase-1 [Gallus gallus]	HK1	21	up	2.36185	1.803	0.0005	2.729	0	1.9231	0.0266	2.9923	0.0024
590	12.42	12.98	31.2	gi|513183564	PREDICTED: synaptopodin-2 isoform X2 [Gallus gallus]	SYNPO2	8	up	2.3352	2.0324	0.0361	2.466	0.0049	2.1878	0.0117	2.6546	0.0006
18	123.07	124.15	49.7	gi|45384298	nestin [Gallus gallus]	NES	102	up	2.31853	2.9648	0	2.4434	0.0001	2.1281	0.0013	1.7378	0.0109
43	83.79	84.46	81.5	gi|113206112	transitional endoplasmic reticulum ATPase [Gallus gallus]	VCP	56	up	1.9657	1.7378	0.0162	1.5849	0.0471	2.4889	0.0002	2.0512	0.0035
764	9.63	12.15	22.1	gi|513190682	PREDICTED: myopalladin isoform X4 [Gallus gallus]	MYPN	9	up	1.92353	1.9409	0.0138	1.8707	0.0264	1.977	0.0109	1.9055	0.0114
730	10.09	10.36	33	gi|513192986	PREDICTED: leucine-rich repeat flightless-interacting protein 2 isoform X22 [Gallus gallus]	LRRFIP1	5	up	1.77882	1.803	0.0392	1.8365	0.04	1.7219	0.0307	1.7539	0.0498
19	119.79	120.37	97.9	gi|46048961	glyceraldehyde-3-phosphate dehydrogenase [Gallus gallus]	GAPDH	187	up	1.75565	1.5704	0	1.9409	0	1.5704	0.0002	1.9409	0
500	14.37	14.73	55.4	gi|47825391	polymerase I and transcript release factor [Gallus gallus]	PTRF	11	down	0.538375	0.5546	0.0423	0.5395	0.0015	0.5346	0.0011	0.5248	0.0029
1540	3.57	3.83	22.9	gi|118095251	PREDICTED: kininogen-1 isoform X2 [Gallus gallus]	KNG1	4	down	0.505775	0.4365	0.0038	0.5445	0.0146	0.4613	0.0039	0.5808	0.0151
395	17.92	18.04	51.8	gi|513227132	PREDICTED: perilipin-3-like isoform X3 [Gallus gallus]	LOC100857433	11	down	0.48235	0.4285	0.0353	0.5445	0.0235	0.4169	0.0255	0.5395	0.0155
318	20.36	20.36	51.2	gi|50731694	PREDICTED: 2,4-dienoyl-CoA reductase, mitochondrial [Gallus gallus]	DECR1	13	down	0.386325	0.4831	0.0042	0.3251	0.0059	0.4406	0.002	0.2965	0.0015
247	25.19	25.54	57.5	gi|57529797	long-chain specific acyl-CoA dehydrogenase, mitochondrial [Gallus gallus]	ACADL	17	down	0.354025	0.4285	0.0001	0.2559	0.0052	0.4613	0	0.2704	0.0005
311	20.75	21.28	67.3	gi|71895681	electron-transfer-flavoprotein, alpha polypeptide [Gallus gallus]	ETFA	13	down	0.344775	0.3499	0.0012	0.3981	0.0011	0.2938	0.0008	0.3373	0.0016
230	27.15	28.57	37.5	gi|513161063	PREDICTED: alpha-2-macroglobulin isoform X4 [Gallus gallus]	A2M	17	down	0.31315	0.3221	0.0064	0.3342	0.0446	0.2858	0.001	0.3105	0.0257
134	38.86	39.45	66.3	gi|57524955	acyl-CoA dehydrogenase family member 9, mitochondrial [Gallus gallus]	ACAD9	21	down	0.309475	0.278	0.0003	0.3221	0.0006	0.2911	0.0001	0.3467	0.0003
85	53.49	55.02	81.6	gi|312283582	protein disulfide-isomerase precursor [Gallus gallus]	P4HB	31	down	0.300075	0.3698	0.0226	0.2805	0.0094	0.3251	0.0025	0.2249	0.0006
1327	4.31	4.6	31.9	gi|45382815	lipoamide acyltransferase component of branched-chain alpha-keto acid dehydrogenase complex, mitochondrial precursor [Gallus gallus]	DBT	2	down	0.256075	0.3048	0.0127	0.2148	0.0036	0.2938	0.046	0.2109	0.0034
47	80.06	80.5	67.1	gi|363728199	PREDICTED: mitochondrial 10-formyltetrahydrofolate dehydrogenase-like [Gallus gallus]	LOC100857360	53	down	0.255525	0.2228	0.001	0.1941	0.0002	0.3373	0.0012	0.2679	0.0004
71	59.14	60.59	38.8	gi|45384318	collagen alpha-1(XII) chain precursor [Gallus gallus]	COL12A1	34	down	0.253575	0.3837	0.0021	0.138	0.0009	0.3467	0.0081	0.1459	0.001
109	45.54	45.54	92.2	gi|55741616	14-3-3 protein epsilon [Gallus gallus]	YWHAE	37	down	0.251625	0.1888	0.0163	0.2884	0.0122	0.2188	0.0102	0.3105	0.0051
5	172	172.69	64.5	gi|110227609	spectrin alpha chain, non-erythrocytic 1 [Gallus gallus]	SPTAN1	109	down	0.2503	0.3076	0	0.1754	0	0.3311	0	0.1871	0
77	55.71	56.67	65.6	gi|71896385	periostin precursor [Gallus gallus]	POSTN	43	down	0.2474	0.3373	0.0015	0.138	0.0007	0.3698	0.0114	0.1445	0.0009
335	19.72	19.9	65.6	gi|46048916	peptidyl-prolyl cis-trans isomerase FKBP3 [Gallus gallus]	FKBP3	12	down	0.2429	0.1556	0.0204	0.3311	0.011	0.1445	0.0153	0.3404	0.0068
74	57.89	58.84	77.2	gi|45383890	protein disulfide-isomerase A3 precursor [Gallus gallus]	PDIA3	41	down	0.242175	0.2729	0.0015	0.2051	0.0032	0.2679	0.0003	0.2228	0.0022
10	139.63	144	62.6	gi|313661476	spectrin beta chain, brain 1 [Gallus gallus]	SPTBN1	94	down	0.238775	0.2911	0.0003	0.2704	0.0004	0.1995	0.0002	0.1941	0.0005
81	54.6	55.24	80.2	gi|45384202	lamin-B2 [Gallus gallus]	LMNB2	44	down	0.2304	0.2249	0.0001	0.1854	0.0005	0.2965	0.0008	0.2148	0.0034
185	31.52	32.13	54.7	gi|57530768	protein disulfide-isomerase A4 [Gallus gallus]	PDIA4	17	down	0.2215	0.2559	0.0011	0.2168	0.0136	0.2489	0.0004	0.1644	0.0203
212	29.01	30.55	39.8	gi|45382303	complement C3 precursor [Gallus gallus]	C3	21	down	0.215275	0.1959	0.0026	0.2208	0.0003	0.2089	0.0045	0.2355	0.0016
570	12.8	12.94	53.7	gi|513159232	PREDICTED: uncharacterized protein LOC769852 [Gallus gallus]	LOC769852	7	down	0.2093	0.1888	0.0017	0.2606	0.0018	0.1629	0.0031	0.2249	0.0032
191	30.65	36.98	89.8	gi|71897035	14-3-3 protein zeta [Gallus gallus]	YWHAZ	33	down	0.207975	0.227	0.0177	0.1432	0.0139	0.278	0.0061	0.1837	0.0447
165	34.26	34.64	50.9	gi|118088308	PREDICTED: plasminogen [Gallus gallus]	PLG	20	down	0.206175	0.2606	0.0003	0.1722	0.0066	0.2377	0	0.1542	0.0008
574	12.79	12.81	35.7	gi|356991151	protein SET [Gallus gallus]	SET	8	down	0.1981	0.2858	0.0265	0.078	0.0063	0.3499	0.0368	0.0787	0.0075
372	18.54	18.95	56.4	gi|50752381	PREDICTED: alpha-2-HS-glycoprotein [Gallus gallus]	AHSG	16	down	0.1828	0.1738	0.0206	0.1271	0.0298	0.2466	0.0292	0.1837	0.0327
122	40.82	41.14	77.3	gi|513217491	PREDICTED: adenosylhomocysteinase [Gallus gallus]	AHCY	34	down	0.18275	0.207	0.0001	0.1675	0.0001	0.1995	0.0012	0.157	0.0017
91	50.31	50.53	66.7	gi|45382425	vitamin D-binding protein precursor [Gallus gallus]	GC	39	down	0.17515	0.2109	0	0.1213	0	0.2291	0.0001	0.1393	0
568	12.89	12.92	40.5	gi|363742391	PREDICTED: regulator of chromosome condensation [Gallus gallus]	RCC1	8	down	0.170875	0.1888	0.0016	0.1528	0.0071	0.1905	0.0018	0.1514	0.0059
27	106.38	107.28	85.4	gi|45385813	ovotransferrin precursor [Gallus gallus]	TF	95	down	0.167625	0.1706	0	0.1419	0	0.1905	0	0.1675	0.0001
745	9.92	12.81	69.9	gi|429836849	peroxiredoxin-1 [Gallus gallus]	PRDX1	13	down	0.14905	0.1432	0.0013	0.1159	0.0003	0.1871	0.0189	0.15	0.0181
656	11.29	11.53	57	gi|363736402	PREDICTED: antithrombin-III [Gallus gallus]	SERPINC1	8	down	0.14115	0.1888	0.0017	0.1191	0.0023	0.1629	0.0044	0.0938	0.0053
675	10.95	10.95	75.4	gi|45383878	brain acid soluble protein 1 homolog [Gallus gallus]	BASP1	6	down	0.136925	0.1202	0.0108	0.1959	0.0491	0.0973	0.0094	0.1343	0.0292
286	22.63	22.92	60.4	gi|118102574	PREDICTED: prolargin [Gallus gallus]	PRELP	16	down	0.13045	0.1738	0.0005	0.0879	0.0002	0.1738	0	0.0863	0.0007
447	15.85	17.58	24.9	gi|513161045	PREDICTED: alpha-2-macroglobulin-like protein 1-like isoform X6 [Gallus gallus]	A2ML2	7	down	0.121975	0.1	0.0045	0.1738	0.0006	0.0773	0.0006	0.1368	0.0001
111	45.12	45.16	93.3	gi|261490820	peptidyl-prolyl cis-trans isomerase A [Gallus gallus]	PPIA	57	down	0.1159	0.169	0.0012	0.0631	0.0026	0.166	0.0004	0.0655	0.0016
957	7.11	7.14	48.6	gi|47087173	nuclear ubiquitous casein and cyclin-dependent kinases substrate [Gallus gallus]	NUCKS1	3	down	0.112325	0.1923	0.0096	0.0461	0.0319	0.1722	0.0042	0.0387	0.0139
505	14.29	14.52	40.5	gi|45382957	prothrombin precursor [Gallus gallus]	F2	11	down	0.10245	0.1117	0	0.0608	0.0001	0.1556	0.0011	0.0817	0.0006
456	15.65	15.73	44.6	gi|46048795	vitronectin precursor [Gallus gallus]	VTN	10	down	0.097525	0.1406	0.0007	0.0698	0.0141	0.1247	0.0009	0.055	0.0138
1161	5.64	5.66	81.4	gi|513236472	PREDICTED: apolipoprotein A-II isoform X2 [Gallus gallus]	LOC100858842	4	down	0.086225	0.1259	0.0291	0.0685	0.0148	0.0955	0.0237	0.055	0.0127
189	30.8	30.85	90	gi|45382723	myristoylated alanine-rich C-kinase substrate [Gallus gallus]	MARCKS	23	down	0.076125	0.0581	0.0372	0.0673	0.0111	0.0904	0.0414	0.0887	0.0137
40	86.51	87.29	92.8	gi|45382961	apolipoprotein A-I preproprotein [Gallus gallus]	APOA1	96	down	0.036625	0.0391	0	0.036	0	0.0377	0	0.0337	0

## Sheet: D1-D14(Cobb)
N	Unused	Total	% Cov	Accession	Protein names (full)	official gene name	Peptides(95%)	REGULATION	Fold-change(Mean)	117:119	PVal 117:119	118:119	PVal 118:119	117:121	PVal 117:121	118:121	PVal 118:121
6	177.52	565.25	87.9	gi|61657939	myosin heavy chain, skeletal muscle, adult [Gallus gallus]	MYH1E	806	up	43.3247	43.6516	0	38.3707	0	49.2039	0	42.0727	0
300	18.7	19.16	29.2	gi|513180230	PREDICTED: phosphorylase b kinase regulatory subunit alpha, skeletal muscle isoform isoform X5 [Gallus gallus]	PHKA1	10	up	24.5428	21.8776	0	21.677	0	26.3027	0	28.3139	0
188	26.96	27.07	75.2	gi|45384092	troponin C, slow skeletal and cardiac muscles [Gallus gallus]	TNNC1	20	up	22.6731	20.893	0	18.7068	0	27.5423	0.0006	23.5505	0.0025
108	39.26	39.26	81.6	gi|45384208	L-lactate dehydrogenase A chain [Gallus gallus]	LDHA	26	up	21.6209	30.761	0	22.08	0	19.0546	0	14.5881	0
295	18.92	19.41	37	gi|513224282	PREDICTED: immunoglobulin-like and fibronectin type III domain containing 1 isoform X5 [Gallus gallus]	IGFN1	11	up	17.4962	14.8594	0.0015	19.9526	0	16.293	0.0001	18.8799	0.0001
130	34.53	35.04	82	gi|363744981	PREDICTED: glycerol-3-phosphate dehydrogenase [NAD(+)], cytoplasmic-like isoform X1 [Gallus gallus]	LOC426881	22	up	15.7224	16.1436	0	17.5388	0	13.9316	0	15.2757	0
104	40.46	42.35	86.8	gi|45384486	phosphoglycerate kinase [Gallus gallus]	PGK1	38	up	14.5126	16.1436	0	17.0608	0	12.0226	0	12.8233	0
59	62.87	62.87	80.6	gi|84619526	phosphoglucomutase-1 [Gallus gallus]	PGM1	48	up	13.6387	11.8032	0	11.9124	0	15.7036	0	15.1356	0
2	653.51	655.64	90.3	gi|118099536	PREDICTED: myosin-3 [Gallus gallus]	MYH1F	1025	up	13.1005	12.3595	0	13.1826	0	13.1826	0	13.6773	0
97	42.54	49.13	76.4	gi|268370038	creatine kinase S-type, mitochondrial [Gallus gallus]	CKMT2	27	up	12.3535	10.8643	0	12.7057	0	11.9124	0	13.9316	0
455	13.38	14.7	23.6	gi|56119070	phosphorylase b kinase regulatory subunit beta [Gallus gallus]	PHKB	7	up	11.7719	7.1779	0.0003	7.3114	0.0023	15.8489	0.0092	16.7494	0.0058
289	19.12	19.42	43.1	gi|71895729	glycogen phosphorylase, brain form [Gallus gallus]	PYGB	22	up	11.2974	10.3753	0.0001	10.7647	0	11.8032	0.0001	12.2462	0
560	11.23	11.36	38.5	gi|50762391	PREDICTED: fructose-1,6-bisphosphatase isozyme 2 [Gallus gallus]	FBP2	7	up	11.0358	9.3756	0	11.8032	0	10.3753	0.0004	12.5892	0
458	13.3	13.58	30.5	gi|363736327	PREDICTED: d-3-phosphoglycerate dehydrogenase [Gallus gallus]	PHGDH	10	up	10.9407	6.368	0.0319	5.0582	0.0358	17.0608	0.0222	15.2757	0.0201
27	100.11	100.25	92.1	gi|45382651	pyruvate kinase muscle isozyme [Gallus gallus]	PKM2	101	up	9.48592	9.1201	0	8.2414	0	10.7647	0	9.8175	0
65	59.48	59.57	62.8	gi|347800728	6-phosphofructokinase, muscle type [Gallus gallus]	PFKM	59	up	8.14112	5.9704	0	6.9183	0	9.2045	0	10.4713	0
93	43.61	43.61	83.5	gi|71895985	phosphoglycerate mutase 1 [Gallus gallus]	PGAM1	40	up	7.4551	7.5858	0	7.9433	0	7.0469	0	7.2444	0
379	15.34	15.54	34.8	gi|289326038	carnosine synthase 1 [Gallus gallus]	CARNS1	7	up	6.10352	7.9433	0.0002	6.9823	0.0011	4.6132	0.0012	4.8753	0
515	12.01	12.02	61.7	gi|50740506	PREDICTED: lactoylglutathione lyase [Gallus gallus]	GLO1	6	up	5.98982	5.1051	0.0055	5.445	0.0086	6.4269	0.0093	6.9823	0.0037
122	36.31	36.64	60.9	gi|71895865	myosin-binding protein H [Gallus gallus]	MYBPH	24	up	5.613	5.7544	0	5.3456	0	5.5976	0	5.7544	0
106	40.02	40.55	60.8	gi|57524920	glucose-6-phosphate isomerase [Gallus gallus]	GPI	36	up	5.487	4.9204	0	4.5709	0	6.4863	0	5.9704	0
82	48.9	48.93	97.2	gi|45382061	triosephosphate isomerase [Gallus gallus]	TPI1	68	up	5.13577	5.6494	0	5.4954	0	4.7424	0	4.6559	0
32	94.4	97.8	75.1	gi|113206110	myosin-binding protein C, fast-type [Gallus gallus]	MYBPC2	64	up	4.68513	4.3251	0	4.7863	0	4.5709	0	5.0582	0
136	33.7	34.1	40.6	gi|513215591	PREDICTED: protein unc-45 homolog B isoform X4 [Gallus gallus]	UNC45B	18	up	4.52325	4.1687	0.0004	4.5709	0.0005	3.9084	0.0016	5.445	0.0001
502	12.31	12.42	74.4	gi|45382329	translationally-controlled tumor protein homolog [Gallus gallus]	TPT1	10	up	4.47653	5.9156	0.0007	4.5709	0.0024	4.1687	0.0018	3.2509	0.0107
407	14.49	14.53	51.3	gi|45383015	protein DJ-1 [Gallus gallus]	PARK7	8	up	4.15655	6.2517	0.0002	5.5976	0.0003	2.4434	0.0011	2.3335	0.0007
266	20.53	20.53	67.3	gi|356460917	40S ribosomal protein S8 [Gallus gallus]	RPS8	16	up	3.54985	3.281	0.0136	5.7016	0.021	1.9055	0.0129	3.3113	0.0378
1362	3.59	4.38	24.1	gi|513223780	PREDICTED: tropomodulin-4-like isoform X6 [Gallus gallus]	LOC100857513	4	up	3.4985	3.2211	0.0175	3.8726	0.0124	3.1333	0.0192	3.767	0.0134
195	26.07	26.33	34.8	gi|45382691	sodium/potassium-transporting ATPase subunit alpha-2 [Gallus gallus]	ATP1A2	18	up	2.87248	2.8054	0.0017	3.1915	0.0051	2.5823	0.0226	2.9107	0.0129
483	12.66	12.66	29.2	gi|71896681	PDZ and LIM domain protein 5 [Gallus gallus]	PDLIM5	10	up	2.61327	3.2509	0.0004	2.6062	0.0009	2.5823	0.0014	2.0137	0.0124
224	23	23.04	77.5	gi|513191013	PREDICTED: myozenin-1 isoform X2 [Gallus gallus]	MYOZ1	16	up	2.16355	2.1478	0.0001	2.5586	0	1.8197	0.0101	2.1281	0.0002
31	95.56	96.38	93.7	gi|46048961	glyceraldehyde-3-phosphate dehydrogenase [Gallus gallus]	GAPDH	130	up	1.93233	1.888	0	1.9588	0	1.9055	0	1.977	0
1283	4	4.06	23.6	gi|118099099	PREDICTED: UDP-N-acteylglucosamine pyrophosphorylase 1-like 1 isoform X2 [Gallus gallus]	UAP1L1	2	down	0.605775	0.5495	0.0301	0.5754	0.0342	0.6252	0.0315	0.673	0.0361
1549	2.44	2.44	35.3	gi|57530588	U6 snRNA-associated Sm-like protein LSm7 [Gallus gallus]	LSM7	2	down	0.462025	0.4018	0.0173	0.492	0.0323	0.4246	0.0171	0.5297	0.0317
94	43.42	43.42	93.9	gi|261490820	peptidyl-prolyl cis-trans isomerase A [Gallus gallus]	PPIA	57	down	0.3758	0.1871	0.0042	0.1294	0.0011	0.6855	0.0091	0.5012	0.0048
190	26.7	27.06	51.5	gi|57529797	long-chain specific acyl-CoA dehydrogenase, mitochondrial [Gallus gallus]	ACADL	15	down	0.35185	0.3373	0.0034	0.4285	0.0022	0.2884	0.0249	0.3532	0.0021
248	21.09	21.3	45.9	gi|57524955	acyl-CoA dehydrogenase family member 9, mitochondrial [Gallus gallus]	ACAD9	13	down	0.34085	0.3251	0.0025	0.4365	0.033	0.2582	0.0038	0.3436	0.0336
846	7.08	7.11	53.7	gi|46048964	thymocyte nuclear protein 1 [Gallus gallus]	THYN1	4	down	0.33115	0.3105	0.0483	0.2089	0.0144	0.4831	0.0499	0.3221	0.0209
558	11.3	14.37	37	gi|300116724	nuclear mitotic apparatus protein 1 [Gallus gallus]	NUMA1	8	down	0.322775	0.2992	0.0446	0.3631	0.0382	0.2884	0.0413	0.3404	0.0374
1477	2.84	3.76	28	gi|513191833	PREDICTED: arsenite methyltransferase isoform X5 [Gallus gallus]	AS3MT	4	down	0.2596	0.0649	0.019	0.3311	0.0052	0.1127	0.0319	0.5297	0.0068
109	39.07	39.07	62.1	gi|60592998	succinyl-CoA:3-ketoacid-coenzyme A transferase 1, mitochondrial [Gallus gallus]	OXCT1	24	down	0.254425	0.2704	0.0058	0.2805	0.016	0.2377	0.002	0.2291	0.0058
163	29.89	30.23	50.5	gi|45384386	gelsolin precursor [Gallus gallus]	GSN	19	down	0.2504	0.2754	0.0001	0.1941	0.0003	0.3133	0.0008	0.2188	0.0024
125	35.38	35.38	89.1	gi|49169791	hemoglobin subunit beta [Gallus gallus]	HBG2	52	down	0.24635	0.2355	0.0194	0.166	0.0152	0.3373	0.0385	0.2466	0.0293
1478	2.84	3.17	27	gi|513212233	PREDICTED: golgin subfamily A member 2 isoform X8 [Gallus gallus]	GOLGA2	2	down	0.2186	0.1754	0.0015	0.2535	0.0051	0.1675	0.0015	0.278	0.0048
201	25.38	25.57	77.9	gi|482845617	aldo-keto reductase family 1, member B10 (aldose reductase) [Gallus gallus]	LOC418169	16	down	0.21795	0.2704	0.0325	0.1888	0.0154	0.2512	0.0144	0.1614	0.0061
157	30.63	30.72	71.7	gi|45382533	annexin A2 [Gallus gallus]	ANXA2	22	down	0.21705	0.2128	0.007	0.2679	0.0041	0.1786	0.0018	0.2089	0.0003
28	96.86	98.82	85.7	gi|45385813	ovotransferrin precursor [Gallus gallus]	TF	73	down	0.21445	0.2249	0.001	0.207	0.0015	0.2208	0.0003	0.2051	0.0006
16	120.37	123.7	57.6	gi|313661476	spectrin beta chain, brain 1 [Gallus gallus]	SPTBN1	77	down	0.213475	0.2466	0.0001	0.1888	0.0007	0.2399	0	0.1786	0
282	19.59	26.22	82.9	gi|71897035	14-3-3 protein zeta [Gallus gallus]	YWHAZ	25	down	0.20005	0.0929	0.0134	0.3162	0.0139	0.1	0.0052	0.2911	0.0004
86	47.75	47.88	70	gi|45382425	vitamin D-binding protein precursor [Gallus gallus]	GC	39	down	0.188125	0.1585	0	0.1995	0.0259	0.1675	0	0.227	0.0035
99	41.85	41.85	92.2	gi|55741616	14-3-3 protein epsilon [Gallus gallus]	YWHAE	39	down	0.158875	0.1202	0.0018	0.2377	0.0387	0.1038	0	0.1738	0.0001
159	30.5	30.62	61.7	gi|513217491	PREDICTED: adenosylhomocysteinase [Gallus gallus]	AHCY	28	down	0.158525	0.1803	0.0016	0.1472	0.0005	0.166	0.0039	0.1406	0.0009
5	187.78	188.75	66.6	gi|110227609	spectrin alpha chain, non-erythrocytic 1 [Gallus gallus]	SPTAN1	116	down	0.157075	0.1343	0	0.1888	0	0.1282	0	0.177	0
72	53.42	53.88	72.5	gi|45384202	lamin-B2 [Gallus gallus]	LMNB2	47	down	0.15385	0.2014	0.0092	0.1169	0	0.1854	0.0005	0.1117	0
721	8.66	8.81	59.5	gi|475504687	rho GDP-dissociation inhibitor 2 [Gallus gallus]	ARHGDIB	7	down	0.15345	0.1393	0.0353	0.1803	0.0432	0.1282	0.0477	0.166	0.0258
1718	2.04	2.14	17.4	gi|477555784	actin-related protein 2/3 complex subunit 3 [Gallus gallus]	ARPC3	2	down	0.141475	0.1472	0.0308	0.0982	0.0324	0.1786	0.0322	0.1419	0.0341
740	8.3	8.3	34.3	gi|487439524	beta-2-glycoprotein 1 precursor [Gallus gallus]	APOH	5	down	0.13565	0.1306	0.01	0.1419	0.0034	0.1282	0.0142	0.1419	0.0111
34	89.3	89.54	86.7	gi|50755288	PREDICTED: betaine--homocysteine S-methyltransferase 1 [Gallus gallus]	BHMT	94	down	0.123525	0.0991	0	0.1368	0	0.1096	0	0.1486	0
1349	3.66	3.88	39.3	gi|513199085	PREDICTED: integrin-linked kinase-associated serine/threonine phosphatase 2C isoform X6 [Gallus gallus]	ILKAP	2	down	0.122925	0.0132	0.0201	0.3664	0.0426	0.0112	0.0183	0.1009	0.0356
10	137.36	137.67	90.2	gi|45383974	serum albumin precursor [Gallus gallus]	ALB	185	down	0.117	0.1138	0	0.1225	0	0.1148	0	0.1169	0
2044	1.76	1.77	40	gi|45382473	high mobility group protein B1 [Gallus gallus]	HMGB1	5	down	0.1159	0.1393	0.0121	0.1247	0.0431	0.1076	0.0092	0.092	0.0268
1374	3.54	3.62	21.1	gi|45382845	cholinesterase precursor [Gallus gallus]	BCHE	2	down	0.113375	0.118	0.0351	0.0817	0.0359	0.0982	0.0378	0.1556	0.0386
1318	3.85	3.89	12.6	gi|497241981	beta-galactosidase preproprotein [Gallus gallus]	GLB1	3	down	0.10655	0.1159	0.0368	0.1355	0.0379	0.0802	0.0329	0.0946	0.0337
98	41.91	42.84	30.4	gi|45384318	collagen alpha-1(XII) chain precursor [Gallus gallus]	COL12A1	23	down	0.1004	0.1169	0.0148	0.0759	0.007	0.1271	0.0188	0.0817	0.0087
1410	3.31	3.31	13.9	gi|477507185	GDP-L-fucose synthase [Gallus gallus]	TSTA3	3	down	0.092675	0.0679	0.0351	0.1355	0.0349	0.0597	0.0334	0.1076	0.0332
615	10.22	10.52	76.6	gi|45383878	brain acid soluble protein 1 homolog [Gallus gallus]	BASP1	8	down	0.083725	0.15	0.0021	0.0511	0.0456	0.0982	0.0014	0.0356	0.0368
1435	3.13	3.14	29.9	gi|513220049	PREDICTED: EF-hand domain-containing protein D2 isoform X3 [Gallus gallus]	EFHD2	2	down	0.061075	0.047	0.0304	0.0356	0.0176	0.1009	0.0357	0.0608	0.0193
964	6.01	6.16	18.3	gi|240848597	collagen alpha-1(IV) chain precursor [Gallus gallus]	COL4A1	4	down	0.0114	0.0114	0.0205	0.0114	0.0205	0.0114	0.0206	0.0114	0.0206
