# Supplementary material for: Uncovering the embryonic development-related proteome and metabolome signatures in breast muscle and intramuscular fat of fast-and slow-growing chickens
Source: BMC Genomics. 2017 Oct 23;18:816. doi: 10.1186/s12864-017-4150-3 (PMC5653991; doi:10.1186/s12864-017-4150-3)
Supplement: Supplementary file 3 — Differential abundance metabolites between the sequential sampling stages (XLSX 135 kb) [file 12864_2017_4150_MOESM3_ESM.xlsx]

## Sheet: BJY-POS
VIP	TTEST	RT	mass	metabolite	FC(LOG2)	AVE-ED12	AVE-ED17	ED12-1	ED12-2	ED12-3	ED12-4	ED12-5	ED12-6	ED12-7	ED12-8	ED12-9	ED12-10	ED17-1	ED17-2	ED17-3	ED17-4	ED17-5	ED17-6	ED17-7	ED17-8	ED17-9
2.02703	3.11515e-06	15.7238	369.325	Arachidoyl glycine	-2.19544	178.709	39.0169	289.82	139.065	119.192	117.699	161.492	144.989	184.623	200.533	168.812	260.861	51.7975	61.3682	38.2948	57.3345	33.4949	20.9568	20.3095	3.95743e-06	67.5961
1.09756	0.0459365	0.797783	180.046	Caffeic Acid	3.40074	2.07078	21.8705	3.14772e-06	6.68757e-06	4.88479e-06	7.23975e-06	4.98924e-06	2.97005e-06	20.7078	5.07449e-06	1.07314e-05	5.39173e-06	3.80863e-06	13.8572	3.51648e-06	44.3078	38.5996	82.2431	17.8264	3.95743e-06	5.20531e-06
1.36181	0.0101079	0.741683	243.086	Cytidine	-1.04258	155.589	75.5321	186.005	182.256	115.98	95.1769	226.913	2.97005e-06	199.211	215.564	134.701	200.086	49.7827	59.0186	53.2689	79.9213	178.708	124.23	39.0931	59.4654	36.3008
1.10431	0.0444437	0.743917	111.043	Cytosine	-1.85152	66.5055	18.4287	3.14772e-06	97.463	98.1386	7.23975e-06	131.527	2.97005e-06	97.9931	132.26	1.07314e-05	107.673	30.6874	39.235	3.51648e-06	1.64869e-06	95.9355	2.31606e-06	3.37135e-06	3.95743e-06	5.20531e-06
1.46853	0.00468087	17.1193	330.256	Eicosapentaenoic Acid ethyl ester	-2.34246	87.8192	17.3156	75.2909	97.2782	119.163	65.6464	90.9005	186.571	91.9854	53.8459	32.4522	65.0584	3.80863e-06	155.84	3.51648e-06	1.64869e-06	1.32838e-06	2.31606e-06	3.37135e-06	3.95743e-06	5.20531e-06
1.94462	1.70743e-05	15.2765	343.309	Ethanolamine Oleate	-2.27658	99.8584	20.6094	195.176	68.487	96.1981	66.9876	75.5078	93.5149	87.295	88.7496	95.2021	131.466	19.5466	31.6294	13.8855	24.2234	14.0312	15.7078	3.37135e-06	19.4268	47.0339
1.18314	0.0296219	1.22495	136.039	Hypoxanthine	2.64616	43.1931	270.389	91.3816	6.68757e-06	73.16	7.23975e-06	4.98924e-06	2.97005e-06	130.663	80.9871	1.07314e-05	55.7392	82.8169	153.733	88.3191	803.852	551.848	612.006	66.7612	3.95743e-06	74.1642
1.1606	0.0333944	1.22447	268.081	Inosine	4.17871	15.4848	280.429	39.291	6.68757e-06	24.7879	7.23975e-06	4.98924e-06	2.97005e-06	53.5593	37.2099	1.07314e-05	5.39173e-06	33.5849	79.32	38.2735	943.276	709.027	593.09	35.2709	55.8114	36.2074
1.28583	0.0164402	6.29852	254.079	L-Arginine phosphate	-1.13883	36.0676	16.3793	3.14772e-06	45.2912	33.6257	48.0344	38.7528	20.9214	27.8727	40.4298	74.7128	31.0352	30.0289	24.1112	25.8499	1.64869e-06	7.75845	15.5127	19.1336	25.0188	5.20531e-06
1.94554	1.67874e-05	11.8402	287.247	Lauroyl diethanolamide	-2.62919	226.664	36.6367	466.846	146.8	213.213	181.651	154.902	192.348	170.004	208.358	257.122	275.395	30.2642	39.1797	23.6011	76.4067	26.369	22.4143	21.0791	22.6114	67.8045
1.32803	0.0126208	16.7454	280.241	Linoleic acid	0.626504	268.172	414.01	283.288	400.327	260.975	227.579	232.852	405.819	212.596	226.335	140.886	291.065	554.487	442.894	628.28	206.555	319.073	252.802	371.076	526.827	424.093
1.65743	0.000866899	14.6275	323.283	Linoleoyl Ethanolamide	0.879563	183.287	337.214	155.499	6.68757e-06	247.204	258.388	201.751	222.905	237.706	248.969	1.07314e-05	260.443	343.21	430.897	379.456	332.295	285.788	374.049	324.244	238.829	326.159
1.81819	0.000127746	12.1799	423.336	Linoleyl carnitine	3.87716	6.7341	98.951	21.1722	6.68757e-06	4.88479e-06	7.23975e-06	4.98924e-06	2.97005e-06	4.30897e-06	5.07449e-06	1.07314e-05	46.1688	51.4321	78.5002	62.5319	167.651	153.87	191.54	86.0761	68.3646	30.5934
2.01045	4.53356e-06	15.7081	244.219	N1-Acetylspermine	3.79607	2.05931	28.6056	3.14772e-06	6.68757e-06	4.88479e-06	7.23975e-06	4.98924e-06	6.50786	14.0851	5.07449e-06	1.07314e-05	5.39173e-06	30.8447	40.8882	47.5349	17.4054	12.7823	17.6804	34.3163	33.6139	22.3838
1.58626	0.00173298	16.5592	281.272	Oleamide	-1.65709	3259.45	1033.5	1124.07	5527.54	2212.79	3128.24	1399.47	4510.97	2510.17	2311.74	6417.8	3451.72	787.275	1434.85	1619.28	447.412	565.551	636.278	1611.27	1003.7	1195.87
1.61615	0.00130793	16.1858	255.257	Palmitic amide	-1.23187	502.628	214.001	368.898	881.881	390.83	459.245	334.143	881.023	370.63	331.31	592.851	415.469	296.369	232.743	254.921	119.245	92.4842	152.049	224.256	276.276	277.667
1.53241	0.00278866	12.5313	399.336	Palmitoyl-L-carnitine	3.23851	141.656	1336.98	238.113	114.658	377.604	450.001	236.183	2.97005e-06	4.30897e-06	5.07449e-06	1.07314e-05	5.39173e-06	614.328	675.307	659.961	3730.69	1785.67	2182.48	937.95	1027.44	418.952
1.24774	0.0206294	11.7126	467.301	PC(14:0)	-1.48092	21.9449	7.86199	12.1339	6.68757e-06	23.0189	18.5934	49.9047	17.1798	10.6369	46.6005	20.1541	21.2264	3.80863e-06	17.2093	3.51648e-06	10.2964	10.0619	9.44607	11.9641	11.7802	5.20531e-06
1.41282	0.0070926	12.136	493.317	PC(16:1)	-1.14879	36.9649	16.6713	10.7489	62.9773	23.367	52.438	42.9567	5.74868	35.5902	59.6148	44.5871	31.6201	15.5933	19.3882	17.7647	22.2694	16.9934	20.2598	10.9993	17.554	9.2194
1.39708	0.00793236	9.88673	317.294	Phytosphingosine	2.45112	27.2469	148.997	34.8483	46.3962	24.4006	30.8477	28.0909	21.2934	35.805	30.2545	1.07314e-05	20.5321	67.8652	83.6533	127.174	451.123	41.7004	204.75	203.797	57.9428	102.962
1.01725	0.0667859	0.859617	168.09	Pyridoxamine	-1.98962	44.1403	11.1148	3.14772e-06	92.1683	60.6967	7.23975e-06	116.278	2.97005e-06	72.7381	99.5221	1.07314e-05	5.39173e-06	29.2365	20.4891	3.51648e-06	1.64869e-06	1.32838e-06	30.5313	19.7761	3.95743e-06	5.20531e-06
1.52059	0.00308021	10.9306	301.298	Sphinganine	2.70559	6.52442	42.5603	3.14772e-06	6.68757e-06	25.8003	7.23975e-06	4.98924e-06	2.97005e-06	4.30897e-06	5.07449e-06	39.4439	5.39173e-06	25.0895	24.1455	32.4777	109.683	11.6908	64.9463	48.844	26.6752	39.491
1.09287	0.0469975	13.6886	299.283	Sphingosine	-1.03132	62.07	30.3686	49.5996	106.542	71.9365	89.9363	79.2467	2.97005e-06	56.6928	81.4562	1.07314e-05	85.2902	55.2933	2.67996e-06	44.3796	8.02208	6.48575	2.31606e-06	43.8963	45.5347	69.7056
1.62722	0.00117439	13.4823	427.367	Stearoylcarnitine	3.40378	115.892	1226.57	103.715	54.3238	190.715	142.857	136.461	6.22345	147.256	156.802	67.5945	152.969	690.073	647.32	680.383	3367.63	1496.12	1669.56	646.128	1262.9	579.031
1.44354	0.00566239	0.689017	125.015	Taurine	-1.05133	393.237	189.746	188.49	342.88	345.319	303.722	463.077	102.689	520.181	466.758	691.657	507.595	284.845	134.86	260.943	94.8761	88.5981	99.0491	229.647	187.087	327.805
1.40692	0.00739864	0.861183	112.027	Uracil	-1.4218	290.725	108.512	278.468	192.313	226.541	336.034	258.4	587.318	261.957	301.191	230.106	234.925	3.80863e-06	119.787	140.633	1.64869e-06	33.8429	475.192	99.6661	107.488	5.20531e-06
VIP	Ttest.Pvalue	RT	mass	Metabolites	FC(LOG2)	AVE-ED17	AVE-D1	ED17-1	ED17-2	ED17-3	ED17-4	ED17-5	ED17-6	ED17-7	ED17-8	ED17-9	D1-1	D1-2	D1-3	D1-4	D1-5	D1-6	D1-7	D1-8	D1-9	D1-10
1.60003	0.000523603	0.842483	203.116	Acetylcarnitine	1.721	238.932	787.675	163.685	190.247	123.771	1.64869e-06	330.659	921.246	173.747	124.776	122.257	1071.51	468.086	626.725	371.97	135.51	534.762	1136.56	1346.95	175.284	2009.41
1.35319	0.00574863	0.85895	231.148	Butyryl-L-carnitine	1.09153	36.875	78.5807	18.7827	23.2415	3.51648e-06	1.64869e-06	78.8167	199.102	3.37135e-06	11.9313	5.20531e-06	134.565	40.4252	54.5716	80.0377	6.86187e-06	35.5584	76.954	149.131	7.7085e-06	214.563
1.10447	0.0306867	0.797783	180.046	Caffeic Acid	0.987958	21.8705	43.3774	3.80863e-06	13.8572	3.51648e-06	44.3078	38.5996	82.2431	17.8264	3.95743e-06	5.20531e-06	50.117	8.30104e-06	94.3981	1.0874e-06	6.86187e-06	6.91494e-06	60.0969	109.178	7.7085e-06	119.983
1.34175	0.00629149	0.67885	113.059	Creatinine	2.24582	1.71433	8.13122	3.80863e-06	15.429	3.51648e-06	1.64869e-06	1.32838e-06	2.31606e-06	3.37135e-06	3.95743e-06	5.20531e-06	20.0183	8.30104e-06	1.24031e-05	1.0874e-06	6.86187e-06	6.91494e-06	5.96585e-06	22.3128	7.7085e-06	38.981
1.63122	0.000357397	0.741683	243.086	Cytidine	-0.80685	75.5321	43.1763	49.7827	59.0186	53.2689	79.9213	178.708	124.23	39.0931	59.4654	36.3008	22.4917	13.6548	54.9713	37.2855	6.86187e-06	64.2075	27.5535	161.018	7.7085e-06	50.5808
1.46589	0.00216571	9.24542	315.241	Decanoyl-L-carnitine	1.10308	3.28359	7.05355	3.80863e-06	2.67996e-06	3.51648e-06	15.173	1.32838e-06	14.3793	3.37135e-06	3.95743e-06	5.20531e-06	3.6514e-06	8.30104e-06	1.24031e-05	8.01525	6.86187e-06	6.91494e-06	5.96585e-06	19.4871	7.7085e-06	43.0331
1.90316	3.08975e-06	15.8179	302.225	EPA	-1.25506	155.344	65.0854	233.659	211.563	204.047	61.6727	105.169	135.608	173.912	200.23	72.2323	27.6835	47.1953	1.24031e-05	92.1775	104.546	36.1327	51.97	83.8258	80.6077	126.715
1.20508	0.016651	6.05435	259.179	Hexanoylcarnitine	2.49837	19.6924	111.271	3.80863e-06	2.67996e-06	3.51648e-06	50.1354	37.5176	89.5787	3.37135e-06	3.95743e-06	5.20531e-06	178.786	134.606	1.24031e-05	29.2973	6.86187e-06	302.147	227.382	86.2571	154.237	2.47148e-06
1.87014	6.71141e-06	10.4435	343.273	Lauroylcarnitine	1.72347	12.9018	42.6056	3.80863e-06	2.67996e-06	3.51648e-06	50.0652	22.4823	43.5689	3.37135e-06	3.95743e-06	5.20531e-06	62.3606	38.3587	1.24031e-05	44.5851	6.86187e-06	29.3318	91.7168	57.6965	7.7085e-06	102.007
1.317	0.00760927	0.6818	161.105	L-Carnitine	3.02658	12.2675	99.9645	3.80863e-06	34.124	3.51648e-06	1.64869e-06	1.32838e-06	17.204	30.9688	28.1107	5.20531e-06	144.155	140.247	1.24031e-05	1.0874e-06	98.6673	174.206	185.224	84.5104	70.6763	101.959
2.17436	7.65252e-13	14.6275	323.283	Linoleoyl Ethanolamide	-3.29543	337.214	34.3465	343.21	430.897	379.456	332.295	285.788	374.049	324.244	238.829	326.159	18.0597	48.2494	1.24031e-05	56.1595	43.456	36.6547	51.7816	33.201	26.7175	29.1855
1.70658	0.00012813	12.9002	341.33	N,N,N-trimethyl-sphingosine	-4.31852	142.348	7.13427	63.5838	102.316	188.306	342.043	172.28	183.708	54.232	110.131	64.5329	6.56959	8.30104e-06	1.24031e-05	18.3111	6.86187e-06	6.91494e-06	5.96585e-06	27.1656	7.7085e-06	19.2964
1.28739	0.0094724	15.6564	360.267	O-Arachidonoyl Glycidol	-5.17811	77.71	2.1464	60.2986	144.318	76.9384	99.3959	21.8627	66.3064	92.8844	59.5729	77.8125	3.6514e-06	8.30104e-06	1.24031e-05	1.0874e-06	6.86187e-06	6.91494e-06	5.96585e-06	2.65293e-06	7.7085e-06	21.4639
1.33919	0.00641864	7.85263	287.21	Octanoylcarnitine	1.73881	3.26734	10.905	3.80863e-06	2.67996e-06	3.51648e-06	1.64869e-06	12.2559	17.1501	3.37135e-06	3.95743e-06	5.20531e-06	16.6188	8.30104e-06	1.24031e-05	16.5243	6.86187e-06	6.91494e-06	5.96585e-06	31.0071	7.7085e-06	44.9001
2.07025	8.10509e-09	14.8075	523.365	PC(18:0)	-0.665175	4741.03	2989.75	4113.78	4318.96	3799.1	8267.98	4516.72	3954.32	4598.41	4043.71	5056.31	2532.83	3221.36	331.164	8120.27	2320.24	2566.21	3767.9	1752.61	2879.79	2405.15
1.49449	0.00164289	16.5714	312.267	Ricinoleic Acid methyl ester	1.27373	40.2301	97.2709	53.5626	64.1424	54.6069	18.414	31.0769	18.9413	37.409	48.0495	35.8684	129.257	184.603	1.24031e-05	42.914	232.736	74.7874	117.501	65.093	125.817	2.47148e-06
1.31043	0.00799468	15.5368	299.283	Sphingosine	1.34156	87.7008	222.256	128.313	119.339	123.115	41.9518	76.9986	46.8413	57.0247	101.17	94.5548	135.214	192.681	1.24031e-05	391.567	309.696	299.548	210.458	179.143	317.45	186.801
1.87205	6.43006e-06	0.689017	125.015	Taurine	1.14135	189.746	418.554	284.845	134.86	260.943	94.8761	88.5981	99.0491	229.647	187.087	327.805	166.3	539.383	977.104	62.3231	589.817	611.465	474.451	197.827	430.533	136.339
VIP	TTEST	RT	mass	metabolites	FC(LOG2)	AVE-D1	AVE-D14	D1-1	D1-2	D1-3	D1-4	D1-5	D1-6	D1-7	D1-8	D1-9	D1-10	D14-1	D14-2	D14-3	D14-4	D14-5	D14-6	D14-7	D14-8	D14-9	D14-10
1.85993	0.00123555	0.717533	145.11	Acetylcholine	5.28682	10.0229	391.28	32.1026	8.30104e-06	1.24031e-05	1.0874e-06	6.86187e-06	6.91494e-06	5.96585e-06	20.734	7.7085e-06	47.3928	255.7	110.534	1028.16	276.014	1.72062e-06	292.605	422.308	329.571	844.603	353.309
1.64617	0.0058774	0.85895	231.148	Butyryl-L-carnitine	3.14429	78.5807	694.772	134.565	40.4252	54.5716	80.0377	6.86187e-06	35.5584	76.954	149.131	7.7085e-06	214.563	199.444	154.706	1360.15	841.634	393.634	132.644	129.555	1525.98	1699.21	510.756
1.48757	0.0149196	0.797783	180.046	Caffeic Acid	-5.86874	43.3774	0.74233	50.117	8.30104e-06	94.3981	1.0874e-06	6.86187e-06	6.91494e-06	60.0969	109.178	7.7085e-06	119.983	6.35873e-06	1.01832e-05	8.35782e-06	7.42325	1.72062e-06	5.51868e-06	4.81333e-06	1.88363e-06	4.90653e-06	4.33466e-06
1.24547	0.04732	0.6686	103.1	Choline	-2.39987	151.214	28.6523	114.097	52.6371	321.888	87.6883	6.86187e-06	28.8338	134.837	196.762	7.7085e-06	575.401	6.35873e-06	1.01832e-05	8.35782e-06	87.5714	1.72062e-06	5.51868e-06	25.2615	40.6211	81.1544	51.9149
1.67602	0.00483864	0.67885	113.059	Creatinine	5.06522	8.13122	272.233	20.0183	8.30104e-06	1.24031e-05	1.0874e-06	6.86187e-06	6.91494e-06	5.96585e-06	22.3128	7.7085e-06	38.981	134.917	135.81	981.881	284.42	131.749	176.402	174.236	195.538	355.146	152.227
1.32402	0.0335433	0.741683	243.086	Cytidine	-2.3822	43.1763	8.28191	22.4917	13.6548	54.9713	37.2855	6.86187e-06	64.2075	27.5535	161.018	7.7085e-06	50.5808	6.35873e-06	1.01832e-05	8.35782e-06	10.0388	31.1268	10.2023	4.81333e-06	6.74931	15.9052	8.79668
1.80653	0.00189744	9.24542	315.241	Decanoyl-L-carnitine	3.90379	7.05355	105.576	3.6514e-06	8.30104e-06	1.24031e-05	8.01525	6.86187e-06	6.91494e-06	5.96585e-06	19.4871	7.7085e-06	43.0331	6.35873e-06	1.01832e-05	58.135	157.609	243.972	75.2182	130.646	226.652	99.0987	64.4295
1.30952	0.0358153	17.6514	339.351	Docosanamide	-1.70681	216.58	66.3466	151.545	466.174	420.966	35.3985	180.362	514.432	165.677	182.319	7.7085e-06	48.9288	6.35873e-06	1.01832e-05	291.499	78.2737	53.8054	5.51868e-06	174.466	65.4218	4.90653e-06	4.33466e-06
1.91686	0.000755473	17.1193	330.256	Eicosapentaenoic Acid ethyl ester	-22.9739	42.0984	5.10998e-06	18.6505	38.5254	1.24031e-05	30.0812	61.3703	31.1618	38.4782	39.4277	39.1121	124.176	6.35873e-06	1.01832e-05	8.35782e-06	3.0226e-06	1.72062e-06	5.51868e-06	4.81333e-06	1.88363e-06	4.90653e-06	4.33466e-06
1.86436	0.0011907	15.8179	302.225	EPA	-2.14915	65.0854	14.6732	27.6835	47.1953	1.24031e-05	92.1775	104.546	36.1327	51.97	83.8258	80.6077	126.715	26.9684	1.01832e-05	8.35782e-06	14.0292	38.3735	26.8905	4.81333e-06	15.1329	25.3379	4.33466e-06
1.34109	0.0310134	0.791983	151.049	Guanine	-3.88606	19.0748	1.29015	12.5145	8.30104e-06	75.4967	37.3342	23.5276	22.8749	5.96585e-06	2.65293e-06	7.7085e-06	19.0005	6.35873e-06	1.01832e-05	8.35782e-06	3.0226e-06	12.9015	5.51868e-06	4.81333e-06	1.88363e-06	4.90653e-06	4.33466e-06
1.77198	0.00246687	0.85715	283.092	Guanosine	-3.85022	89.5447	6.20881	54.3931	70.9297	92.5144	249.519	6.86187e-06	91.9028	148.209	107.809	7.7085e-06	80.1709	6.35873e-06	1.01832e-05	8.35782e-06	3.0226e-06	62.0881	5.51868e-06	4.81333e-06	1.88363e-06	4.90653e-06	4.33466e-06
1.56334	0.00975516	15.6031	286.216	Hexadecanedioic acid	-3.47	111.271	10.0418	178.786	134.606	1.24031e-05	29.2973	6.86187e-06	302.147	227.382	86.2571	154.237	2.47148e-06	6.35873e-06	100.418	8.35782e-06	3.0226e-06	1.72062e-06	5.51868e-06	4.81333e-06	1.88363e-06	4.90653e-06	4.33466e-06
1.50142	0.0138401	6.05435	259.179	Hexanoylcarnitine	3.69286	28.7624	371.953	25.9621	8.30104e-06	1.24031e-05	92.5528	6.86187e-06	6.91494e-06	5.96585e-06	54.9547	7.7085e-06	114.154	51.1083	1.01832e-05	406.394	555.442	547.225	29.032	38.0477	1219.23	707.109	165.934
1.64188	0.0060407	0.8541	136.039	Hypoxanthine	-1.49306	5709.88	2028.48	5930.78	3115.61	4980.41	5765.97	1566.96	4359.98	6703.94	11135.4	1443.76	12096	696.136	922.905	3264.42	2558.26	3484.17	2439.07	1142.87	1308.2	3206.78	1261.96
1.37113	0.0269284	1.22447	268.081	Inosine	-2.52513	253.049	43.9607	157.736	75.4911	142.78	670.041	6.86187e-06	106.751	196.782	620.991	7.7085e-06	559.914	6.35873e-06	1.01832e-05	8.35782e-06	63.874	282.852	5.51868e-06	4.81333e-06	38.5704	54.3107	4.33466e-06
2.11687	9.34552e-05	10.4435	343.273	Lauroylcarnitine	1.96592	42.6056	166.444	62.3606	38.3587	1.24031e-05	44.5851	6.86187e-06	29.3318	91.7168	57.6965	7.7085e-06	102.007	95.1589	108.418	108.903	145.215	286.221	192.113	252.349	229.548	142.841	103.674
1.52603	0.0120772	0.6818	161.105	L-Carnitine	2.84379	99.9645	717.649	144.155	140.247	1.24031e-05	1.0874e-06	98.6673	174.206	185.224	84.5104	70.6763	101.959	458.631	448.373	2048.1	39.0556	1.72062e-06	40.1267	1371.88	366.721	1263.91	1139.69
1.84981	0.00134325	16.7454	280.241	Linoleic acid	-1.0503	558.242	269.557	382.94	522.501	247.238	389.888	958.342	846.935	561.473	573.827	596.889	502.389	353.932	518.891	257.741	168.905	269.268	344.203	225.276	134.467	261.067	161.819
1.7982	0.00202347	14.8849	323.283	Linoleoyl Ethanolamide	-1.71012	34.3465	10.4975	18.0597	48.2494	1.24031e-05	56.1595	43.456	36.6547	51.7816	33.201	26.7175	29.1855	30.643	1.01832e-05	8.35782e-06	3.0226e-06	27.3095	5.51868e-06	4.81333e-06	11.6991	18.7379	16.585
1.96699	0.000473901	12.1799	423.336	Linoleyl carnitine	3.52896	130.035	1501	82.8882	86.8966	35.1207	370.33	113.486	120.778	139.082	122.318	72.3174	157.127	1321.49	845.533	859.644	1062.54	4041.29	1155.1	1095.06	2521.29	970.043	1138
1.24763	0.0468917	0.727717	115.063	L-Proline	0.693312	205.252	331.891	176.132	8.30104e-06	375.216	138.6	198.202	271.44	333.594	221.212	157.758	180.365	260.273	374.203	8.35782e-06	247.695	385.894	385.537	517.749	248.288	543.224	356.045
1.43027	0.0201283	0.69685	117.079	L-Valine	-27.5377	995.619	5.10998e-06	3.6514e-06	8.30104e-06	2640.91	1.0874e-06	1327.76	1812.83	5.96585e-06	882.78	3291.91	2.47148e-06	6.35873e-06	1.01832e-05	8.35782e-06	3.0226e-06	1.72062e-06	5.51868e-06	4.81333e-06	1.88363e-06	4.90653e-06	4.33466e-06
2.07248	0.000157469	15.7081	244.219	N1-Acetylspermine	2.98408	5.96204	47.1728	3.6514e-06	8.30104e-06	1.24031e-05	3.27439	28.2103	6.91494e-06	5.96585e-06	2.65293e-06	7.7085e-06	28.1357	79.0849	38.9117	8.35782e-06	24.496	50.345	46.9388	82.669	42.7374	65.9437	40.6016
1.31923	0.0342806	0.850467	122.049	Niacinamide	1.56242	6056.4	17887.5	10675.3	3696.48	13477.7	5948	2319.81	4113.58	146.161	17449.3	2581.93	155.736	13068.7	14283.9	369.885	42596.6	196.494	19620	21848.7	32925.1	4.90653e-06	33965.8
1.63864	0.00616651	7.85263	287.21	Octanoylcarnitine	3.8179	10.905	153.791	16.6188	8.30104e-06	1.24031e-05	16.5243	6.86187e-06	6.91494e-06	5.96585e-06	31.0071	7.7085e-06	44.9001	30.9266	1.01832e-05	130.566	242.994	241.223	46.5895	60.7254	459.839	262.247	62.7972
1.43826	0.0193262	13.6956	281.272	Oleamide	-1.11118	173.03	80.0983	104.294	231.35	366.905	24.0237	199.68	201.984	206.142	84.1135	228.821	82.9867	132.187	1.01832e-05	8.35782e-06	82.3969	36.0551	138.558	131.827	41.852	115.433	122.673
1.12003	0.077833	16.1858	255.257	Palmitic amide	-0.619366	319.735	208.134	212.796	370.621	575.92	71.9049	407.416	356.107	284.611	177.739	552.83	187.41	238.295	362.513	322.898	123.636	92.2461	250.1	213.871	79.9426	211.837	186.002
1.26061	0.0443742	12.9907	495.333	PC(16:0)	-1.66796	577.068	181.603	402.808	558.304	91.6548	2143.99	388.066	404.54	631.914	294.157	356.51	498.731	121.459	69.3539	161.462	69.0529	379.427	176.464	185.6	230.222	298.298	124.685
2.00668	0.000319608	14.8075	523.365	PC(18:0)	-4.44602	2989.75	137.167	2532.83	3221.36	331.164	8120.27	2320.24	2566.21	3767.9	1752.61	2879.79	2405.15	397.49	1.01832e-05	8.35782e-06	398.816	1.72062e-06	5.51868e-06	4.81333e-06	1.88363e-06	4.90653e-06	575.367
1.26263	0.0439925	11.3343	299.283	Sphingosine	-0.71947	222.256	134.981	135.214	192.681	1.24031e-05	391.567	309.696	299.548	210.458	179.143	317.45	186.801	59.873	62.9335	113.736	93.1353	224.134	196.144	139.232	106.202	224.895	129.521
1.37407	0.0265522	17.6491	283.288	Stearamide	-1.18126	203.777	89.8586	125.455	145.541	194.903	19.1487	494.497	253.83	144.828	186.319	395.634	77.6156	143.239	149.218	124.987	49.8615	53.2389	98.4598	78.1093	47.6192	72.8564	80.997
1.79022	0.00215077	0.857183	118.028	Succinic acid	-3.26077	150.636	15.7158	114.503	61.2487	216.692	183.998	29.0827	89.5316	112.193	384.424	22.6564	292.026	6.35873e-06	1.01832e-05	25.3798	32.358	25.8545	5.51868e-06	4.81333e-06	19.137	42.4129	12.0162
2.04598	0.000211258	0.689017	125.015	Taurine	-6.07712	418.554	6.19948	166.3	539.383	977.104	62.3231	589.817	611.465	474.451	197.827	430.533	136.339	6.35873e-06	18.8197	8.35782e-06	3.0226e-06	23.8149	8.85796	10.5023	1.88363e-06	4.90653e-06	4.33466e-06

## Sheet: BJY-NEG
VIP	TTEST	RT	mass	metabolites	FC(Log2)	AVE -ED12	AVE -ED17	ED12-1	ED12-2	ED12-3	ED12-4	ED12-5	ED12-6	ED12-7	ED12-8	ED12-9	ED12-10	ED17-1	ED17-2	ED17-3	ED17-4	ED17-5	ED17-6	ED17-7	ED17-8	ED17-9
1.2903	0.00963452	17.4985	332.271	Adrenic Acid	2.83393	131.052	934.416	1.03686e-06	1.73633e-06	1.37427e-06	1.95067e-06	1310.52	5.79532e-07	9.80435e-07	1.29028e-06	3.90589e-06	1.4499e-06	1717.1	1.12877e-06	1489.02	912.082	1453.77	1039.42	1.45103e-06	1.69118e-06	1798.36
1.04412	0.0436982	16.1607	290.224	Androsterone	0.671274	13.8346	22.0313	18.1679	17.9031	15.5437	18.1298	14.7938	20.1012	8.90787	13.2885	3.90589e-06	11.5103	28.4328	33.6762	29.0065	14.8518	22.1089	19.8186	21.0554	29.3318	2.25732e-06
1.87539	7.07607e-06	15.6951	414.254	Ascorbyl Palmitate	2.61013	79.0891	482.886	133.24	1.73633e-06	1.37427e-06	1.95067e-06	295.258	5.79532e-07	148.45	213.943	3.90589e-06	1.4499e-06	352.585	729.598	487.302	600.851	186.256	428.06	613.105	389.762	558.457
1.22044	0.0155593	0.736567	243.085	Cytidine	-2.54016	49.1186	8.44466	22.8657	79.1486	87.9502	1.95067e-06	85.5052	5.79532e-07	9.80435e-07	104.989	85.6446	25.0826	28.3514	8.88828	1.72189e-06	7.58741e-07	7.01162e-07	9.3785e-07	1.45103e-06	38.7623	2.25732e-06
1.44676	0.00272995	0.92235	307.065	dCMP	-1.49965	67.5921	23.9032	91.1299	57.0786	62.6809	68.9825	59.5045	5.79532e-07	73.0475	84.1933	116.583	62.7205	1.63552e-06	1.12877e-06	50.4367	40.9104	7.01162e-07	28.5434	1.45103e-06	52.6676	42.571
1.18231	0.0198467	0.739733	150.052	D-Ribose	2.36168	2.58278	13.2747	1.03686e-06	1.73633e-06	1.37427e-06	1.95067e-06	10.7016	5.79532e-07	9.80435e-07	15.1262	3.90589e-06	1.4499e-06	21.6294	1.12877e-06	11.8929	23.3059	33.0877	9.3785e-07	1.45103e-06	11.7498	17.8068
1.13024	0.0271576	16.794	302.221	EPA	-2.22639	78.7789	16.8345	102.154	175.337	105.038	80.6107	90.4266	5.79532e-07	9.80435e-07	106.673	3.90589e-06	127.549	1.63552e-06	1.12877e-06	1.72189e-06	7.58741e-07	7.01162e-07	9.3785e-07	1.45103e-06	1.69118e-06	151.51
1.0456	0.0433618	6.45808	268.058	Homocystine	-2.19421	9.67197	2.11344	8.31977	1.73633e-06	9.58603	14.2337	6.77067	4.16063	9.80435e-07	10.3108	34.597	8.74114	1.63552e-06	1.12877e-06	1.72189e-06	7.58741e-07	3.97374	9.3785e-07	5.83996	1.69118e-06	9.20729
1.17248	0.0210913	0.861367	136.038	Hypoxanthine	0.767945	238.795	406.63	376.867	168.97	268.073	368.294	233.997	7.81628	266.717	257.763	244.354	195.096	400.238	296.352	241.895	540.596	696.006	600.232	147.081	321.214	416.054
1.04585	0.0433042	1.24173	268.08	Inosine	3.02231	50.9671	414.091	96.1797	27.9112	50.4886	52.7216	27.4218	5.79532e-07	112.888	58.9448	49.5385	33.577	60.6777	111.332	90.0137	1380.8	1044.79	851.223	59.7127	92.7928	35.4839
1.13865	0.0258532	11.5758	155.07	L-Histidine	-3.11132	12.9054	1.49338	1.03686e-06	1.73633e-06	14.2186	15.5081	12.5166	5.10506	8.95168	11.721	47.2312	13.8022	1.63552e-06	1.12877e-06	1.72189e-06	7.58741e-07	7.01162e-07	9.3785e-07	1.45103e-06	1.69118e-06	13.4404
1.1345	0.02649	0.742267	180.063	myo-Inositol	2.2348	6.38573	30.0575	1.03686e-06	1.73633e-06	1.37427e-06	63.8573	1.29441e-06	5.79532e-07	9.80435e-07	1.29028e-06	3.90589e-06	1.4499e-06	46.5781	35.7297	51.9066	7.58741e-07	4.2936	9.3785e-07	42.6641	52.8883	36.4573
1.46033	0.00241172	0.854667	175.048	N-acetylaspartate	2.33124	19.1181	96.2094	46.2651	43.297	38.0527	1.95067e-06	1.29441e-06	5.25912	58.3067	1.29028e-06	3.90589e-06	1.4499e-06	160.924	138.584	97.0516	42.372	7.01162e-07	23.8251	80.3296	147.149	175.65
1.22376	0.0152236	12.5436	256.24	Palmitic acid	3.3922	1.83124	19.2264	1.03686e-06	1.73633e-06	1.37427e-06	7.31264	1.29441e-06	5.79532e-07	3.31401	1.29028e-06	3.90589e-06	7.68572	9.82329	6.3077	12.8742	62.1216	30.6794	34.7943	1.45103e-06	16.4373	2.25732e-06
1.00628	0.0530318	13.494	284.271	Palmitic Acid ethyl ester	22.8251	1.55986e-06	11.5913	1.03686e-06	1.73633e-06	1.37427e-06	1.95067e-06	1.29441e-06	5.79532e-07	9.80435e-07	1.29028e-06	3.90589e-06	1.4499e-06	1.63552e-06	8.63104	1.72189e-06	51.4167	24.7102	19.5637	1.45103e-06	1.69118e-06	2.25732e-06
1.05488	0.0412892	15.5821	399.334	Palmitoyl-L-carnitine	-2.20521	7.88687	1.7103	8.65274	16.0557	1.37427e-06	21.1025	1.29441e-06	10.6259	8.51562	1.29028e-06	3.90589e-06	13.9162	1.63552e-06	1.12877e-06	6.45066	7.58741e-07	7.01162e-07	9.3785e-07	8.94198	1.69118e-06	2.25732e-06
1.16159	0.0225415	13.0773	481.317	PC(15:0)	1.55471	11.1861	32.8618	11.8376	7.67596	14.4789	11.0163	12.893	11.3392	12.1443	16.0428	3.90589e-06	14.4329	63.5287	9.5369	64.9308	25.5333	18.0214	19.0906	10.3216	75.2473	9.54598
1.03909	0.0448602	14.8381	509.348	PC(17:0)	0.474008	29.2321	40.6023	24.7415	24.8393	38.7367	23.0426	31.0549	14.0008	54.315	32.9946	18.6093	29.986	29.0811	35.8502	31.666	66.9545	39.1884	37.7467	48.0025	33.1648	43.7663
1.63599	0.000366021	10.2318	352.225	PGE2	4.18412	2.01313	36.5948	9.76135	1.73633e-06	1.37427e-06	1.95067e-06	1.29441e-06	5.79532e-07	9.80435e-07	10.37	3.90589e-06	1.4499e-06	37.5069	1.12877e-06	41.5797	34.0902	85.6213	42.888	20.1806	15.8193	51.6669
1.22207	0.0153931	16.5796	120.043	Purine	-1.97307	140.046	35.6711	80.5046	263.013	194.807	273.565	184.733	57.0833	134.197	212.551	3.90589e-06	1.4499e-06	131.941	1.12877e-06	1.72189e-06	7.58741e-07	48.5943	9.3785e-07	1.45103e-06	140.504	2.25732e-06
1.13519	0.0263828	15.262	364.238	Quinestrol	1.62248	6.10379	18.7938	1.03686e-06	1.73633e-06	1.37427e-06	1.95067e-06	23.4688	5.79532e-07	18.0342	19.5349	3.90589e-06	1.4499e-06	37.0894	19.0926	36.2382	8.16935	6.30088	14.2435	7.35452	31.3692	9.28665
1.06002	0.0401758	0.869167	118.026	Succinic acid	-2.26088	19.1267	3.99069	18.3181	1.73633e-06	24.6194	22.2214	22.3479	5.79532e-07	19.0691	20.1897	64.5016	1.4499e-06	1.63552e-06	1.12877e-06	1.72189e-06	7.58741e-07	7.01162e-07	9.3785e-07	1.45103e-06	14.2231	21.6931
1.2482	0.0129303	0.7058	125.014	Taurine	-0.805856	712.167	407.375	438.105	576.628	623.605	666.027	823.593	179.542	845.981	775.598	1361.73	830.857	409.599	220.549	523.925	380.424	439.726	271.655	480.68	345.317	594.503
1.93053	1.87536e-06	5.28767	166.026	Terephthalic acid	-4.42947	37.5409	1.74221	24.2681	51.3784	38.8291	54.4431	45.0208	10.9566	26.3638	39.7777	55.8063	28.5653	9.60242	1.12877e-06	1.72189e-06	7.58741e-07	7.01162e-07	6.07747	1.45103e-06	1.69118e-06	2.25732e-06
1.12537	0.0279363	0.909117	152.033	Xanthine	3.09565	1.66978	14.274	1.03686e-06	1.73633e-06	1.37427e-06	1.95067e-06	1.29441e-06	5.79532e-07	16.6978	1.29028e-06	3.90589e-06	1.4499e-06	1.63552e-06	16.4421	1.72189e-06	7.16538	9.77555	44.8913	1.45103e-06	17.8327	32.3586
1.05024	0.0423164	15.9721	278.224	γ-Linolenic Acid	0.954768	38.0718	73.7933	1.03686e-06	57.7751	36.531	29.1577	29.4859	30.2588	68.0542	52.9241	22.2806	54.2502	83.44	80.539	162.454	40.1085	7.01162e-07	51.6688	109.333	93.2428	43.3536
VIP	TTEST	RT	mass	Metabolites	FC(log2)	AVE -ED17	AVE -D1	ED17-1	ED17-2	ED17-3	ED17-4	ED17-5	ED17-6	ED17-7	ED17-8	ED17-9	D1-1	D1-2	D1-3	D1-4	D1-5	D1-6	D1-7	D1-8	D1-9	D1-10
1.27906	0.00315886	0.811733	174.016	Aconitic acid	0.924403	6.91925	13.132	1.63552e-06	1.12877e-06	1.72189e-06	23.4988	22.1682	10.9026	1.45103e-06	5.70367	2.25732e-06	25.5234	2.21453e-06	5.06591e-06	34.2351	1.53625e-06	1.62617e-06	30.0932	17.2753	1.76506e-06	24.1932
1.70131	3.78359e-06	0.878383	146.058	Adipic acid	23.9433	1.36483e-06	22.0148	1.63552e-06	1.12877e-06	1.72189e-06	7.58741e-07	7.01162e-07	9.3785e-07	1.45103e-06	1.69118e-06	2.25732e-06	50.0992	2.21453e-06	5.06591e-06	20.2692	22.9417	1.62617e-06	1.3843e-06	48.3186	21.7157	56.8037
1.7037	3.54699e-06	16.1607	290.224	Androsterone	-0.997627	22.0313	11.0338	28.4328	33.6762	29.0065	14.8518	22.1089	19.8186	21.0554	29.3318	2.25732e-06	10.8214	12.1446	5.06591e-06	3.37338	14.8035	11.0542	11.4507	20.7515	8.14042	17.7982
1.69855	4.07278e-06	17.0779	318.255	Arachidonic Acid methyl ester	-1.36945	42.2238	16.3423	54.8515	60.5907	56.0207	25.5326	47.8336	28.035	52.142	55.0078	2.25732e-06	18.4743	28.1625	5.06591e-06	3.63438e-07	30.3654	41.526	21.49	7.67103e-07	23.4043	5.78355e-07
1.43734	0.000518385	15.9991	346.211	Cortexolone	0.750373	11.0912	18.658	9.17645	11.1423	18.0061	5.12855	11.2064	6.49567	14.7496	14.5563	9.3596	16.813	15.6491	15.4728	3.63438e-07	35.3958	18.6489	16.0575	27.4573	16.072	25.0132
1.15854	0.00927142	15.0315	300.266	DL-2-hydroxy stearic acid	21.455	1.36483e-06	3.92356	1.63552e-06	1.12877e-06	1.72189e-06	7.58741e-07	7.01162e-07	9.3785e-07	1.45103e-06	1.69118e-06	2.25732e-06	1.17081e-06	2.21453e-06	5.06591e-06	3.90335	1.53625e-06	13.9253	1.3843e-06	7.67103e-07	14.9312	6.47569
1.66959	8.46873e-06	17.2568	356.271	Docosahexaenoic Acid ethyl ester	-0.806755	79.1868	45.2685	106.649	106.568	79.0431	30.3669	62.1858	58.3865	110.469	101.397	57.6153	29.055	30.5625	5.06591e-06	74.4134	55.7405	44.2292	26.4385	63.5447	60.3221	68.3788
1.28307	0.00303598	15.8633	302.224	EPA	-7.39923	873.958	5.17728	1191.09	1.12877e-06	1253.94	537.435	791.274	905.29	1377.55	1220.25	588.796	1.17081e-06	2.21453e-06	5.06591e-06	10.0395	1.53625e-06	1.62617e-06	1.3843e-06	41.7332	1.76506e-06	5.78355e-07
1.00332	0.02848	0.869383	283.091	Guanosine	-0.61466	94.404	61.6537	32.5607	33.6584	35.2423	238.195	345.82	59.6964	20.353	39.6674	44.4431	36.3096	51.6732	105.069	157.691	23.2781	67.2983	86.5808	41.7092	22.3192	24.6083
1.30924	0.00232772	0.818083	130.026	Itaconic acid	2.59281	1.32196	7.97506	1.63552e-06	1.12877e-06	1.72189e-06	7.58741e-07	11.8977	9.3785e-07	1.45103e-06	1.69118e-06	2.25732e-06	1.17081e-06	2.21453e-06	5.06591e-06	7.1983	1.53625e-06	27.3553	14.807	19.2534	1.76506e-06	11.1366
1.27512	0.00328336	13.6199	625.314	Leukotriene C4	-0.702367	6.7373	4.1405	12.6729	1.12877e-06	12.2064	7.58741e-07	7.01162e-07	9.3785e-07	13.6769	7.56184	14.5176	5.00171	2.21453e-06	5.06591e-06	6.94236	1.53625e-06	11.2483	8.41719	4.96104	4.83436	5.78355e-07
1.5724	6.41636e-05	17.85	308.271	Linoleic Acid ethyl ester	1.65781	106.59	336.33	1.63552e-06	1.12877e-06	156.258	91.2455	151.266	116.475	131.222	158.231	154.608	354.856	358.931	199.638	192.996	619.527	523.05	240.993	7.67103e-07	453.936	419.373
1.54346	0.000106369	0.830467	134.021	L-Malic acid	2.31927	6.33597	31.6215	16.1854	15.7035	1.72189e-06	7.58741e-07	7.01162e-07	6.74815	1.45103e-06	1.69118e-06	18.3867	51.0548	26.8746	60.0286	15.4969	15.8276	1.62617e-06	91.0449	24.4329	1.76506e-06	31.4545
1.11322	0.0132187	12.808	282.255	Oleic Acid	1.38829	7.58131	19.8455	1.63552e-06	1.12877e-06	1.72189e-06	29.5038	15.462	23.2659	1.45103e-06	1.69118e-06	2.25732e-06	1.17081e-06	27.1976	5.06591e-06	32.1403	1.53625e-06	37.2415	23.3857	21.7338	16.5869	40.1695
1.19904	0.00660715	16.2385	416.269	Oleoyl 3-carbacyclic Phosphatidic Acid	-3.9692	29.6372	1.89229	1.63552e-06	63.0859	41.0559	29.9989	18.6345	28.1476	50.6031	35.209	2.25732e-06	4.04477	2.21453e-06	5.06591e-06	3.63438e-07	1.53625e-06	1.62617e-06	1.3843e-06	5.68592	1.76506e-06	9.19222
1.19866	0.00662941	12.5436	256.24	Palmitic acid	0.653329	19.2264	30.2392	9.82329	6.3077	12.8742	62.1216	30.6794	34.7943	1.45103e-06	16.4373	2.25732e-06	37.152	46.96	5.06591e-06	26.3055	28.6899	49.8044	32.7342	33.9188	1.76506e-06	46.8269
1.18528	0.0074311	15.7382	390.254	Palmitoyl 3-carbacyclic Phosphatidic Acid	-3.34009	369.138	36.452	1.63552e-06	663.564	762.948	347.799	7.01162e-07	333.209	592.679	622.047	2.25732e-06	1.17081e-06	2.21453e-06	5.06591e-06	3.63438e-07	1.53625e-06	1.62617e-06	1.3843e-06	7.67103e-07	1.76506e-06	364.52
1.34335	0.00161554	13.0773	481.317	PC(15:0)	-2.15936	32.8618	7.35633	63.5287	9.5369	64.9308	25.5333	18.0214	19.0906	10.3216	75.2473	9.54598	6.68007	10.7423	5.06591e-06	27.8439	1.53625e-06	1.62617e-06	8.10311	7.12879	5.40934	7.65579
1.41215	0.000717834	10.2318	352.225	PGE2	0.674584	36.5948	58.4102	37.5069	1.12877e-06	41.5797	34.0902	85.6213	42.888	20.1806	15.8193	51.6669	36.8092	14.4724	5.06591e-06	13.5914	30.1476	79.2681	13.1093	209.309	1.76506e-06	187.395
1.14328	0.0104764	0.8643	129.042	Pyroglutamic acid	1.35805	5.33928	13.6866	1.63552e-06	1.12877e-06	1.72189e-06	9.04196	22.6317	16.3799	1.45103e-06	1.69118e-06	2.25732e-06	30.0561	27.764	5.06591e-06	3.63438e-07	1.53625e-06	1.62617e-06	62.1855	7.67103e-07	1.76506e-06	16.8605
1.49726	0.000222143	15.262	364.238	Quinestrol	-2.37792	18.7938	3.61568	37.0894	19.0926	36.2382	8.16935	6.30088	14.2435	7.35452	31.3692	9.28665	11.4601	7.51304	5.06591e-06	3.63438e-07	1.53625e-06	1.62617e-06	1.3843e-06	7.67103e-07	1.76506e-06	17.1837
1.46041	0.000378907	0.869167	118.026	Succinic acid	1.63476	3.99069	12.3925	1.63552e-06	1.12877e-06	1.72189e-06	7.58741e-07	7.01162e-07	9.3785e-07	1.45103e-06	14.2231	21.6931	1.17081e-06	24.3879	40.4062	2.03671	18.0228	1.62617e-06	1.3843e-06	8.1779	18.1881	12.7052
1.83223	3.40289e-08	0.7058	125.014	Taurine	0.786789	407.375	702.816	409.599	220.549	523.925	380.424	439.726	271.655	480.68	345.317	594.503	476.12	1016.15	2444.33	3.63438e-07	718.254	1.62617e-06	878.566	473.718	599.853	421.17
VIP	TTEST	RT	mass	metabolites	FC	D1	D14	D1-1	D1-2	D1-3	D1-4	D1-5	D1-6	D1-7	D1-8	D1-9	D1-10	D14-1	D14-2	D14-3	D14-4	D14-5	D14-6	D14-7	D14-8	D14-9	D14-10
1.80197	6.35176e-05	0.878383	146.058	Adipic acid	2.34602	22.0148	111.927	50.0992	2.21453e-06	5.06591e-06	20.2692	22.9417	1.62617e-06	1.3843e-06	48.3186	21.7157	56.8037	76.7076	132.518	156.53	172.689	31.1237	90.1948	82.6924	100.835	192.027	83.9575
1.82494	4.42585e-05	16.1607	290.224	Androsterone	-4.86267	11.0338	0.379242	10.8214	12.1446	5.06591e-06	3.37338	14.8035	11.0542	11.4507	20.7515	8.14042	17.7982	3.08648e-06	5.25561e-06	3.65136e-06	2.52536e-06	3.79239	2.53305e-06	2.56912e-06	1.39239e-06	2.13722e-06	2.91272e-06
1.23387	0.0163345	11.3416	424.17	Cloprostenol	-2.99524	3.2679	0.409837	1.17081e-06	8.09619	5.06591e-06	3.63438e-07	6.52147	5.66327	5.91149	2.83548	1.76506e-06	3.65105	3.08648e-06	5.25561e-06	3.65136e-06	2.52536e-06	4.09834	2.53305e-06	2.56912e-06	1.39239e-06	2.13722e-06	2.91272e-06
1.07162	0.0413077	15.9991	346.211	Cortexolone	0.651105	18.658	29.2999	16.813	15.6491	15.4728	3.63438e-07	35.3958	18.6489	16.0575	27.4573	16.072	25.0132	38.2945	27.8722	3.65136e-06	24.0424	38.6674	35.0639	43.498	32.8811	24.5454	28.1343
1.13911	0.0287051	16.794	302.221	EPA	4.42033	5.17728	110.854	1.17081e-06	2.21453e-06	5.06591e-06	10.0395	1.53625e-06	1.62617e-06	1.3843e-06	41.7332	1.76506e-06	5.78355e-07	268.868	385.851	229.848	2.52536e-06	1.00173e-06	2.53305e-06	112.746	1.39239e-06	2.13722e-06	111.233
1.5331	0.0016122	0.869383	283.091	Guanosine	-3.39516	61.6537	5.86024	36.3096	51.6732	105.069	157.691	23.2781	67.2983	86.5808	41.7092	22.3192	24.6083	3.08648e-06	5.25561e-06	3.65136e-06	2.52536e-06	58.6024	2.53305e-06	2.56912e-06	1.39239e-06	2.13722e-06	2.91272e-06
1.18339	0.022236	0.818083	130.026	Itaconic acid	1.68162	7.97506	25.583	1.17081e-06	2.21453e-06	5.06591e-06	7.1983	1.53625e-06	27.3553	14.807	19.2534	1.76506e-06	11.1366	24.7655	45.8503	31.7779	62.8535	6.16326	31.6409	2.56912e-06	1.39239e-06	29.3855	23.3935
1.85921	2.49168e-05	13.6199	625.314	Leukotriene C4	1.9771	4.1405	16.3012	5.00171	2.21453e-06	5.06591e-06	6.94236	1.53625e-06	11.2483	8.41719	4.96104	4.83436	5.78355e-07	17.2198	17.0304	19.1783	14.122	12.8509	22.0453	11.5063	9.48472	27.5853	11.9886
1.82397	4.49552e-05	17.2394	306.255	Linolenic Acid ethyl ester	1.65292	336.33	1057.66	354.856	358.931	199.638	192.996	619.527	523.05	240.993	7.67103e-07	453.936	419.373	1021.31	1700.66	886.781	656.346	1532.19	1553.93	853.542	838.701	836.837	696.263
1.6932	0.000284252	0.830467	134.021	L-Malic acid	2.66721	31.6215	200.86	51.0548	26.8746	60.0286	15.4969	15.8276	1.62617e-06	91.0449	24.4329	1.76506e-06	31.4545	77.0533	82.3172	358.69	193.788	238.199	200.662	285.58	323.935	248.374	2.91272e-06
1.49377	0.00231718	0.854667	175.048	N-acetylaspartate	2.69949	11.3111	73.4734	32.7026	2.21453e-06	5.06591e-06	3.63438e-07	1.53625e-06	1.62617e-06	80.4081	7.67103e-07	1.76506e-06	5.78355e-07	17.2173	22.0467	72.972	156.694	90.3162	110.905	74.5082	76.6044	113.47	2.91272e-06
1.25601	0.0141789	12.808	282.255	Oleic Acid	3.20448	19.8455	182.94	1.17081e-06	27.1976	5.06591e-06	32.1403	1.53625e-06	37.2415	23.3857	21.7338	16.5869	40.1695	3.08648e-06	5.25561e-06	89.54	187.853	581.218	163.248	190.826	415.264	2.13722e-06	201.451
1.067	0.0423067	12.5436	256.24	Palmitic acid	0.7521	30.2392	50.9301	37.152	46.96	5.06591e-06	26.3055	28.6899	49.8044	32.7342	33.9188	1.76506e-06	46.8269	37.334	42.942	3.65136e-06	55.0854	79.4841	60.1028	80.2518	51.1755	34.2165	68.7091
1.14722	0.0274211	13.0773	481.317	PC(15:0)	-3.12368	7.35633	0.843996	6.68007	10.7423	5.06591e-06	27.8439	1.53625e-06	1.62617e-06	8.10311	7.12879	5.40934	7.65579	3.08648e-06	5.25561e-06	3.65136e-06	2.52536e-06	8.43994	2.53305e-06	2.56912e-06	1.39239e-06	2.13722e-06	2.91272e-06
1.58956	0.000920364	14.8381	509.348	PC(17:0)	-2.39427	26.5583	5.05188	26.5745	30.5873	5.06591e-06	64.9745	21.8957	25.5022	28.7498	21.0254	26.5588	19.7152	3.06599	5.25561e-06	3.65136e-06	11.1099	16.6509	2.53305e-06	2.56912e-06	8.29739	2.13722e-06	11.3947
1.08655	0.038208	10.2318	352.225	PGE2	-4.09458	58.4102	3.41899	36.8092	14.4724	5.06591e-06	13.5914	30.1476	79.2681	13.1093	209.309	1.76506e-06	187.395	3.08648e-06	5.25561e-06	3.65136e-06	14.2924	1.00173e-06	2.53305e-06	2.56912e-06	1.39239e-06	2.13722e-06	19.8975
1.04364	0.0476402	0.8643	129.042	Pyroglutamic acid	1.65427	13.6866	43.0806	30.0561	27.764	5.06591e-06	3.63438e-07	1.53625e-06	1.62617e-06	62.1855	7.67103e-07	1.76506e-06	16.8605	3.08648e-06	5.25561e-06	3.65136e-06	74.4918	65.3333	2.53305e-06	75.4925	57.6728	62.7362	95.0798
1.93063	6.38628e-06	15.262	364.238	Quinestrol	4.53341	3.61568	83.7304	11.4601	7.51304	5.06591e-06	3.63438e-07	1.53625e-06	1.62617e-06	1.3843e-06	7.67103e-07	1.76506e-06	17.1837	85.6195	84.0926	57.4212	40.7701	60.0758	137.949	159.134	102.153	72.1317	37.9572
1.59905	0.000833448	0.869167	118.026	Succinic acid	2.57576	12.3925	73.882	1.17081e-06	24.3879	40.4062	2.03671	18.0228	1.62617e-06	1.3843e-06	8.1779	18.1881	12.7052	37.1924	5.25561e-06	95.6797	87.473	35.1445	41.5782	109.886	163.402	76.5264	91.9379
1.37554	0.00613477	0.7058	125.014	Taurine	-5.18659	702.816	19.2985	476.12	1016.15	2444.33	3.63438e-07	718.254	1.62617e-06	878.566	473.718	599.853	421.17	3.08648e-06	5.25561e-06	3.65136e-06	2.52536e-06	156.984	2.53305e-06	2.56912e-06	36.0009	2.13722e-06	2.91272e-06
1.05288	0.0454714	0.8619	112.027	Uracil	-23.9928	45.181	2.7065e-06	99.0666	2.21453e-06	5.06591e-06	58.5645	1.53625e-06	1.62617e-06	1.3843e-06	189.949	1.76506e-06	104.23	3.08648e-06	5.25561e-06	3.65136e-06	2.52536e-06	1.00173e-06	2.53305e-06	2.56912e-06	1.39239e-06	2.13722e-06	2.91272e-06
1.16879	0.0242269	16.0908	278.224	γ-Linolenic Acid	1.16722	67.19	150.894	102.15	115.074	60.7092	21.5175	1.53625e-06	118.849	121.232	11.4512	112.046	8.87173	276.444	201.331	150.021	107.422	1.00173e-06	247.336	188.362	1.39239e-06	206.561	131.468

## Sheet: Cobb-POS
VIP	TTEST	RT	mass	metabolites	FC(Log2)	AVE -ED12	AVE -ED17	ED12-C1	ED12-C2	ED12-C3	ED12-C4	ED12-C5	ED12-C6	ED12-C7	ED12-C8	ED12-C9	ED12-C10	ED17-C1	ED17-C2	ED17-C3	ED17-C4	ED17-C5	ED17-C6	ED17-C7	ED17-C8	ED17-C9	ED17-C10
1.53488	0.000549147	17.212	430.377	(+)-α-Tocopherol	2.15165	30.7113	136.461	197.971	7.42745e-06	19.7548	53.6278	3.83994e-06	4.49764e-06	21.5228	14.2367	7.5653e-06	5.96391e-06	165.906	156.38	249.586	97.3304	93.172	83.4915	110.884	144.278	95.8803	167.706
1.17976	0.0139472	16.4962	330.278	1-Monopalmitin	-1.44402	879.461	323.239	1412.36	633.781	1334.43	186.535	762.878	562.792	995.877	1924.59	458.968	522.405	97.7671	119.475	133.512	900.235	1016.37	144.093	6.37337e-06	2.79838e-06	436.224	384.714
1.01783	0.0383583	14.2575	297.267	3-ketosphingosine	-0.660438	37.5865	23.7804	15.6091	65.0111	58.3028	25.536	29.4358	35.9299	46.0829	45.2325	18.9398	35.7849	34.4022	34.2896	3.04276e-06	25.9956	13.1059	29.6183	31.0916	24.79	16.1661	28.3451
1.2308	0.00966565	0.863383	297.091	5'-Deoxy-5'-(methylthio)adenosine	-23.9585	55.1174	3.38121e-06	43.5752	7.42745e-06	6.89853e-06	107.463	3.83994e-06	179.417	99.5773	52.5294	7.5653e-06	68.6118	2.52997e-06	2.94668e-06	3.04276e-06	3.12296e-06	3.55143e-06	3.68527e-06	6.37337e-06	2.79838e-06	2.91758e-06	2.84371e-06
1.52384	0.000626	0.717533	145.11	Acetylcholine	21.9953	5.72677e-06	23.9416	6.18506e-06	7.42745e-06	6.89853e-06	4.953e-06	3.83994e-06	4.49764e-06	4.53282e-06	5.40409e-06	7.5653e-06	5.96391e-06	34.359	30.1338	3.04276e-06	24.5459	30.2677	40.8875	6.37337e-06	2.79838e-06	52.5809	26.6416
1.97971	3.70303e-08	11.2928	315.315	Arachidic acid(d3)	3.01553	377.219	3050.4	6.18506e-06	7.42745e-06	6.89853e-06	4.953e-06	3.83994e-06	1870.27	1901.91	5.40409e-06	7.5653e-06	5.96391e-06	3091.71	3324.79	2951.43	3707.46	2611.76	3114.09	3271.88	3219.46	1943.5	3267.95
1.00382	0.0414701	16.5871	304.241	Arachidonic Acid (peroxide free)	-0.313996	1312.8	1056.03	1339.38	1720.52	1508.75	1072.29	942.48	752.695	1251.14	1580.18	1712.89	1247.62	892.713	943.533	1007.75	1167.32	1306.66	1164.02	787.405	1277.71	900.47	1112.68
1.88309	1.02139e-06	15.7238	369.325	Arachidoyl glycine	-4.54549	171.119	7.32775	81.1151	207.82	204.977	108.789	120.655	258.12	264.759	239.012	128.7	97.2445	11.9258	10.0131	30.8951	3.12296e-06	3.55143e-06	3.68527e-06	6.37337e-06	2.79838e-06	2.91758e-06	20.4436
1.36553	0.0032	14.3727	455.398	Arachidyl carnitine	22.0101	5.72677e-06	24.189	6.18506e-06	7.42745e-06	6.89853e-06	4.953e-06	3.83994e-06	4.49764e-06	4.53282e-06	5.40409e-06	7.5653e-06	5.96391e-06	31.0043	2.94668e-06	3.04276e-06	49.7923	29.2141	30.1939	6.37337e-06	2.79838e-06	46.7192	54.9657
1.1483	0.0172699	16.3724	254.225	cis-7-Hexadecenoic Acid	1.64077	22.2645	69.4278	44.5318	7.42745e-06	71.0325	4.953e-06	3.83994e-06	30.9603	76.1205	5.40409e-06	7.5653e-06	5.96391e-06	74.551	40.2338	68.7728	3.12296e-06	91.7674	95.1611	78.4587	160.468	2.91758e-06	84.866
1.10689	0.0225774	0.67885	113.059	Creatinine	-3.61412	22.4986	1.83738	34.8492	7.42745e-06	6.89853e-06	34.5991	68.1262	49.2093	4.53282e-06	38.2025	7.5653e-06	5.96391e-06	2.52997e-06	2.94668e-06	3.04276e-06	3.12296e-06	3.55143e-06	3.68527e-06	6.37337e-06	2.79838e-06	18.3738	2.84371e-06
1.11419	0.0215584	0.741683	243.086	Cytidine	-0.52846	232.824	161.416	213.192	238.258	210.202	167.419	415.09	146.721	264.818	198.517	218.405	255.62	174.13	170.384	93.9326	188.557	161.855	254.854	72.8814	143.111	196.823	157.629
1.67852	7.54402e-05	15.5421	375.312	Docosatetraenoyl Ethanolamide	-1.85778	82.4998	22.7618	89.8928	99.4881	6.89853e-06	77.4798	85.1231	86.8363	81.135	106.457	70.5273	128.058	19.3416	26.7843	50.2905	3.12296e-06	10.0606	28.1517	20.796	36.4119	2.91758e-06	35.7811
1.9267	2.694e-07	15.2765	343.309	Ethanolamine Oleate	-3.95379	64.8692	4.18629	26.0932	75.1485	90.8401	39.5296	52.2779	93.9335	85.7015	67.4579	75.003	42.7068	2.52997e-06	6.88141	3.04276e-06	3.12296e-06	3.55143e-06	12.05	6.37337e-06	2.79838e-06	12.8614	10.0701
1.72692	3.32939e-05	0.85715	283.092	Guanosine	1.48181	41.5435	116.031	57.8566	28.6843	6.89853e-06	52.5831	133.158	48.0292	50.423	44.701	7.5653e-06	5.96391e-06	103.258	126.845	98.6407	110.605	108.902	118.429	102.676	118.753	155.032	117.166
1.49609	0.000860535	15.6031	286.216	Hexadecanedioic acid	24.5165	5.72677e-06	137.444	6.18506e-06	7.42745e-06	6.89853e-06	4.953e-06	3.83994e-06	4.49764e-06	4.53282e-06	5.40409e-06	7.5653e-06	5.96391e-06	259.031	2.94668e-06	3.04276e-06	271.062	66.086	169.327	150.426	69.5845	96.888	292.037
1.27504	0.00688329	0.856767	268.082	Inosine	5.64432	25.5572	1278.27	6.18506e-06	255.572	6.89853e-06	4.953e-06	3.83994e-06	4.49764e-06	4.53282e-06	5.40409e-06	7.5653e-06	5.96391e-06	1204.8	1811.5	1059.52	1541.59	3.55143e-06	1766.79	1036.15	2.79838e-06	4362.37	2.84371e-06
1.81314	5.92155e-06	16.7454	280.241	Linoleic acid	0.939168	270.286	518.251	240.533	324.018	326.492	172.366	212.033	157.5	327.868	318.769	332.231	291.047	386.476	590.883	523.787	528.75	597.847	533.217	392.74	565.446	376.108	687.26
1.34149	0.00396222	14.6275	323.283	Linoleoyl Ethanolamide	1.31615	85.4922	212.876	6.18506e-06	7.42745e-06	6.89853e-06	224.813	140.083	4.49764e-06	255.365	234.661	7.5653e-06	5.96391e-06	263.986	191.388	260.022	192.043	264.71	228.832	152.404	169.456	235.854	170.064
1.09007	0.0250722	0.727717	115.063	L-Proline	0.902626	299.677	560.236	298.448	312.981	282.335	246.485	397.433	244.271	311.694	308.743	353.823	240.557	625.965	714.781	293.341	471.363	348.083	430.735	670.534	203.531	458.116	1385.91
1.30743	0.00529405	0.762833	117.079	L-Valine/Betaine	-1.80529	972.151	278.156	411.255	397.315	1123.43	2548.15	609.209	856.647	291.49	981.811	1272.66	1229.55	474.868	452.417	341.672	353.842	327.638	266.929	564.193	2.79838e-06	2.91758e-06	2.84371e-06
1.54159	0.00050646	0.850467	122.049	Niacinamide	-1.49528	7638.12	2709.34	5474.2	7095.93	6506.05	10894.1	13586.4	8522.44	6513.42	6107.71	6307.83	5373.01	2505.41	1733.99	1979.46	1997.54	60.2464	4345.76	1275.2	4574.42	8577.95	43.4285
1.87236	1.37406e-06	16.5592	281.272	Oleamide	-4.1874	3465.22	190.194	1921.93	5775.38	5814.25	2087.7	2920.68	2427.38	2655.9	4441.29	2542.59	4065.07	201.321	155.506	228.181	148.38	142.055	185.936	176.134	190.384	184.267	289.778
1.88139	1.07139e-06	16.1858	255.257	Palmitic amide	-0.769263	415.401	243.723	414.163	460.758	419.166	310.58	316.842	443.179	345.4	495.371	482.086	466.469	264.171	275.871	231.038	199.213	246.502	217.536	310.093	228.062	223.933	240.812
1.94662	1.35015e-07	12.5313	399.336	Palmitoyl-L-carnitine	2.56012	185.81	1095.83	111.026	127.951	91.448	162.135	146.778	158.502	255.822	184.844	7.5653e-06	619.595	1025.22	1498.74	1278.81	1133.9	632.815	993.339	1258.35	769.912	1535.96	831.224
1.15445	0.0165745	11.7126	467.301	PC(14:0)	-0.90111	26.098	13.9748	19.5133	25.0615	16.5295	14.9038	17.6656	23.9701	18.3763	46.6531	32.9719	45.3348	6.93554	18.1954	3.04276e-06	13.6556	18.6174	19.583	19.7084	22.2206	2.91758e-06	20.8322
1.03553	0.0346868	13.33	495.334	PC(16:0)	2.71337	818.095	5365.47	6.18506e-06	7.42745e-06	6.89853e-06	4.953e-06	3.83994e-06	4.49764e-06	4.53282e-06	5.40409e-06	8180.95	5.96391e-06	9784.72	9028.93	3.04276e-06	10418.9	3.55143e-06	3.68527e-06	6.37337e-06	11929	2.91758e-06	12493.2
1.46344	0.00122768	15.8299	354.277	PGF2α Alcohol methyl ether	-1.11299	283.002	130.842	307.014	218.331	180.098	257.86	301.165	503.471	332.816	355.261	174.499	199.5	51.2095	76.1869	135.79	118.74	97.3221	118.978	98.6009	278.318	81.1908	252.08
1.54511	0.000485252	0.859617	168.09	Pyridoxamine	-2.92129	130.162	17.1826	132.075	117.329	6.89853e-06	252.26	221.16	157.458	166.595	5.40409e-06	135.001	119.742	23.5674	2.94668e-06	3.04276e-06	17.0349	33.9688	33.1479	6.37337e-06	64.1067	2.91758e-06	2.84371e-06
1.75071	2.1485e-05	11.3343	299.283	Sphingosine	-0.90153	343.232	183.738	295.073	333.668	313.967	348.133	240.309	507.296	378.748	347.672	417.457	249.994	215.773	186.659	166.483	269.649	177.063	142.869	158.055	186.211	129.594	205.027
1.02136	0.0376027	17.6491	283.288	Stearamide	0.536137	160.199	232.302	228.767	159.149	150.842	112.471	151.6	167.613	145.432	200.101	124.514	161.502	159.952	219.583	316.189	189.652	137.007	162.177	155.498	373.424	209.848	399.693
1.91838	3.53582e-07	10.3413	287.284	Stearic acid(d3)	2.81319	899.883	6324.72	6.18506e-06	7.42745e-06	6.89853e-06	4.953e-06	3.83994e-06	4547.14	4451.69	5.40409e-06	7.5653e-06	5.96391e-06	6432.42	7151.73	6383.64	8232.39	5390.06	6379.92	7390.81	5719.66	4250.6	5915.99
1.18975	0.0130073	0.861183	112.027	Uracil	-1.57553	394	132.195	241.44	185.495	183.104	833.868	920.918	477.809	302.969	211.12	311.252	272.03	2.52997e-06	2.94668e-06	3.04276e-06	160.668	190.151	3.68527e-06	133.274	215.195	395.709	226.955
1.55405	0.00043463	15.92	278.225	γ-Linolenic Acid	4.19239	1.52878	27.95	6.18506e-06	7.42745e-06	6.89853e-06	4.953e-06	3.83994e-06	15.2878	4.53282e-06	5.40409e-06	7.5653e-06	5.96391e-06	9.24773	29.7935	30.7658	24.6792	24.6131	21.3803	6.37337e-06	55.673	21.1696	62.178
1.83955	3.19233e-06	17.1884	416.362	γ-Tocopherol	3.83501	2.41636	34.4838	24.1635	7.42745e-06	6.89853e-06	4.953e-06	3.83994e-06	4.49764e-06	4.53282e-06	5.40409e-06	7.5653e-06	5.96391e-06	46.6984	39.9567	64.4086	22.4725	22.842	24.5871	29.3691	32.5519	24.8957	37.0558
VIP	TTEST	RT	mass	metabolites	FC(log2)	AVE -ED17	AVE -D1	ED17-C1	ED17-C2	ED17-C3	ED17-C4	ED17-C5	ED17-C6	ED17-C7	ED17-C8	ED17-C9	ED17-C10	D1-C1	D1-C2	D1-C3	D1-C4	D1-C5	D1-C6	D1-C7	D1-C8	D1-C9	D1-C10
1.77068	4.27374e-06	17.212	430.377	(+)-α-Tocopherol	-2.53704	136.461	23.5118	165.906	156.38	249.586	97.3304	93.172	83.4915	110.884	144.278	95.8803	167.706	24.1166	49.3641	54.7067	45.3862	23.598	12.0874	4.38771	8.87828e-07	1.04196e-06	21.4712
1.0512	0.0258911	6.05435	259.179	(±)-Hexanoylcarnitine	4.33497	3.66505	73.9664	2.52997e-06	2.94668e-06	3.04276e-06	3.12296e-06	3.55143e-06	3.68527e-06	6.37337e-06	2.79838e-06	18.8443	17.8061	3.44168e-06	4.90243e-06	2.91222e-06	4.49586e-06	22.7923	202.682	160.437	118.559	219.011	16.1831
1.55208	0.000233869	11.5173	371.304	(±)-Myristoylcarnitine	2.45553	94.2015	516.71	73.7481	117.052	131.622	113.91	57.7389	97.2624	118.292	64.6124	99.48	68.2978	455.158	496.237	327.916	530.805	339.392	1134.45	676.443	611.882	1.04196e-06	594.821
1.04738	0.0265217	7.85263	287.21	(±)-Octanoylcarnitine	4.8558	0.953073	27.5973	2.52997e-06	2.94668e-06	3.04276e-06	3.12296e-06	3.55143e-06	3.68527e-06	6.37337e-06	9.5307	2.91758e-06	2.84371e-06	8.5609	4.90243e-06	2.91222e-06	4.49586e-06	15.8163	92.0089	52.9912	28.8148	77.7814	2.15038e-06
1.0441	0.0270732	16.452	330.278	1-Monopalmitin	2.21844	224.746	1045.95	2.52997e-06	2.94668e-06	3.04276e-06	3.12296e-06	3.55143e-06	3.68527e-06	6.37337e-06	2247.46	2.91758e-06	2.84371e-06	1477.13	1070.26	2.91222e-06	1437.61	1487.61	896.595	780.025	8.87828e-07	564.804	2745.43
1.01225	0.0329075	17.6298	326.22	4,5-dehydro Docosahexaenoic Acid	-2.83154	114.088	16.0273	31.8962	71.8873	120.056	98.0876	47.1876	27.9923	6.37337e-06	337.177	30.5292	376.067	3.44168e-06	31.2413	24.9094	45.6825	37.8376	20.6023	9.93688e-07	8.87828e-07	1.04196e-06	2.15038e-06
1.29901	0.00399364	11.4384	212.141	7-Oxo-11-dodecenoic acid	-1.23534	39.2873	16.6869	55.6493	43.4864	14.5296	40.771	68.0038	38.6737	52.0308	29.9623	27.9776	21.7881	22.0296	46.9718	26.3504	4.49586e-06	23.4026	12.8701	9.26855	8.87828e-07	6.75086	19.2254
1.50849	0.000420253	11.1137	315.315	Arachidic acid(d3)	-1.46284	818.925	297.087	668.15	827.257	702.68	936.858	1030.45	1252.24	575.515	834.529	498.498	863.072	783.208	4.90243e-06	774.251	269.961	481.991	237.573	9.93688e-07	8.87828e-07	1.04196e-06	423.891
1.35707	0.00231174	14.9878	369.288	Arachidoyl glycine	-1.78418	42.7501	12.4122	51.1087	42.1821	3.04276e-06	49.6745	44.7092	46.9304	72.5004	46.9153	35.8193	37.6615	3.44168e-06	46.1602	2.91222e-06	4.49586e-06	41.9558	1.73582e-06	9.93688e-07	8.87828e-07	1.04196e-06	36.0055
1.00987	0.0333805	16.405	254.225	cis-7-Hexadecenoic Acid	1.12692	43.5034	95.0078	26.3246	20.2848	40.5372	54.3403	61.5592	26.4069	20.4378	108.61	40.2735	36.2599	159.514	185.652	129.433	103.952	2.54517e-06	87.6518	9.93688e-07	50.305	72.7452	160.825
1.97803	1.62813e-09	9.01487	243.184	Cytidine	-2.36391	1008.77	195.969	1052.88	1237.36	1237.38	1017.19	823.542	896.494	1345.47	764.514	914.56	798.333	260.067	283.339	149.973	412.423	210.109	176.908	145.039	48.8572	82.0678	190.903
1.76268	5.17495e-06	0.743917	111.043	Cytosine	-3.3756	85.5071	8.23844	75.094	88.6459	47.2643	82.175	66.3177	107.971	56.9098	90.526	146.295	93.8723	3.44168e-06	4.90243e-06	2.91222e-06	4.49586e-06	2.54517e-06	1.73582e-06	9.93688e-07	82.3844	1.04196e-06	2.15038e-06
1.27706	0.00484939	9.24542	315.241	Decanoyl-L-carnitine	5.30195	0.681682	26.8923	2.52997e-06	2.94668e-06	3.04276e-06	3.12296e-06	3.55143e-06	3.68527e-06	6.37337e-06	2.79838e-06	2.91758e-06	6.81679	11.8687	4.90243e-06	14.4648	4.49586e-06	12.3145	69.3921	45.5772	23.5816	68.5755	23.1489
1.27119	0.00510206	17.294	198.186	Guanethidine	-1.74096	43.5655	13.0335	46.2088	101.783	29.8267	20.6346	49.9227	37.3728	41.8711	2.79838e-06	34.3489	73.6869	16.0783	25.3117	33.161	19.8731	14.8952	14.8561	9.93688e-07	8.87828e-07	1.04196e-06	6.15946
1.73362	9.98713e-06	0.791983	151.049	Guanine	-3.31925	34.1016	3.41651	36.4507	31.2648	34.2824	33.6166	50.1819	27.1216	6.37337e-06	44.2379	43.8951	39.9648	3.44168e-06	4.90243e-06	2.91222e-06	4.49586e-06	24.9643	9.20076	9.93688e-07	8.87828e-07	1.04196e-06	2.15038e-06
1.4497	0.000860535	15.6031	286.216	Hexadecanedioic acid	-25.7062	137.444	2.5107e-06	259.031	2.94668e-06	3.04276e-06	271.062	66.086	169.327	150.426	69.5845	96.888	292.037	3.44168e-06	4.90243e-06	2.91222e-06	4.49586e-06	2.54517e-06	1.73582e-06	9.93688e-07	8.87828e-07	1.04196e-06	2.15038e-06
1.74779	7.29824e-06	10.4435	343.273	Lauroylcarnitine	5.10272	2.9917	102.799	2.52997e-06	2.94668e-06	14.3445	15.5724	3.55143e-06	3.68527e-06	6.37337e-06	2.79838e-06	2.91758e-06	2.84371e-06	69.2862	54.3133	62.5478	72.6337	81.0925	170.153	118.399	98.5548	209.823	91.1882
1.72939	1.09384e-05	14.6275	323.283	Linoleoyl Ethanolamide	-1.4711	212.876	76.7861	263.986	191.388	260.022	192.043	264.71	228.832	152.404	169.456	235.854	170.064	126.82	4.90243e-06	105.508	4.49586e-06	132.32	62.5119	62.2447	49.0106	54.5903	174.856
1.37826	0.00186902	0.727717	115.063	L-Proline	-1.79157	560.236	161.828	625.965	714.781	293.341	471.363	348.083	430.735	670.534	203.531	458.116	1385.91	128.906	151.522	132.472	157.598	146.537	110.287	105.781	419.731	150.759	114.692
1.25602	0.00580596	10.9036	369.288	N-Oleoyl-L-Serine	4.10917	0.928546	16.0245	2.52997e-06	2.94668e-06	3.04276e-06	9.28542	3.55143e-06	3.68527e-06	6.37337e-06	2.79838e-06	2.91758e-06	2.84371e-06	3.44168e-06	40.212	24.4154	36.5531	2.54517e-06	25.8341	10.887	11.8896	1.04196e-06	10.4541
1.43044	0.0010709	16.5592	281.272	Oleamide	2.3807	190.194	990.511	201.321	155.506	228.181	148.38	142.055	185.936	176.134	190.384	184.267	289.778	2116.89	932.176	824.009	1570.72	1211.9	492.871	471.816	183.102	369.149	1732.47
1.18848	0.00997847	15.9749	325.298	Oleoyl Ethanolamide	1.26448	45.8633	110.182	29.6039	29.0063	30.1015	39.7868	41.2472	38.1291	6.37337e-06	79.9632	45.2126	125.583	103.094	51.6109	118.025	122.943	152.154	83.8901	79.9925	45.994	83.9623	260.155
1.61217	9.51455e-05	12.5313	399.336	Palmitoyl-L-carnitine	1.72693	1095.83	3627.43	1025.22	1498.74	1278.81	1133.9	632.815	993.339	1258.35	769.912	1535.96	831.224	3371.95	2946.31	2301.04	2994.32	2325.51	6446.73	2875.57	3057.63	6633.66	3321.55
1.00651	0.0340566	15.7613	354.278	PGF2α Alcohol methyl ether	-1.89828	321	86.1121	168.108	296.861	557.044	390.809	307.595	276.934	6.37337e-06	515.603	194.714	502.328	3.44168e-06	861.121	2.91222e-06	4.49586e-06	2.54517e-06	1.73582e-06	9.93688e-07	8.87828e-07	1.04196e-06	2.15038e-06
1.0431	0.0272426	0.859617	168.09	Pyridoxamine	-4.85174	17.1826	0.59507	23.5674	2.94668e-06	3.04276e-06	17.0349	33.9688	33.1479	6.37337e-06	64.1067	2.91758e-06	2.84371e-06	3.44168e-06	4.90243e-06	2.91222e-06	4.49586e-06	2.54517e-06	1.73582e-06	9.93688e-07	5.95068	1.04196e-06	2.15038e-06
1.31681	0.00339552	13.5693	299.283	Sphingosine	-1.54359	80.9615	27.7723	112.673	74.8148	58.0835	78.1731	111.942	83.5784	129.312	72.2739	55.3527	33.4115	42.204	104.377	43.663	87.4788	2.54517e-06	1.73582e-06	9.93688e-07	8.87828e-07	1.04196e-06	2.15038e-06
1.39506	0.00157065	17.6491	283.288	Stearamide	-1.43205	232.302	86.0919	159.952	219.583	316.189	189.652	137.007	162.177	155.498	373.424	209.848	399.693	93.3488	224.037	101.85	216.696	58.4098	59.3251	15.6762	6.89135	1.04196e-06	84.686
1.05757	0.0248663	0.689017	125.015	Taurine	-0.735789	290.797	174.62	412.58	288.005	220.664	375.951	275.528	264.793	548.866	169.899	152.305	199.376	249.35	314.829	212.242	266.818	125.218	75.853	58.1642	180.387	104.699	158.645
1.11121	0.0174464	0.861183	112.027	Uracil	-2.74116	132.195	19.7717	2.52997e-06	2.94668e-06	3.04276e-06	160.668	190.151	3.68527e-06	133.274	215.195	395.709	226.955	3.44168e-06	32.7286	39.3695	4.49586e-06	67.8415	1.73582e-06	9.93688e-07	8.87828e-07	57.7773	2.15038e-06
1.5815	0.000152768	0.895183	244.07	Uridine	-3.08078	33.0805	3.90989	33.3607	55.1533	27.2346	35.2751	47.1725	38.297	6.37337e-06	37.6048	8.66793	48.039	3.44168e-06	4.90243e-06	2.91222e-06	4.49586e-06	2.54517e-06	27.6607	5.42025	8.87828e-07	6.01791	2.15038e-06
1.44626	0.000895295	13.5029	278.225	γ-Linolenic Acid	2.6425	13.9081	86.8442	2.52997e-06	2.94668e-06	12.818	3.12296e-06	16.6922	3.68527e-06	6.37337e-06	44.5778	16.2098	48.7832	52.4841	45.858	110.318	72.1878	60.8026	88.4179	65.184	58.5358	80.8219	233.832
1.82072	1.14555e-06	17.1884	416.362	γ-Tocopherol	-4.2546	34.4838	1.80656	46.6984	39.9567	64.4086	22.4725	22.842	24.5871	29.3691	32.5519	24.8957	37.0558	3.44168e-06	18.0656	2.91222e-06	4.49586e-06	2.54517e-06	1.73582e-06	9.93688e-07	8.87828e-07	1.04196e-06	2.15038e-06
VIP	TTEST	RT	mass	metabolites	FC(log2)	AVE -D1	AVE -D14	D1-C1	D1-C2	D1-C3	D1-C4	D1-C5	D1-C6	D1-C7	D1-C8	D1-C9	D1-C10	D14-C1	D14-C2	D14-C3	D14-C4	D14-C5	D14-C6	D14-C7	D14-C8	D14-C9	D14-C10
1.56022	8.55105e-05	17.212	430.377	(+)-α-Tocopherol	2.86716	23.5118	171.548	24.1166	49.3641	54.7067	45.3862	23.598	12.0874	4.38771	8.87828e-07	1.04196e-06	21.4712	315.634	49.3337	140.394	188.689	156.515	294.509	175.914	109.782	52.5373	232.173
1.12895	0.0113538	0.857683	217.132	(±)-Propionylcarnitine	3.64937	30.4603	382.212	3.44168e-06	4.90243e-06	2.91222e-06	4.49586e-06	30.6204	113.819	112.02	8.87828e-07	40.1672	7.97697	120.698	1196.44	539.485	852.394	93.2109	98.5837	85.6011	464.181	371.533	6.49198e-06
1.77941	5.323e-07	16.6277	330.277	1-Monopalmitin	7.99069	0.270498	68.802	3.44168e-06	4.90243e-06	2.91222e-06	4.49586e-06	2.54517e-06	1.73582e-06	9.93688e-07	2.70496	1.04196e-06	2.15038e-06	106.531	70.4368	72.8669	105.231	61.1825	62.3099	54.0049	98.655	20.5629	36.2393
1.1675	0.00835652	14.2575	297.267	3-ketosphingosine	1.53329	11.4963	33.2755	24.6844	15.5542	2.91222e-06	44.6508	14.1103	4.81491	5.38405	1.67648	4.08767	2.15038e-06	63.6184	19.2636	58.499	34.616	14.6201	32.9408	43.0749	21.8101	6.4149	37.8969
1.36472	0.00125596	11.4384	212.141	7-Oxo-11-dodecenoic acid	1.40268	16.6869	44.1191	22.0296	46.9718	26.3504	4.49586e-06	23.4026	12.8701	9.26855	8.87828e-07	6.75086	19.2254	63.5495	18.2125	51.0614	50.7054	42.8909	54.9996	49.1838	37.4827	10.2606	62.8443
1.10867	0.0132496	0.842483	203.116	Acetylcarnitine	2.36585	493.602	2544.3	75.9458	134.492	154.027	69.5539	531.579	1450.01	404.561	1530.52	436.984	148.35	449.318	6470.09	4595.23	5997.1	1486	1175.2	727.307	2657.85	1112.58	772.382
1.16539	0.00850191	0.717533	145.11	Acetylcholine	4.61304	12.1465	297.245	3.44168e-06	4.90243e-06	2.91222e-06	4.49586e-06	17.8101	1.73582e-06	15.3931	65.7472	22.5146	2.15038e-06	145.471	898.099	566.572	641.099	4.859e-06	235.039	4.79177e-06	288.941	86.1483	111.082
1.67522	9.0504e-06	16.5871	304.241	Arachidonic Acid (peroxide free)	-2.42586	1009.05	187.783	1159.02	1054.66	1384.28	1231.91	1301.36	893.849	695.072	407.892	551.447	1411.01	196.087	105.241	102.563	134.085	63.3352	52.4208	813.732	281.973	81.8309	46.5651
1.42333	0.000624574	14.9911	347.283	Arachidonoyl Ethanolamide	-22.1618	23.0729	4.9174e-06	34.6335	4.90243e-06	32.8987	23.4596	56.9549	18.8736	9.93688e-07	9.66154	19.0162	35.2311	6.82271e-06	3.97838e-06	5.37235e-06	4.425e-06	4.859e-06	5.92181e-06	4.79177e-06	4.7734e-06	1.73763e-06	6.49198e-06
1.29263	0.00269861	0.67885	113.059	Creatinine	6.5401	2.90284	270.141	3.44168e-06	4.90243e-06	2.91222e-06	4.49586e-06	2.54517e-06	29.0284	9.93688e-07	8.87828e-07	1.04196e-06	2.15038e-06	147.381	495.135	476.119	810.688	131.586	209.441	63.2304	122.511	121.632	123.684
1.14259	0.0102071	16.6435	375.312	Docosatetraenoyl Ethanolamide	3.65732	1.2547	15.8308	3.44168e-06	4.90243e-06	2.91222e-06	4.49586e-06	2.54517e-06	1.73582e-06	9.93688e-07	8.87828e-07	1.04196e-06	12.547	34.8157	12.0022	35.3851	26.9427	4.859e-06	33.0951	16.0668	4.7734e-06	1.73763e-06	6.49198e-06
1.21724	0.00547475	16.8147	330.256	Eicosapentaenoic Acid ethyl ester	-2.52951	60.4028	10.4616	122.981	69.8819	124.83	74.0211	85.0479	49.9404	9.93688e-07	33.8686	43.4578	2.15038e-06	6.82271e-06	3.97838e-06	5.37235e-06	4.425e-06	4.859e-06	5.92181e-06	76.0777	21.3138	7.22475	6.49198e-06
1.48895	0.0002586	15.8179	302.225	EPA	-2.6789	162.223	25.3328	208.71	100.234	263.702	93.8143	214.754	146.689	141.417	58.9509	95.6958	298.265	29.4122	3.97838e-06	5.37235e-06	19.3308	4.859e-06	5.92181e-06	169.188	23.0093	12.3875	6.49198e-06
1.44606	0.000466182	15.6031	286.216	Hexadecanedioic acid	26.1121	2.5107e-06	182.103	3.44168e-06	4.90243e-06	2.91222e-06	4.49586e-06	2.54517e-06	1.73582e-06	9.93688e-07	8.87828e-07	1.04196e-06	2.15038e-06	293.28	169.613	225.066	417.162	265.617	209.091	4.79177e-06	40.3238	1.73763e-06	200.875
1.08518	0.0157568	6.29852	254.079	L-Arginine phosphate	0.734199	17.1131	28.4672	19.9334	29.5882	23.3113	33.8799	21.2257	12.8229	7.02899	8.87828e-07	6.55605	16.7846	34.1542	27.7739	36.5946	29.2695	26.0764	36.773	16.537	28.5523	13.0752	35.8662
1.55144	9.89644e-05	10.4435	343.273	Lauroylcarnitine	-3.2204	102.799	11.0294	69.2862	54.3133	62.5478	72.6337	81.0925	170.153	118.399	98.5548	209.823	91.1882	6.82271e-06	3.97838e-06	5.37235e-06	4.425e-06	4.859e-06	5.92181e-06	93.5579	4.7734e-06	16.7361	6.49198e-06
1.49041	0.000253214	0.6818	161.105	L-Carnitine	4.24632	41.1846	781.637	29.6827	35.6737	53.4613	4.49586e-06	89.5421	36.0053	9.93688e-07	129.873	7.3163	30.2917	526.077	961.368	1263.06	1878.27	920.955	429.365	290.782	913.372	240.175	392.953
1.2606	0.00368354	16.7454	280.241	Linoleic acid	-1.20924	589.946	255.15	897.39	632.278	663.445	868.948	734.459	382.157	330.976	219.591	274.213	896.001	472.198	185.543	212.692	238.727	132.373	98.3398	533.13	473.801	113.081	91.6127
1.35958	0.00133058	14.6275	323.283	Linoleoyl Ethanolamide	-3.61676	76.7861	6.25934	126.82	4.90243e-06	105.508	4.49586e-06	132.32	62.5119	62.2447	49.0106	54.5903	174.856	6.82271e-06	3.97838e-06	5.37235e-06	4.425e-06	4.859e-06	5.92181e-06	35.7389	26.8544	1.73763e-06	6.49198e-06
1.43152	0.000562962	0.727717	115.063	L-Proline	2.62811	161.828	1000.45	128.906	151.522	132.472	157.598	146.537	110.287	105.781	419.731	150.759	114.692	369.672	1698.99	1232.77	1178.62	1609.28	720.022	274.824	216.924	1959.13	744.235
1.36186	0.00129701	17.1004	327.314	N,N-Dimethylsphingosine	-3.73369	36.3108	2.72949	35.5414	19.2154	42.4029	31.7907	50.612	26.7579	18.8374	12.0048	19.7646	106.18	6.82271e-06	3.97838e-06	5.37235e-06	4.425e-06	4.859e-06	5.92181e-06	16.3413	4.7734e-06	10.9536	6.49198e-06
1.05934	0.0189397	0.850467	122.049	Niacinamide	1.62167	3606.05	11096.9	3275.91	1775.59	3578.96	1135.45	7605.26	118.713	6666.52	727.717	7086.59	4089.8	7707.41	186.58	5.37235e-06	162.019	18460.4	20255.7	14914.4	20925.4	19199.4	9157.83
1.33995	0.00165125	16.5592	281.272	Oleamide	-2.16454	990.511	220.937	2116.89	932.176	824.009	1570.72	1211.9	492.871	471.816	183.102	369.149	1732.47	245.973	93.5209	413.929	136.619	321.219	338.072	230.388	141.796	85.5391	202.313
1.57335	6.83291e-05	15.9749	325.298	Oleoyl Ethanolamide	-3.78695	110.182	7.98224	103.094	51.6109	118.025	122.943	152.154	83.8901	79.9925	45.994	83.9623	260.155	11.5055	3.97838e-06	5.37235e-06	4.425e-06	4.859e-06	5.92181e-06	31.9557	19.8156	16.5454	6.49198e-06
1.03032	0.0231038	16.1858	255.257	Palmitic amide	0.644337	191.684	299.606	266.863	295.38	229.939	317.671	177.268	166.115	79.0006	46.5574	76.4982	261.55	440.275	200.535	339.212	273.52	298.962	392.967	320.328	278.731	100.95	350.584
1.67311	9.49503e-06	12.5313	399.336	Palmitoyl-L-carnitine	-3.24967	3627.43	381.373	3371.95	2946.31	2301.04	2994.32	2325.51	6446.73	2875.57	3057.63	6633.66	3321.55	130.54	105.16	267.94	210.417	154.521	50.8087	2059.16	301.759	463.243	70.1817
1.39122	0.000924456	12.9907	495.333	PC(16:0)	-1.94386	806.433	209.608	425.031	474.773	502.628	436.578	805.025	785.15	1861.8	822.037	1382.23	569.076	127.153	354.898	187.254	164.131	201.834	136.944	151.969	184.148	351.26	236.491
1.80878	1.91472e-07	14.8075	523.365	PC(18:0)	-29.459	3628.93	4.9174e-06	1654.62	3217.43	3568.67	2623.78	5544.74	3494.24	6066.62	3123.62	4699.62	2295.98	6.82271e-06	3.97838e-06	5.37235e-06	4.425e-06	4.859e-06	5.92181e-06	4.79177e-06	4.7734e-06	1.73763e-06	6.49198e-06
1.08763	0.0154779	15.7113	354.278	PGF2α Alcohol methyl ether	-1.57707	1148.14	384.813	1716.81	4.90243e-06	1502.81	1725.89	1124.73	988.394	953.262	552.027	818.435	2099.03	6.82271e-06	1712.13	5.37235e-06	4.425e-06	4.859e-06	5.92181e-06	4.79177e-06	1252.26	883.741	6.49198e-06
1.5725	6.93479e-05	15.5368	299.283	Sphingosine	-2.37113	110.163	21.2939	133.137	84.5973	111.696	123.285	141.732	81.8267	74.5748	40.6092	85.3358	224.841	6.82271e-06	23.6932	5.37235e-06	18.9274	34.1362	5.92181e-06	46.7073	54.5372	34.938	6.49198e-06
1.64329	1.81273e-05	0.689017	125.015	Taurine	-3.4496	174.62	15.9832	249.35	314.829	212.242	266.818	125.218	75.853	58.1642	180.387	104.699	158.645	45.2853	3.97838e-06	11.0029	12.5595	4.859e-06	23.322	27.9087	25.2558	14.4977	6.49198e-06
1.43483	0.000539534	13.5029	278.225	γ-Linolenic Acid	-3.06908	86.8442	10.348	52.4841	45.858	110.318	72.1878	60.8026	88.4179	65.184	58.5358	80.8219	233.832	6.82271e-06	3.97838e-06	5.37235e-06	4.425e-06	4.859e-06	5.92181e-06	37.8659	41.0644	24.5495	6.49198e-06
1.49894	0.000223712	17.1884	416.362	γ-Tocopherol	4.25661	1.80656	34.5319	3.44168e-06	18.0656	2.91222e-06	4.49586e-06	2.54517e-06	1.73582e-06	9.93688e-07	8.87828e-07	1.04196e-06	2.15038e-06	74.1634	3.97838e-06	30.6856	36.3409	37.7026	58.5698	35.5644	20.218	9.48518	42.5892

## Sheet: Cobb-NEG
VIP	TTEST	RT	mass	metabolites	FC(Log2)	AVE -ED12	AVE -ED17	ED12-C1	ED12-C2	ED12-C3	ED12-C4	ED12-C5	ED12-C6	ED12-C7	ED12-C8	ED12-C9	ED12-C10	ED17-C1	ED17-C2	ED17-C3	ED17-C4	ED17-C5	ED17-C6	ED17-C7	ED17-C8	ED17-C9	ED17-C10
1.60419	0.00022106	15.8156	326.224	4,5-dehydro Docosahexaenoic Acid	-0.838693	48.6268	27.1897	47.5998	58.261	66.9617	41.6976	43.2452	41.8053	44.3915	57.2188	53.3457	31.7417	27.6543	24.4062	34.503	36.493	27.335	32.8902	3.89032e-06	32.4915	23.0403	33.0834
1.06322	0.0293045	0.878383	146.058	Adipic acid	0.613422	1.33281e-06	2.03905e-06	1.45844e-06	1.54418e-06	1.53802e-06	1.22296e-06	1.02984e-06	1.3458e-06	1.15077e-06	1.12621e-06	1.53878e-06	1.37311e-06	3.23732e-06	2.3767e-06	2.27288e-06	1.65408e-06	1.63091e-06	1.82166e-06	3.89032e-06	1.11295e-06	1.2709e-06	1.12276e-06
1.73678	2.69367e-05	17.6426	332.271	Arachidonic acid ethyl ester	-7.81813	1120.79	4.96632	1507.16	1.54418e-06	1677.19	1105.57	1187.63	1173.58	27.9205	1868.98	1458.09	1201.81	3.23732e-06	2.3767e-06	2.27288e-06	1.65408e-06	1.63091e-06	1.82166e-06	3.89032e-06	3.55819	46.105	1.12276e-06
1.17073	0.0147182	16.3946	254.224	cis-7-Hexadecenoic Acid	0.617379	113.294	173.803	147.264	127.568	113.923	68.4947	88.8353	126.024	137.578	96.723	82.4078	144.121	144.833	242.486	153.735	112.937	160.886	188.337	167.425	129.958	113.027	324.402
1.06362	0.0292343	11.3416	424.17	Cloprostenol	-2.91694	3.62459	0.479923	7.34614	1.54418e-06	1.53802e-06	1.22296e-06	1.02984e-06	7.79102	5.0906	7.57127	8.44686	1.37311e-06	3.23732e-06	2.3767e-06	2.27288e-06	1.65408e-06	1.63091e-06	1.82166e-06	3.89032e-06	4.79921	1.2709e-06	1.12276e-06
1.64223	0.000128428	15.9991	346.211	Cortexolone	-1.62886	13.1981	4.26753	10.8814	15.2132	16.4055	11.7374	11.4432	9.88807	20.1388	14.7392	11.3304	10.2042	3.23732e-06	2.3767e-06	8.52584	8.15381	1.63091e-06	1.82166e-06	3.89032e-06	11.7571	4.9345	9.30406
1.11712	0.0210022	0.92235	307.065	dCMP	-1.13835	56.0582	25.4661	61.5802	45.2613	40.481	83.8026	9.1826	69.1983	77.9116	42.0541	55.4745	75.636	3.23732e-06	68.9644	2.27288e-06	47.9377	1.63091e-06	1.82166e-06	66.657	1.11295e-06	12.7126	58.3889
1.16232	0.015589	15.0315	300.266	DL-2-hydroxy stearic acid	-3.82866	4.61436	0.324766	1.45844e-06	1.54418e-06	9.67237	7.90985	1.02984e-06	8.49018	1.15077e-06	8.30779	11.7634	1.37311e-06	3.23732e-06	2.3767e-06	2.27288e-06	1.65408e-06	1.63091e-06	3.24764	3.89032e-06	1.11295e-06	1.2709e-06	1.12276e-06
1.46854	0.00114394	17.2568	356.271	Docosahexaenoic Acid ethyl ester	-0.775828	126.361	73.8018	124.297	148.847	143.743	119.058	137.059	124.791	143.443	131.182	124.428	66.7664	41.6184	73.0998	69.5369	140.604	90.9528	89.8181	3.89032e-06	77.6907	88.9313	65.7656
1.15966	0.0158729	0.739733	150.052	D-Ribose	2.46466	2.1711	11.9844	1.45844e-06	5.94199	1.53802e-06	1.22296e-06	1.02984e-06	1.3458e-06	1.15077e-06	1.12621e-06	8.54766	7.22135	3.23732e-06	2.3767e-06	26.4705	13.2773	15.1911	19.2235	26.3801	19.3014	1.2709e-06	1.12276e-06
1.0908	0.0247835	17.0916	330.256	Eicosapentaenoic Acid ethyl ester	29.9258	1.33281e-06	1359.37	1.45844e-06	1.54418e-06	1.53802e-06	1.22296e-06	1.02984e-06	1.3458e-06	1.15077e-06	1.12621e-06	1.53878e-06	1.37311e-06	3.23732e-06	3413.66	2.27288e-06	3443.01	3335.79	1.82166e-06	3.89032e-06	1.11295e-06	3401.19	1.12276e-06
1.8715	1.33339e-06	0.869383	283.091	Guanosine	1.25963	37.0756	88.7715	42.207	17.5931	21.0554	33.2453	83.1345	42.7427	41.993	29.4533	31.1503	28.1815	111.557	90.9121	83.4803	72.2185	82.762	90.4723	114.028	84.2047	84.4253	73.6539
1.36762	0.00309918	13.3203	481.317	LysoPC(15:0)	-1.7432	73.5781	21.9783	68.8975	65.7007	65.6199	75.6853	77.2258	53.4207	90.0534	67.3216	80.5446	91.3113	3.23732e-06	2.3767e-06	2.27288e-06	1.65408e-06	1.63091e-06	1.82166e-06	3.89032e-06	110.808	1.2709e-06	108.975
1.01506	0.0387266	0.73025	180.063	myo-Inositol	-2.21416	53.6517	11.5626	1.45844e-06	104.693	104.975	1.22296e-06	1.02984e-06	1.3458e-06	90.2379	82.7382	79.098	74.7754	3.23732e-06	115.626	2.27288e-06	1.65408e-06	1.63091e-06	1.82166e-06	3.89032e-06	1.11295e-06	1.2709e-06	1.12276e-06
1.51016	0.000720554	0.854667	175.048	N-acetylaspartate	4.58085	5.90774	141.382	33.8639	25.2136	1.53802e-06	1.22296e-06	1.02984e-06	1.3458e-06	1.15077e-06	1.12621e-06	1.53878e-06	1.37311e-06	171.011	179.213	332.877	132.799	122.275	72.8857	288.62	47.1473	19.4661	47.5251
1.63364	0.000145722	12.5436	256.24	Palmitic acid	4.26366	0.883658	16.9736	1.45844e-06	1.54418e-06	1.53802e-06	1.22296e-06	1.02984e-06	1.3458e-06	1.15077e-06	1.12621e-06	1.53878e-06	8.83657	23.2286	25.1043	23.182	18.8824	1.63091e-06	18.3578	27.0549	1.11295e-06	24.6094	9.31671
1.38617	0.00261107	13.494	284.271	Palmitic Acid ethyl ester	22.9927	1.33281e-06	11.1238	1.45844e-06	1.54418e-06	1.53802e-06	1.22296e-06	1.02984e-06	1.3458e-06	1.15077e-06	1.12621e-06	1.53878e-06	1.37311e-06	3.23732e-06	2.3767e-06	29.0001	16.6862	10.311	11.9237	3.89032e-06	10.0963	24.6654	8.55555
1.49275	0.000877768	15.5821	399.334	Palmitoyl-L-carnitine	-21.8844	7.89361	2.03905e-06	7.50693	15.3646	1.53802e-06	7.87227	11.3027	1.3458e-06	1.15077e-06	14.9365	7.04815	14.905	3.23732e-06	2.3767e-06	2.27288e-06	1.65408e-06	1.63091e-06	1.82166e-06	3.89032e-06	1.11295e-06	1.2709e-06	1.12276e-06
1.9506	1.08282e-07	14.8381	509.348	PC(17:0)	1.06618	19.3498	40.5162	20.55	22.0271	19.2898	22.4541	18.2712	16.4054	13.8354	18.4154	21.433	20.8163	41.2713	40.7275	43.2387	47.3227	43.0393	33.9846	53.6404	38.5577	26.1513	37.2284
1.25566	0.00792731	9.9735	354.24	PGF2α	21.3553	1.33281e-06	3.57572	1.45844e-06	1.54418e-06	1.53802e-06	1.22296e-06	1.02984e-06	1.3458e-06	1.15077e-06	1.12621e-06	1.53878e-06	1.37311e-06	3.23732e-06	2.3767e-06	2.27288e-06	6.70575	7.25078	1.82166e-06	3.89032e-06	7.89371	6.51403	7.39291
1.44419	0.0014771	17.0671	120.043	Purine	-1.44412	139.323	51.2033	86.7326	250.673	151.631	121.528	115.218	86.673	137.639	104.547	99.0419	239.545	3.23732e-06	2.3767e-06	61.7934	45.9353	66.6901	120.739	3.89032e-06	39.3452	58.1136	119.416
1.79251	8.92691e-06	0.7058	125.014	Taurine	-3.62655	511.429	41.408	637.409	635.5	632.55	490.953	1.02984e-06	543.934	465.469	467.835	763.224	477.412	3.23732e-06	2.3767e-06	2.27288e-06	1.65408e-06	1.63091e-06	1.82166e-06	3.89032e-06	414.08	1.2709e-06	1.12276e-06
1.937	1.76876e-07	0.909117	152.033	Xanthine	4.49574	1.23613	27.8879	7.08475	1.54418e-06	5.27656	1.22296e-06	1.02984e-06	1.3458e-06	1.15077e-06	1.12621e-06	1.53878e-06	1.37311e-06	29.3715	31.2968	24.1962	15.0532	24.6694	31.1475	32.6474	20.9088	50.7896	18.7989
1.29253	0.00591706	15.9721	278.224	γ-Linolenic Acid	1.22713	20.1686	47.2149	20.8135	17.6502	16.8779	20.4732	22.1343	1.3458e-06	35.6799	20.5455	16.4047	31.1068	3.23732e-06	64.1401	50.8842	33.0927	36.7736	49.0876	28.4338	89.4522	42.1289	78.1562
M13.VIP	TTEST	RT	mass	metabolites	FC(log2)	AVE -ED17	AVE -D1	ED17-C1	ED17-C2	ED17-C3	ED17-C4	ED17-C5	ED17-C6	ED17-C7	ED17-C8	ED17-C9	ED17-C10	D1-C1	D1-C2	D1-C3	D1-C4	D1-C5	D1-C6	D1-C7	D1-C8	D1-C9	D1-C10
1.22251	0.00631696	0.873483	104.046	(±)-3-Hydroxybutyric acid	-1.94277	348.882	90.7499	370.609	495.458	2.27288e-06	1.65408e-06	313.992	356.854	289.362	392.743	874.658	395.144	9.28689e-07	1.49141e-06	50.7236	1.13643e-06	58.2713	232.126	206.983	98.1101	212.137	49.1483
1.72283	6.07072e-06	17.6884	320.269	5(Z),8(Z),11(Z)-Eicosatrienoic Acid methyl ester	2.17229	3.28284	14.797	3.23732e-06	2.3767e-06	6.75072	1.65408e-06	9.473	14.266	3.89032e-06	1.11295e-06	1.2709e-06	2.33869	16.7889	16.1569	15.6825	13.6669	14.1494	11.9713	15.2378	12.0375	11.9015	20.3776
1.39024	0.00124362	16.1607	290.224	Androsterone	0.912072	16.5366	31.1177	13.8624	2.3767e-06	14.3908	19.5948	22.4497	24.892	3.89032e-06	25.4978	21.1508	23.5279	32.1816	22.7489	30.8645	22.4631	32.7149	27.4026	41.7567	25.0004	31.8191	44.2252
1.00674	0.0302724	16.4028	304.239	Arachidonic Acid (peroxide free)	20.266	2.03905e-06	2.57107	3.23732e-06	2.3767e-06	2.27288e-06	1.65408e-06	1.63091e-06	1.82166e-06	3.89032e-06	1.11295e-06	1.2709e-06	1.12276e-06	9.28689e-07	1.49141e-06	7.14213e-07	1.13643e-06	5.8264	5.24586e-07	3.16862e-07	4.63167	6.63825	8.6144
1.01095	0.0294877	17.1074	318.255	Arachidonic Acid methyl ester	-4.53995	15.5184	0.66709	31.1807	46.3755	38.6089	1.65408e-06	1.63091e-06	1.82166e-06	36.4296	1.11295e-06	1.2709e-06	2.58914	9.28689e-07	1.49141e-06	7.14213e-07	1.13643e-06	5.93191e-07	5.24586e-07	2.85492	1.95275	3.27656e-07	1.86322
1.4512	0.000607882	16.3946	254.224	cis-7-Hexadecenoic Acid	1.45222	173.803	475.575	144.833	242.486	153.735	112.937	160.886	188.337	167.425	129.958	113.027	324.402	802.875	367.264	370.51	775.329	441.216	374.065	180.169	602.224	199.553	642.549
1.74097	3.90976e-06	17.0834	268.239	cis-7-Hexadecenoic Acid methyl ester	1.65736	18.6216	58.7397	3.23732e-06	32.5672	2.27288e-06	23.646	27.248	20.8833	3.89032e-06	34.7504	17.0957	30.0252	66.9768	44.1181	62.6149	49.7476	74.2658	53.1792	56.1913	44.4727	50.0071	85.8237
1.27639	0.00392825	16.0503	346.212	Cortexolone	2.08199	4.88262	20.6725	3.23732e-06	2.3767e-06	2.27288e-06	1.65408e-06	1.63091e-06	1.82166e-06	3.89032e-06	19.9949	10.1626	18.6686	34.2559	22.4465	23.1592	22.9688	5.93191e-07	20.8106	24.7386	4.0879e-07	18.5693	39.7759
1.20668	0.0072103	14.9149	300.266	DL-2-hydroxy stearic acid	2.84425	0.547916	3.93476	3.23732e-06	2.3767e-06	2.27288e-06	1.65408e-06	1.63091e-06	1.82166e-06	3.89032e-06	1.11295e-06	5.47915	1.12276e-06	8.97404	1.49141e-06	7.14213e-07	6.5107	5.76542	5.24586e-07	3.56309	4.2855	5.65284	4.59595
1.20592	0.00725545	16.8352	342.255	Docosahexaenoic Acid methyl ester	1.4877	7.65207	21.4596	3.23732e-06	8.54996	2.27288e-06	4.65974	12.2043	20.3722	5.79222	13.2489	1.2709e-06	11.6933	27.6694	1.49141e-06	18.6646	1.13643e-06	25.9029	15.8077	32.7069	28.6464	30.4989	34.699
1.06455	0.0208181	0.861367	136.038	Hypoxanthine	-0.892301	444.701	239.584	404.26	341.278	368.968	304.951	368.895	417.763	433.482	451.475	917.759	438.179	84.0175	108.091	128.469	53.4647	164.949	616.268	421.909	219.546	449.95	149.18
1.28545	0.00361205	13.6199	625.314	Leukotriene C4	-1.87747	13.1764	3.5861	17.0332	11.3491	20.0127	17.5558	20.668	18.4148	14.7832	1.11295e-06	11.9477	1.12276e-06	9.6392	1.49141e-06	10.0047	11.6652	5.93191e-07	5.24586e-07	3.16862e-07	4.55185	3.27656e-07	4.51707e-07
1.00356	0.0308776	0.742267	180.063	myo-Inositol	-4.25139	38.5804	2.02568	142.492	2.3767e-06	90.806	1.65408e-06	51.3148	63.6629	3.89032e-06	37.5281	1.2709e-06	1.12276e-06	9.28689e-07	1.49141e-06	7.14213e-07	1.13643e-06	9.33563	5.24586e-07	3.16862e-07	4.0879e-07	10.9212	4.51707e-07
1.02627	0.0267628	17.7145	389.253	N-oleoyl taurine	-2.09666	14.7374	3.44558	22.9419	19.3077	2.27288e-06	12.8667	1.63091e-06	13.1054	49.0473	10.0484	8.47301	11.5834	6.30063	11.4413	6.95119	9.76267	5.93191e-07	5.24586e-07	3.16862e-07	4.0879e-07	3.27656e-07	4.51707e-07
1.18545	0.00856794	17.4582	363.238	N-palmitoyl taurine	-24.4498	15.7969	6.89353e-07	46.7319	20.0237	2.27288e-06	7.62078	12.5946	12.2041	45.0344	1.11295e-06	8.1179	5.6419	9.28689e-07	1.49141e-06	7.14213e-07	1.13643e-06	5.93191e-07	5.24586e-07	3.16862e-07	4.0879e-07	3.27656e-07	4.51707e-07
1.54452	0.000170426	12.808	282.255	Oleic Acid	5.45491	1.28255	56.2558	3.23732e-06	2.3767e-06	2.27288e-06	1.65408e-06	1.63091e-06	1.82166e-06	3.89032e-06	1.11295e-06	12.8255	1.12276e-06	28.4663	35.8917	27.4458	49.9031	32.9012	112.536	45.5658	59.7466	132.486	37.6156
1.31954	0.00260544	16.2385	416.269	Oleoyl 3-carbacyclic Phosphatidic Acid	22.123	2.03905e-06	9.31347	3.23732e-06	2.3767e-06	2.27288e-06	1.65408e-06	1.63091e-06	1.82166e-06	3.89032e-06	1.11295e-06	1.2709e-06	1.12276e-06	9.28689e-07	1.49141e-06	17.2963	1.13643e-06	5.93191e-07	14.5734	15.2135	9.92722	15.4386	20.6856
1.2514	0.00492071	12.5436	256.24	Palmitic acid	1.73465	16.9736	56.4879	23.2286	25.1043	23.182	18.8824	1.63091e-06	18.3578	27.0549	1.11295e-06	24.6094	9.31671	36.1051	45.8934	28.4437	39.9772	24.5485	133.581	39.0293	60.7743	116.501	40.0253
1.97412	1.37316e-10	15.7382	390.254	Palmitoyl 3-carbacyclic Phosphatidic Acid	28.0595	2.03905e-06	570.417	3.23732e-06	2.3767e-06	2.27288e-06	1.65408e-06	1.63091e-06	1.82166e-06	3.89032e-06	1.11295e-06	1.2709e-06	1.12276e-06	789.463	508.248	622.365	743.833	427.653	507.143	502.269	386.004	502.173	715.016
1.24733	0.00510025	15.5821	399.334	Palmitoyl-L-carnitine	20.5731	2.03905e-06	3.1809	3.23732e-06	2.3767e-06	2.27288e-06	1.65408e-06	1.63091e-06	1.82166e-06	3.89032e-06	1.11295e-06	1.2709e-06	1.12276e-06	6.87981	1.49141e-06	6.13469	6.68879	5.93191e-07	3.26009	2.04062	4.0879e-07	3.27656e-07	6.80503
1.49111	0.00036325	17.5468	439.269	PC(12:0)	-1.27605	41.1268	16.9822	27.9199	31.3744	43.536	38.8191	52.3903	56.2513	39.2008	35.3319	44.6267	41.8177	20.6237	48.5412	16.5435	37.2099	13.9325	12.4874	4.94838	8.40539	3.27656e-07	7.1301
1.07551	0.0193261	9.53827	352.225	PGE2	1.53834	12.8711	37.3855	3.23732e-06	2.3767e-06	2.27288e-06	1.65408e-06	1.63091e-06	8.706	3.89032e-06	51.7288	10.6447	57.6319	9.64876	45.3297	58.1245	19.5324	38.8388	43.4984	29.9844	74.6997	41.0179	13.1806
1.44201	0.000680726	17.1741	366.231	Prostaglandin E2 methyl ester	26.0987	2.03905e-06	146.523	3.23732e-06	2.3767e-06	2.27288e-06	1.65408e-06	1.63091e-06	1.82166e-06	3.89032e-06	1.11295e-06	1.2709e-06	1.12276e-06	210.048	116.1	7.14213e-07	1.13643e-06	222.668	209.761	3.16862e-07	175.308	207.046	324.302
1.82044	3.9761e-07	15.262	364.238	Quinestrol	3.12346	3.63896	31.7127	3.23732e-06	2.3767e-06	2.27288e-06	1.65408e-06	6.68525	6.97475	3.89032e-06	9.98866	1.2709e-06	12.741	30.1111	20.3245	24.2065	38.9064	21.2997	25.0647	42.2427	24.4689	40.7293	49.7731
1.58575	8.92878e-05	13.494	284.271	Stearic acid	2.20658	11.1238	51.3455	3.23732e-06	2.3767e-06	29.0001	16.6862	10.311	11.9237	3.89032e-06	10.0963	24.6654	8.55555	26.3766	40.8977	37.3005	37.6498	33.363	86.1961	54.4289	67.0324	93.1993	37.0109
1.2677	0.00425239	0.7058	125.014	Taurine	2.61893	41.408	254.367	3.23732e-06	2.3767e-06	2.27288e-06	1.65408e-06	1.63091e-06	1.82166e-06	3.89032e-06	414.08	1.2709e-06	1.12276e-06	323.173	471.292	326.68	346.779	191.234	316.291	3.16862e-07	177.314	390.906	4.51707e-07
1.13523	0.0126228	10.1784	499.297	Tauroursodeoxycholic acid	6.19672	17.5622	1288.18	15.8741	2.3767e-06	30.3627	12.7654	14.154	1.82166e-06	23.7367	37.6417	6.09253	34.9945	114.622	284.842	316.968	398.916	447.165	1569	2203.23	2801.23	4440.77	305.083
1.08304	0.0183513	0.861483	112.027	Uracil	-2.15853	45.4029	10.1695	92.156	71.6714	56.8337	64.3736	66.7177	102.276	3.89032e-06	1.11295e-06	1.2709e-06	1.12276e-06	10.9004	1.49141e-06	12.9367	1.13643e-06	26.5213	5.24586e-07	3.16862e-07	29.9781	3.27656e-07	21.3589
1.70701	8.73962e-06	0.909117	152.033	Xanthine	-2.47043	27.8879	5.03203	29.3715	31.2968	24.1962	15.0532	24.6694	31.1475	32.6474	20.9088	50.7896	18.7989	9.28689e-07	1.49141e-06	5.95943	1.13643e-06	5.93191e-07	5.24586e-07	7.9129	18.5855	11.3677	6.49477
1.05427	0.0222998	15.9721	278.224	γ-Linolenic Acid	1.85295	47.2149	170.558	3.23732e-06	64.1401	50.8842	33.0927	36.7736	49.0876	28.4338	89.4522	42.1289	78.1562	395.088	1.49141e-06	274.79	251.234	305.856	263.586	3.16862e-07	4.0879e-07	215.031	4.51707e-07
M15.VIP	TTEST	RT	mass	metabolites	FC(log2)	AVE -D1	AVE -D14	D1-C1	D1-C2	D1-C3	D1-C4	D1-C5	D1-C6	D1-C7	D1-C8	D1-C9	D1-C10	D14-C1	D14-C2	D14-C3	D14-C4	D14-C5	D14-C6	D14-C7	D14-C8	D14-C9	D14-C10
1.09325	0.00624817	0.873483	104.046	(±)-3-Hydroxybutyric acid	-24.4872	90.7499	3.85893e-06	9.28689e-07	1.49141e-06	50.7236	1.13643e-06	58.2713	232.126	206.983	98.1101	212.137	49.1483	5.61599e-06	2.31572e-06	3.51859e-06	2.67237e-06	4.14431e-06	4.91004e-06	2.79916e-06	3.7129e-06	1.65049e-06	7.24977e-06
1.12757	0.00446832	17.6663	350.242	(±)5-HETE methyl ester	3.91876	11.8322	178.949	9.28689e-07	1.49141e-06	7.14213e-07	1.13643e-06	3.66909	51.3971	3.16862e-07	33.9953	29.2609	4.51707e-07	369.276	213.077	268.372	2.67237e-06	254.871	378.446	2.79916e-06	3.7129e-06	1.65049e-06	305.451
1.7339	1.61679e-09	15.8156	326.224	4,5-dehydro Docosahexaenoic Acid	-22.7684	27.57	3.85893e-06	26.8156	17.1304	36.5566	18.2636	32.2352	25.134	35.8027	19.4542	26.2654	38.0424	5.61599e-06	2.31572e-06	3.51859e-06	2.67237e-06	4.14431e-06	4.91004e-06	2.79916e-06	3.7129e-06	1.65049e-06	7.24977e-06
1.80339	8.64711e-13	17.6884	320.269	5(Z),8(Z),11(Z)-Eicosatrienoic Acid methyl ester	-21.8706	14.797	3.85893e-06	16.7889	16.1569	15.6825	13.6669	14.1494	11.9713	15.2378	12.0375	11.9015	20.3776	5.61599e-06	2.31572e-06	3.51859e-06	2.67237e-06	4.14431e-06	4.91004e-06	2.79916e-06	3.7129e-06	1.65049e-06	7.24977e-06
1.18748	0.00236504	11.4707	212.141	7-Oxo-11-dodecenoic acid	2.13592	10.8443	47.6625	9.28689e-07	25.7381	16.7487	19.8388	11.9088	11.3319	5.83631	7.4215	3.27656e-07	9.61878	98.7617	34.5919	69.7424	53.8464	79.74	71.6874	25.9032	27.8096	14.5419	7.24977e-06
1.76851	8.38329e-11	16.1607	290.224	Androsterone	-22.943	31.1177	3.85893e-06	32.1816	22.7489	30.8645	22.4631	32.7149	27.4026	41.7567	25.0004	31.8191	44.2252	5.61599e-06	2.31572e-06	3.51859e-06	2.67237e-06	4.14431e-06	4.91004e-06	2.79916e-06	3.7129e-06	1.65049e-06	7.24977e-06
1.80231	1.03992e-12	17.0779	318.255	Arachidonic Acid methyl ester	-23.8781	59.4975	3.85893e-06	62.4823	47.6628	53.5439	47.9581	70.2296	57.809	56.7029	57.8825	56.7609	83.9424	5.61599e-06	2.31572e-06	3.51859e-06	2.67237e-06	4.14431e-06	4.91004e-06	2.79916e-06	3.7129e-06	1.65049e-06	7.24977e-06
1.24658	0.00117356	16.3946	254.224	cis-7-Hexadecenoic Acid	1.07014	475.575	998.532	802.875	367.264	370.51	775.329	441.216	374.065	180.169	602.224	199.553	642.549	910.966	1385.09	842.564	1108.36	1350.2	1407.32	269.132	736.581	1249.24	725.876
1.5284	8.00119e-06	17.0834	268.239	cis-7-Hexadecenoic Acid methyl ester	-2.04845	58.7397	14.2	66.9768	44.1181	62.6149	49.7476	74.2658	53.1792	56.1913	44.4727	50.0071	85.8237	5.61599e-06	2.31572e-06	3.51859e-06	2.67237e-06	26.4554	27.4265	6.9449	51.6534	29.5193	7.24977e-06
1.72789	2.47099e-09	17.2568	356.271	Docosahexaenoic Acid ethyl ester	-4.08891	89.3286	5.24937	104.095	61.5933	84.5352	76.7536	94.5016	115.024	79.6927	73.7805	71.6718	131.638	5.61599e-06	2.31572e-06	3.51859e-06	2.67237e-06	4.14431e-06	4.91004e-06	26.3002	26.1934	1.65049e-06	7.24977e-06
1.44204	5.5051e-05	16.794	302.221	EPA	5.73799	4.49768	240.047	9.28689e-07	1.49141e-06	7.14213e-07	1.13643e-06	32.9822	5.24586e-07	11.9946	4.0879e-07	3.27656e-07	4.51707e-07	410.627	195.118	209.738	231.833	220.324	221.551	353.287	471.768	86.2256	7.24977e-06
1.02028	0.0119897	0.881583	132.042	Glutaric acid	3.72674	3.00725	39.8135	11.9706	1.49141e-06	7.14213e-07	11.1493	5.93191e-07	6.95255	3.16862e-07	4.0879e-07	3.27656e-07	4.51707e-07	5.61599e-06	38.1896	3.51859e-06	2.67237e-06	61.4003	98.8114	23.4153	79.2331	1.65049e-06	97.0849
1.15173	0.00348572	0.861367	136.038	Hypoxanthine	1.42536	239.584	643.478	84.0175	108.091	128.469	53.4647	164.949	616.268	421.909	219.546	449.95	149.18	332.589	999.634	816.049	1195.42	526.209	546.749	416.878	321.096	987.925	292.228
1.53617	6.54772e-06	17.3144	280.239	Linoleic acid	-21.7124	13.2604	3.85893e-06	14.6882	1.49141e-06	9.83368	26.3359	10.9264	16.8231	10.7669	12.9107	12.8573	17.4617	5.61599e-06	2.31572e-06	3.51859e-06	2.67237e-06	4.14431e-06	4.91004e-06	2.79916e-06	3.7129e-06	1.65049e-06	7.24977e-06
1.58013	1.88816e-06	14.8556	641.3	Lipoxin C4	-4.12909	90.5869	5.1771	9.28689e-07	105.061	93.0902	83.2748	128.828	117.392	108.743	102.169	105.4	61.9107	5.61599e-06	2.31572e-06	3.51859e-06	2.67237e-06	4.14431e-06	4.91004e-06	2.79916e-06	42.6529	9.11812	7.24977e-06
1.05284	0.00905148	12.2838	338.245	LTB3	-18.5493	1.48038	3.85893e-06	9.28689e-07	1.49141e-06	3.33344	1.13643e-06	5.93191e-07	3.67432	2.77136	4.0879e-07	2.6838	2.34093	5.61599e-06	2.31572e-06	3.51859e-06	2.67237e-06	4.14431e-06	4.91004e-06	2.79916e-06	3.7129e-06	1.65049e-06	7.24977e-06
1.37071	0.000198005	0.830467	134.021	Malic acid	4.69445	13.1828	341.332	9.28689e-07	1.49141e-06	7.14213e-07	1.13643e-06	28.8974	21.4385	33.3933	4.0879e-07	39.8953	8.20319	5.61599e-06	528.902	431.985	381.104	275.514	628.734	2.79916e-06	168.235	483.568	515.273
1.0438	0.00980035	17.4582	363.238	N-palmitoyl taurine	26.3483	6.89353e-07	58.8941	9.28689e-07	1.49141e-06	7.14213e-07	1.13643e-06	5.93191e-07	5.24586e-07	3.16862e-07	4.0879e-07	3.27656e-07	4.51707e-07	194.543	58.6501	109.687	41.9624	85.2206	4.91004e-06	2.79916e-06	3.7129e-06	1.65049e-06	98.8784
0.706215	0.0977314	17.4573	256.24	Palmitic acid	1.19135	639.861	1461.22	3569.08	1.49141e-06	7.14213e-07	1.13643e-06	5.93191e-07	5.24586e-07	2829.53	4.0879e-07	3.27656e-07	4.51707e-07	1899.38	1474.83	1271.83	2.67237e-06	2215.72	1748.91	1172.78	1845.02	1452.63	1531.12
1.16362	0.0030724	13.3203	481.317	PC(15:0)	-23.4906	45.4837	3.85893e-06	9.28689e-07	1.49141e-06	7.14213e-07	1.13643e-06	73.3856	72.3196	98.4565	73.9504	95.8194	40.9055	5.61599e-06	2.31572e-06	3.51859e-06	2.67237e-06	4.14431e-06	4.91004e-06	2.79916e-06	3.7129e-06	1.65049e-06	7.24977e-06
1.10514	0.0055757	16.8737	348.226	PGA2 methyl ester	2.87711	32.4673	238.53	31.3462	17.8252	26.8242	19.6055	40.9839	29.1333	37.9079	26.3006	38.496	56.2508	570.591	317.569	11.876	374.621	346.636	376.988	12.0263	3.7129e-06	23.0968	351.895
1.42488	7.65461e-05	9.53827	352.225	PGE2	-3.67275	37.3855	2.93154	9.64876	45.3297	58.1245	19.5324	38.8388	43.4984	29.9844	74.6997	41.0179	13.1806	5.61599e-06	2.31572e-06	3.51859e-06	2.67237e-06	4.14431e-06	4.91004e-06	22.208	7.10738	1.65049e-06	7.24977e-06
1.28818	0.000680726	17.1741	366.231	Prostaglandin E2 methyl ester	-25.1784	146.523	3.85893e-06	210.048	116.1	7.14213e-07	1.13643e-06	222.668	209.761	3.16862e-07	175.308	207.046	324.302	5.61599e-06	2.31572e-06	3.51859e-06	2.67237e-06	4.14431e-06	4.91004e-06	2.79916e-06	3.7129e-06	1.65049e-06	7.24977e-06
1.06338	0.0082372	0.8643	129.042	Pyroglutamic acid	3.83655	7.45917	106.563	9.28689e-07	1.49141e-06	7.14213e-07	1.13643e-06	5.93191e-07	11.5967	10.1886	39.2807	13.5257	4.51707e-07	36.1863	216.336	271.156	211.612	73.7386	190.406	2.79916e-06	3.7129e-06	66.1994	7.24977e-06
1.17369	0.00275508	10.9928	394.108	Quinestrol	2.55869	3.50912	20.6748	6.24334	1.49141e-06	7.14213e-07	11.2511	5.93191e-07	5.92506	1.97121	4.0879e-07	3.99821	5.7023	51.0468	20.3447	32.828	20.6466	4.14431e-06	30.6879	17.0778	19.5747	14.5416	7.24977e-06
1.27878	0.000773056	13.494	284.271	Stearic acid	-2.70635	51.3455	7.86704	26.3766	40.8977	37.3005	37.6498	33.363	86.1961	54.4289	67.0324	93.1993	37.0109	5.61599e-06	2.31572e-06	3.51859e-06	2.67237e-06	4.14431e-06	4.91004e-06	78.6704	3.7129e-06	1.65049e-06	7.24977e-06
1.32639	0.000395225	0.869167	118.026	Succinic acid	5.35173	2.10062	85.7784	9.28689e-07	11.0704	7.14213e-07	1.13643e-06	7.71471	5.24586e-07	2.22109	4.0879e-07	3.27656e-07	4.51707e-07	5.61599e-06	175.695	123.689	110.308	69.9395	4.91004e-06	26.3029	84.5376	126.17	141.141
1.34513	0.000297617	0.7058	125.014	Taurine	-3.58813	254.367	21.1508	323.173	471.292	326.68	346.779	191.234	316.291	3.16862e-07	177.314	390.906	4.51707e-07	5.61599e-06	2.31572e-06	3.51859e-06	103.964	4.14431e-06	4.91004e-06	2.79916e-06	107.543	1.65049e-06	7.24977e-06
1.39217	0.000137977	16.0908	278.224	γ-Linolenic Acid	2.45987	32.1084	176.649	24.5485	100.137	22.2026	1.13643e-06	22.5774	21.1951	28.354	24.1695	37.224	40.6763	181.19	106.647	178.318	155.115	205.413	124.273	80.779	410.811	188.434	135.514
